# Supplementary material for: Comparative Microbiota Composition Across Developmental Stages of Natural and Laboratory-Reared Chironomus circumdatus Populations From India
Source: Front Microbiol. 2021 Nov 26;12:746830. doi: 10.3389/fmicb.2021.746830 (PMC8661057; doi:10.3389/fmicb.2021.746830)
Supplement: Supplementary file 2 [file Table_2.xlsx]

## Sheet: גיליון1
Sample-name	Input	Non-chimeric	Filter1_reads	Filter1_ASVs	Filter2_reads	Filter2_ASVs
EBLA	64155	58617	58431	303	58238	268
EBLC	47113	42353	42121	316	39863	208
EBLF	75367	68715	68167	399	67610	320
EBLG	70329	64905	64536	394	63712	305
EBLH	64146	58323	57727	355	57417	295
EBLI	65680	58973	58658	550	57661	425
EBLJ	64261	57269	56952	329	56677	279
EP1A	93553	77843	76911	808	74914	569
EP1B	75642	51291	50936	547	50378	446
EP1C	67329	55978	55381	704	53516	487
EP1D	51217	35131	34754	339	34531	294
EP1E	84011	68047	67654	606	66587	459
EP1F	95521	74060	73238	851	70432	570
EP1H	66567	57610	55138	290	54924	253
EP1I	100404	77459	76865	765	75455	592
EP1J	88608	68315	67805	614	66029	422
EP1K	70542	61298	60469	620	58874	432
EP1L	65073	57065	54886	357	54021	259
EP1M	78200	68880	67109	350	66812	300
EP2A	62283	51767	45808	443	45407	367
EP2B	81019	66805	60151	618	59388	501
EP2C	79718	55541	44332	609	41595	376
EP2D	68248	57121	51995	648	50826	496
EP2F	66727	56265	51007	626	49979	475
EP2I	74658	60314	54491	513	53871	427
EP2J	94331	68674	57049	542	56457	443
LBBLA	66633	56974	56947	263	56334	202
LBBLB	64805	57508	57506	163	57461	150
LBBLD	69521	56227	54917	208	54525	170
LBBLE	72916	54889	54831	273	54149	184
LBBLF	73378	66590	66570	210	66263	172
LBBLG	66753	58815	58790	209	58657	188
LBBLH	67442	55813	55790	213	55600	191
LBBLI	67200	58153	58111	289	57184	204
LBBLJ	66024	59339	59325	197	59263	185
LBBLK	62717	46045	45835	196	45580	152
LBBLL	69129	54872	54305	201	53897	149
LBBLM	67348	62294	62211	182	62095	159
LBBLP	15705	8534	8386	108	8362	104
LBP1A	63260	59847	59617	66	59532	53
LBP1D	60734	55381	55252	81	55131	65
LBP1G	64479	59594	59408	54	59376	48
LBP1H	66143	61841	61464	166	60977	115
LBP1N	63023	57724	46642	346	43639	165
LBP1P	76009	69753	68529	101	68443	85
LCBLA	59108	50312	50299	227	50106	199
LCBLB	69299	58693	58674	242	58284	191
LCBLC	63873	59339	59318	281	58390	188
LCBLD	67601	61950	61921	244	61403	194
LCBLI	65470	59552	59509	213	59101	158
LCBLJ	63501	53695	53678	222	53098	161
LCBLM	63365	57798	57292	177	57159	152
LCBLP	85379	72059	71316	223	71138	191
LCP1F	79001	74636	74608	44	74531	33
LCP2I	70937	60963	59426	400	58065	257
LCP2L	64013	50743	49219	118	48985	76
LCP2N	73688	62916	62858	112	62766	98
LDBLA	63955	52179	52156	267	51784	206
LDBLD	68555	59396	59360	252	59058	216
LDBLE	75922	65012	64974	212	64783	187
LDBLG	66854	57513	57485	226	56800	171
LDBLH	16880	14136	14134	141	13949	117
LDBLI	64127	48977	48924	207	48676	173
LDBLJ	65718	55172	55167	207	54933	180
LDBLK	83075	71929	71746	350	70989	279
LDBLL	67916	54436	54146	209	53884	179
LDBLM	66897	52031	51997	218	51809	188
LDBLN	119318	98688	98364	253	98142	225
LDP1B	91839	74220	70052	218	69611	163
LDP1D	85915	68018	67971	134	67849	114
LDP1F	91799	70627	70396	212	70041	165
LDP1G	71325	54795	54754	112	54595	96
LDP1H	63060	47857	47806	106	47692	94
LDP1I	58486	48802	48774	119	48711	105
LDP1K	116633	90092	89948	161	89734	140
LDP1L	97704	82875	82626	135	82539	124
LDP1M	92241	74496	74440	117	74403	109
LDP1N	99337	81569	81494	115	81486	111
LDP1O	61567	55907	55564	77	55493	67
LDP1P	65608	57065	56915	71	56869	65
LDP2F	72384	55195	55178	85	55064	75
PBLA	61625	48364	48281	221	47682	166
PBLB	87457	74448	74435	99	74367	85
PBLD	63869	57004	56962	159	56838	136
PBLE	63694	47131	47040	178	46665	126
PBLF	65955	58047	57957	231	57212	162
PBLG	153359	83763	80918	250	79321	143
PP1A	65320	55477	51620	677	50012	487
PP1C	113592	82885	82836	191	82443	156
PP1D	66398	60711	59884	496	58019	301
PP1G	38282	34577	34418	335	32561	199
PP1H	65062	53708	47780	734	45370	474
PP1J	66372	53411	52649	551	51307	390
PP1K	60727	48840	47667	517	46643	403
PP1L	65426	60162	59588	257	58881	187
PP1M	60843	54450	53541	431	52915	335
PP1P	60684	52722	51036	549	50083	409
PP2B	63002	57737	57670	106	57558	88
PP2D	67252	61684	61546	125	61399	100
PP2E	69496	60634	60622	41	60617	40
PP2F	78350	70583	70498	167	70217	123
PP2H	65028	58623	58585	99	58477	81
