# Supplementary material for: Comparative Microbiota Composition Across Developmental Stages of Natural and Laboratory-Reared Chironomus circumdatus Populations From India
Source: Front Microbiol. 2021 Nov 26;12:746830. doi: 10.3389/fmicb.2021.746830 (PMC8661057; doi:10.3389/fmicb.2021.746830)
Supplement: Supplementary file 3 [file Table_3.xlsx]

## Sheet: Filter1
ASV	Seq	length	EP1K	EP1L	EP1M	PP1P	LBP1P	PP1K	PP1L	PP1M	LDP1K	LDP1L	LDP1M	LDP1N	LDP1O	LDP1P	LCP2L	LCP2N	LBBLK	LBBLL	LBBLM	LBBLP	LCBLM	LCBLP	LDBLK	LDBLL	LDBLM	LDBLN	LCP1F	EP1A	EP1B	EP1C	EP1D	EP1E	EP1F	EP1H	EP1I	EP1J	LCP2I	LDP2F	EBLA	EBLF	EBLG	EBLH	EBLI	LBBLA	LBBLB	LBBLD	LBBLE
ASV00003	GTAATACATATGTCGCAAGCGTTATCCGGATTTATTGGGCGTAAAGCGCGTCTAGGCGGTTTATTAAGTCTGATGTGAAAATGCGGGGCTCAACTCCGTATTGCGTTGGAAACTGGTAGACTAGAGTACTGGAGAGGTGGGCGGAACTACAAGTGTAGAGGTGGAATTCGTAGATATTTGTAGGAATGCCGATAGAGAAGTCAGCTCACTGGACAGATACTGACGCTAAAGCGCGAAAGCGTGGGGAGCAAACAGGATTAG	261	0	36	21	25	46194	11	0	17	3984	25530	25122	41669	28929	32053	38278	23469	325	0	371	429	2257	2291	4898	11420	9361	36265	35484	27	0	49	0	0	0	0	0	0	28762	12210	0	0	0	0	0	14363	666	147	10857
ASV00004	GTAATACGTAGGGTGCAAGCGTTAATCGGAATTACTGGGCGTAAAGCGTGCGCAGGCGGTTATGTAAGACAGAGGTGAAATCCCCGGGCTCAACCTGGGAACTGCCTTTGTGACTGCATAGCTTGAGTGCGGCAGAGGGGGATGGAATTCCGCGTGTAGCAGTGAAATGCGTAGATATGCGGAGGAACACCGATGGCGAAGGCAATCCCCTGGGCCTGCACTGACGCTCATGCACGAAAGCGTGGGGAGCAAACAGGATTAG	262	17	93	2078	650	0	345	131	230	22	0	12	0	0	0	97	90	3997	1319	3754	140	3703	7693	1361	655	1422	594	0	0	210	71	337	124	0	665	124	0	0	45	327	314	262	174	0	3317	9514	12292	3720
ASV00002	GTAATACGGAGGGTGCAAGCGTTAATCGGAATTACTGGGCGTAAAGCGCACGCAGGCGGTTGGATAAGTTAGATGTGAAAGCCCCGGGCTCAACCTGGGAATTGCATTTAAAACTGTCCAGCTAGAGTCTTGTAGAGGGGGGTAGAATTCCAGGTGTAGCGGTGAAATGCGTAGAGATCTGGAGGAATACCGGTGGCGAAGGCGGCCCCCTGGACAAAGACTGACGCTCAGGTGCGAAAGCGTGGGGAGCAAACAGGATTAG	262	1790	777	860	844	665	4058	21015	2951	213	183	33	97	515	106	721	157	1779	1596	1420	494	1054	1831	468	614	292	297	15	984	1727	758	72	513	578	126	847	402	2191	16	295	287	1157	244	642	450	772	276	5549
ASV00007	GTAATACGGAGGGTGCAAGCGTTAATCGGAATTACTGGGCGTAAAGCGCATGCAGGTGGTTTGTTAAGTCAGATGTGAAAGCCCTGGGCTCAACCTAGGAATCGCATTTGAAACTGACAAGCTAGAGTACTGTAGAGGGGGGTAGAATTTCAGGTGTAGCGGTGAAATGCGTAGAGATCTGAAGGAATACCGGTGGCGAAGGCGGCCCCCTGGACAGATACTGACACTCAGATGCGAAAGCGTGGGGAGCAAACAGGATTAG	262	34	208	262	61	60	37	29	22	9	0	0	0	40	9	21	0	72	53	42	17	0	28	13	18	0	0	26491	493	4909	590	6844	21502	15015	12498	4068	29107	4	12	0	0	34	0	20	0	0	0	26
ASV00010	GTAATACGTAGGGGGCGAGCGTTATCCGGAATTATTGGGCGTAAAGGGTTCGCAGGTGGACCAATAAGTCAGGTGTGAAAGGTAGTGGCTCAACCACTGCAAGCACCTGAAACTGTAGGTCTTGAGTGCAGGAGAGGAAAGTGGAATTCCTAGTGTAGCGGTGAAATGCGTAGATATTAGGAGGAACACCAGTGGCGAAGGCGACTTTCTGGACTGTAACTGACACTGAGGAACGAAAGCGTGGGGAGCAAACAGGATTAG	261	0	0	0	0	46	0	0	68	13153	9068	6491	8509	400	875	18	1332	593	74	7543	17	3715	1299	2808	292	88	156	16	0	0	0	0	0	0	0	0	0	0	24	0	0	18	0	0	1518	1165	1718	502
ASV00014	GTAATACGTAGGGTGCGAGCGTTAATCGGAATTACTGGGCGTAAAGCGTGCGCAGGCGGTTGTGCAAGACAGATGTGAAATCCCCGGGCTCAACCTGGGAACTGCATTTGTGACTGCACGACTAGAGTACGGCAGAGGGGGGTAGAATTCCACGTGTAGCAGTGAAATGCGTAGAGATGTGGAGGAATACCGATGGCGAAGGCAGCCCCCTGGGTCGATACTGACGCTCATGCACGAAAGCGTGGGGAGCAAACAGGATTAG	262	2520	27291	95	232	316	254	0	79	0	23	0	15	0	74	0	0	0	0	0	0	0	0	0	0	0	0	0	1433	288	40	0	1922	2855	296	300	20	0	0	228	143	37	292	306	0	0	0	0
ASV00012	GTAATACGGAGGATGCAAGCGTTATCCGGATTCATTGGGTTTAAAGGGTGCGTAGGCGGCCATTTAAGTCAGCGGTGAAACTCACGGGCTCAACCCGTGACCTGCCATTGATACTGGATAGCTTGAATACGGATGAAGCGGGAGGAATGTATGGTGTAGCGGTGAAATGCATAGATATCATACAGAAGGCCGAATGCGAAGGCATCCCGCTAATCCGACATTGACGCTGAGGCACGAAAGCGTGGGGATCAAACAGGATTAG	262	0	0	0	0	0	149	0	0	0	2652	0	273	0	2805	0	0	3009	1732	2404	0	0	7251	960	12770	1041	6670	540	0	0	0	0	0	0	0	0	0	0	0	0	0	0	0	0	0	204	109	0
ASV00018	GTAATACGGAGGAGGCAAGCGTTATCCGGAATTATTGGGCGTAAAGCGTCCGCAGGTGGTGGGGCAAGTCGGCGGTTAAAGACTGGGGCTTAACTCCAGAAAGGCCGTGGAAACTGCACCACTAGAGGGCAGTAGGGGTAGAGGGAATTCCCGGTGTAGCGGTGAAATGCGTAGAGATCGGGAAGAACACCAGTGGCGAAAGCGCTCTACTGGACTGCAACTGACACTCAGGGACGAAAGCTAGGGGAGCGAATGGGATTAG	262	618	187	24737	158	0	9	0	0	6	0	0	0	0	0	0	0	0	0	0	0	14	0	0	0	0	0	0	6352	3508	1265	152	673	1251	386	11224	96	0	0	5022	5764	2898	9026	7134	20	0	30	0
ASV00021	GTAATACGGAGGGTGCAAGCGTTACTCGGAATCACTGGGCGTAAAGAGCGTGTAGGCTGTTTGATAAGTCAGAAGTGAAATCCTATGGCTCAACCATAGAACTGCTTTTGAAACTGTTGAACTAGAGTGTGGGAGAGGCAGATGGAATTTCTGGTGTAGGGGTAAAATCCGTAGATATCAGAAGGAATACCGATTGCGAAGGCGATCTGCTGGAACATTACTGACGCTGAGACGCGAAAGCGTGGGGAGCAAACAGGATTAG	262	0	0	25	362	0	1427	124	37	0	0	0	5	0	0	0	0	0	0	0	0	0	0	0	0	0	0	0	0	0	0	0	0	0	0	0	0	0	0	43	59	0	140	0	24	10	0	22
ASV00022	GTAATACGTAGGGTGCAAGCGTTAATCGGAATTACTGGGCGTAAAGCGTGCGCAGGCGGTTCTATAAGACAGAGGTGAAATCCCCGGGCTCAACCTGGGAACTGCCTTTGTGACTGTAGAGCTAGAGTACGGTAGAGGGGGATGGAATTCCGCGTGTAGCAGTGAAATGCGTAGATATGCGGAGGAACACCGATGGCGAAGGCAATCCCCTGGACCTGTACTGACGCTCATGCACGAAAGCGTGGGGAGCAAACAGGATTAG	262	0	0	0	37	0	27	0	29	0	0	0	0	0	0	26	16	0	0	0	0	0	0	0	0	0	0	0	0	0	0	0	0	0	0	0	0	0	0	0	0	0	0	0	17	0	33	9
ASV00024	GTAATACGGAGGGTGCAAGCGTTAATCGGAATTACTGGGCGTAAAGCGCACGCAGGCGGTTTGTTAAGTCAGATGTGAAATCCCCGAGCTTAACTTGGGAACTGCATTTGAAACTGGCAAGCTAGAGTCTTGTAGAGGGGGGTAGAATTCCAGGTGTAGCGGTGAAATGCGTAGAGATCTGGAGGAATACCGGTGGCGAAGGCGGCCCCCTGGACAAAGACTGACGCTCAGGTGCGAAAGCGTGGGGAGCAAACAGGATTAG	262	0	0	0	0	4417	0	0	0	54	0	83	523	1478	246	0	38	8696	5867	11227	21	6032	3188	0	101	322	76	158	0	0	0	0	0	0	0	0	0	0	0	0	16	0	0	0	220	13636	374	45
ASV00027	GTAATACGGAGGATGCGAGCGTTATCCGGATTTATTGGGTTTAAAGGGTGCGTAGGCGGGAAAATAAGTCAGCGGTGAAAGTTTGAGGCTCAACCTTAAAATTGCCGTTGAAACTGTTTTTCTTGAGTATATTTGAAGTAGGCGGAATTCGTGGTGTAGCGGTGAAATGCATAGATATCACGAAGAACTCCGATTGCGCAGGCAGCTTACTAAACTATAACTGACGCTGAAGCACGAAAGCGTGGGTATCAAACAGGATTAG	262	0	0	0	0	1090	6	0	24815	2519	147	89	661	6996	471	0	2408	317	112	101	141	183	351	223	410	378	361	139	0	0	0	0	0	0	0	0	0	100	71	0	0	0	0	0	88	406	127	559
ASV00028	GTAATACGGAGGATGCGAGCGTTATCCGGATTTATTGGGTTTAAAGGGTGCGTAGGCGGCTAGATAAGTCAGCGGTGAAACTCACGGGCTCAACCCGTGACCTGCCATTGATACTGTTTGGCTTGAATGCGGATGAAGCGGGAGGAATGTATGGTGTAGCGGTGAAATGCTTAGATATCATACAGAAGGTCGAATGCGAAGGCATCTCGCTAATCCGTCATTGACGCTGAGGCACGAAAGCGTGGGGATCAAACAGGATTAG	262	0	0	0	0	0	0	0	0	0	0	0	0	0	0	3021	0	331	12596	5178	42	8884	11915	48	134	459	959	0	0	0	0	0	0	0	0	0	0	4391	1618	0	0	0	0	0	2487	574	28	156
ASV00025	GTAATACGTAGGGTGCGAGCGTTAATCGGAATTACTGGGCGTAAAGCGTGCGCAGGCGGTTTTGTAAGACAGGCGTGAAATCCCCGGGCTCAACCTGGGAACTGCGCTTGTGACTGCATCACTCGAGTACGGCAGAGGGGGGTGGAATTCCACGTGTAGCAGTGAAATGCGTAGAGATGTGGAGGAACACCGATGGCGAAGGCAGCCCCCTGGGCCGATACTGACGCTCATGCACGAAAGCGTGGGTAGCAAACAGGATTAG	262	373	299	3586	1198	27	3270	108	2224	17	21	0	0	0	0	23	26	0	0	0	0	0	0	0	0	0	0	0	502	1234	603	551	536	337	3327	1992	396	216	20	8597	6947	4956	3323	2721	0	0	0	27
ASV00026	GTAATACGGAGGGTGCAAGCGTTATCCGGATTTATTGGGTTTAAAGGGTCCGTAGGCGGACTTATAAGTCAGTGGTGAAAGCCTGTCGCTTAACGATAGAACTGCCATTGATACTGTAAGTCTTGAGTATATTTGAGGTAGCTGGAATAAGTAGTGTAGCGGTGAAATGCATAGATATTACTTAGAACACCAATTGCGAAGGCAGGTTACCAAGATATAACTGACGCTGAGGGACGAAAGCGTGGGGAGCGAACAGGATTAG	262	3522	1669	856	2070	37	1223	28	243	79	0	8	0	0	0	30	0	0	0	0	0	0	0	0	0	0	0	12	3880	2381	2139	428	1864	2620	1466	1176	2346	207	0	1359	2341	176	724	609	27	0	47	0
ASV00029	GTAATACGGAGGATCCAAGCGTTATCCGGAATCATTGGGTTTAAAGGGTCCGTAGGCGGTCTTATAAGTCAGTGGTGAAAGCCCATCGCTCAACGATGGAACTGCCATTGATACTGTAAGACTTGAATGCTTAGGAAGTAACTAGAATATGTAGTGTAGCGGTGAAATGCTTAGATATTACATGGAATACCAATTGCGAAGGCAGGTTACTACTAAGTGATTGACGCTGATGGACGAAAGCGTGGGGAGCGAACAGGATTAG	262	616	680	230	61	0	101	0	23	0	0	0	0	0	0	0	0	0	0	0	0	9	0	0	0	0	0	0	1175	1650	327	93	807	610	603	1026	352	0	0	2477	1870	226	1949	411	0	26	0	19
ASV00030	GTAATACGTAGGGTGCAAGCGTTAATCGGAATTACTGGGCGTAAAGCGTGCGCAGGCGGTTATATAAGACAGATGTGAAATCCCCGGGCTCAACCTGGGAACTGCATTTGTGACTGTATAGCTAGAGTACGGCAGAGGGGGATGGAATTCCGCGTGTAGCAGTGAAATGCGTAGATATGCGGAGGAACACCGATGGCGAAGGCAATCCCCTGGGCCTGTACTGACGCTCATGCACGAAAGCGTGGGGAGCAAACAGGATTAG	262	1625	506	1071	312	0	459	46	552	0	0	0	0	27	0	0	0	0	0	0	0	0	0	0	0	0	0	0	2197	834	2511	1946	1559	1279	3329	1554	1391	66	0	7680	6632	1245	5008	2054	0	0	0	39
ASV00037	GTAATACGTAGGGTGCGAGCGTTAATCGGAATTACTGGGCGTAAAGCGTGCGCAGGCGGTTTGGTAAGACAGATGTGAAATCCCCGGGCTCAACCTGGGAACTGCATTTGTGACTGCCAGACTAGAGTGCGGCAGAGGGGGATGGAATTCCGCGTGTAGCAGTGAAATGCGTAGATATGCGGAGGAACACCAATGGCGAAGGCAATCCCCTGGGCCTGCACTGACGCTCATGTACGAAAGCGTGGGGAGCAAACAGGATTAG	262	0	0	0	0	0	0	0	0	0	0	0	0	0	0	2754	18906	138	0	18	0	150	0	83	823	35	168	0	0	0	0	0	0	0	0	0	0	571	27042	0	0	0	0	0	225	0	0	233
ASV00038	GTAATACGTAGGGGGCAAGCGTTATCCGGAATTACTGGGTGTAAAGGGTGAGTAGGTTGGCTTGTAAGTCATATGTGAAATACCGATGCTTAACATCGGGGCTGCATAAGAAACTACAAGCCTAGAGTACAGGAGAGGTAAGCGGAATTCCTAGTGTAGCGGTGAAATGCGTAGATATTAGGAAGAACACCAGTGGCGAAGGCGGCTTACTGGACTGTAACTGACACTGAGTCACGAAAGCGTGGGGAGCAAACAGGATTAG	262	0	0	0	0	0	0	0	0	6924	3418	6432	6068	106	0	0	117	0	590	371	82	57	285	21	30	295	2425	0	0	0	0	0	0	0	0	0	0	0	0	0	0	0	0	0	1382	79	123	658
ASV00036	GTAATACGAGGGGTGCAAGCGTTACTCGGAATCACTGGGCGTAAAGGGTGCGTAGGCGGATGATCAAGTCTTGAGTGAAAGCCAACAGCTTAACTGTTGAATTGCTTAGGAAACTGGTTATCTAGAGTGAGGGAGAGGCAGATGGAATTGGTGGTGTAGGGGTAAAATCCGTAGATATCACTAGGAATACTCATTGCGAAGGCGATCTGCTGGAACTCTACTGACGCTGAGGCACGAAAGCGTGGGGAGCAAACAGGATTAG	262	0	0	0	0	0	0	0	0	7583	5787	3741	3569	6191	2568	10	2652	5	615	799	6	96	93	0	2	89	0	0	0	0	0	0	0	0	0	0	0	0	44	0	0	12	0	0	396	977	682	34
ASV00016	GTAATACGGAGGATGCAAGCGTTATCCGGATTCATTGGGTTTAAAGGGTGCGTAGGCGGCTCCTTAAGTCAGCGGTGAAACTCACGGGCTCAACCCGTGACCTGCCGTTGATACTGGGGGGCTTGAATACGGATGAAGCGGGAGGAATGTATGGTGTAGCGGTGAAATGCATAGATATCATACAGAAGGCCTAATGCGAAGGCATCCCGCTAATCCGTGATTGACGCTGAGGCACGAAAGCGTGGGGATCAAACAGGATTAG	262	0	0	0	3	0	0	0	0	216	79	3433	34	87	166	0	37	1205	1308	962	463	3806	1010	1470	1064	251	2586	0	0	0	0	0	0	0	0	0	0	9	0	0	0	0	0	0	442	1278	286	174
ASV00039	GTAATACGGAAGGAGCGAGCGTTGTTCGGAATTATTGGGCGTAAAGGGCGCGTAGGCTGTCAAACAAGTCTGTAGTCAAATACCTCGGCTTAACTGAGGGAAGGCAATGGAAACTGTTTGACTAGAATTACCTAGGGGAAACTGGAATTTCTAGTGTAGGGGTGGAATCTGTTGATATTAGAAGGAACACCAAAGGCGAAGGCAAGTTTCTGGGGGATAATTGACGCTGAGGCGCGAAAGTGTGGGGAGCAAACAGGATTAG	262	0	0	0	0	3977	0	0	0	33	0	0	0	36	12920	1979	1051	0	0	0	0	0	0	0	0	0	0	5768	0	0	0	0	0	0	0	0	0	242	0	0	0	0	0	0	0	0	0	0
ASV00034	GTAATACAGAGGGTGCGAGCGTTAATCGGAATTACTGGGCGTAAAGCGCGCGTAGGCGGTTCGTTAAGTCGGATGTGAAATCCCCGAGCTCAACTTGGGAATGGCATACGATACTGGCGAGCTAGAGTATGGGAGAGGAAGGTAGAATTCCAGGTGTAGCGGTGAAATGCGTAGAGATCTGGAGGAATACCGATGGCGAAGGCAGCCTTCTGGCCTAATACTGACGCTGAGGTGCGAAAGCATGGGGAGCAAACAGGATTAG	262	0	0	0	0	0	22	0	0	40	187	0	14	615	0	0	23	1045	554	468	61	1738	1674	945	250	323	276	0	0	0	0	0	0	0	0	0	0	0	42	0	0	0	0	0	2235	970	6629	436
ASV00040	GTAATACGGAGGATGCGAGCGTTATCCGGATTTATTGGGTTTAAAGGGTGCGCAGGCGGCCTGATAAGTCAGCGGTGAAATATCGGGGCTCAACCCCGGCACTGCCGTTGAAACTGTCAGACTTGAGTATAGATGAAGTAGGCGGAATTCGTTGTGTAGCGGTGAAATGCATAGATATAACGAAGAACCCCGATTGCGTAGGCAGCTTACTAAACTATAACTGACGCTCATGCACGAAAGCGTGGGTATCAAACAGGATTAG	262	0	0	0	0	4207	0	0	9	148	279	258	483	137	1167	8	593	1012	94	170	56	1417	116	600	1973	848	649	3202	0	0	0	0	0	0	0	0	0	239	91	0	0	0	0	0	295	252	248	236
ASV00041	GTAATACGGAGGATGCGAGCGTTATCCGGATTTATTGGGTTTAAAGGGTGCGCAGGCGGATTTATAAGTCAGCGGTGAAATCTCGAGGCTCAACCTCGAACCTGCCGTTGAAACTGTAGACCTTGAGTATAGATGAAGTAGGCGGAATTCGTTGTGTAGCGGTGAAATGCATAGATATAACGAAGAACTCCAATTGCGTAAGCAGCTTACTAAACTATCACTGACGCTCAAGCACGAAAGCGTGGGTATCAAACAGGATTAG	262	0	0	0	0	0	0	0	0	561	0	53	0	410	162	0	2171	4805	4352	1741	409	689	2364	102	953	69	1649	33	0	0	0	0	0	0	0	0	0	0	1907	0	0	0	0	0	1337	2821	233	505
ASV00043	GTAATACGTAGGGTGCAAGCGTTAATCGGAATTACTGGGCGTAAAGCGTGCGCAGGCGGTCTGATAAGACAGTCGTGAAATCCCCGAGCTCAACTTGGGAACTGCGATTGTAACTGTCAGACTAGAGTGTGTCAGAGGGAGGTAGAATTCCACGTGTAGCAGTGAAATGCGTAGAGATGTGGAGGAATACCGGTGGCGAAGGCGGCCTCCTGGGATAACACTGACGCTCATGTACGAAAGCGTGGGGAGCAAACAGGATTAG	262	0	0	0	0	0	0	0	0	0	0	0	0	0	0	0	0	2070	664	696	113	864	1592	1166	395	908	352	0	0	0	0	0	0	0	0	0	0	0	0	0	0	0	0	0	2648	1293	2481	494
ASV00042	GTAATACGTAGGGGGCGAGCGTTGTCCGGAATTACTGGGCGTAAAGCGCACGCAGGCTGATTGTTAAGTCGGTTGTAAAAGACTTGGGCTTACCCCAAGCAGGTCGACCGATACTGGCAGTCTTGAGTGTGAGAGAGGAAAGTAGAATTCCCGGTGTAGCGGTGAAATGCGTAGATATCGGGAGGAATACCAGTGGCGAAGGCGGCTTTCTGGCTCACAACTGACGCTCAGGTGCGAAAGCTAGGGTAGCAAACGGGATTAG	262	0	0	0	0	0	0	0	0	3907	3784	5256	2458	306	18	0	86	257	147	376	305	199	826	927	88	1266	764	0	0	0	0	0	0	0	0	0	0	0	0	0	0	0	0	0	103	123	385	189
ASV00045	GTAATACGGAGGGTGCAAGCGTTAATCGGAATTACTGGGCGTAAAGCGTGCGTAGGCGGTTTTTTAAGTCGGATGTGAAATCCCTGGGCTCAACCTAGGAACTGCATCCGATACTGGAAGACTAGAATCTGGGAGAGGGAAGCGGAATTTCCGGTGTAGCGGTGAAATGCATAGAGATCGGAAGGAACATCCGTGGCGAAGGCGGCTTCCTGGACCAAGATTGACGCTGAGGCACGAAAGCGTGGGTAGCAAACAGGATTAG	262	0	0	0	0	0	0	0	0	0	0	0	0	0	0	19	42	404	456	885	260	1066	488	3744	299	3617	202	0	0	0	0	0	0	0	0	0	0	0	234	0	0	0	0	0	463	1157	1607	5241
ASV00047	GTAATACGTAGGTGGCAAGCGTTATCCGGAATTATTGGGCGTAAAGGGTGCGTAGGCGGTCGATTAAGTCTGAAGTAAAAGCCAGTGGCTCAACCACTGTAAGCTTTGGAAACTGGTTGACTAGAGTACAGGAGAGGCAAATGGAATTCCATGTGTAGCGGTAAAATGCGTAGATATATGGAGGAACACCAGTGGCGAAGGCGGTTTGCTGGCCTGTAACTGACGCTGAGGCACGAAAGCGTGGGGAGCAAATAGGATTAG	261	0	0	0	0	1586	1464	0	785	2349	2460	69	272	92	66	21	913	288	225	347	97	158	69	3873	429	7369	426	106	0	0	0	0	0	0	0	0	0	60	1347	0	0	0	0	0	195	173	124	131
ASV00011	GTAATACGGAGGGTGCAAGCGTTAATCGGAATTACTGGGCGTAAAGCGCACGCAGGCGGTTGGATAAGTTAGATGTGAAAGCCCCGGGCTCAACCTGGGAATTGCATTTAAAACTGTCCGGCTAGAGTCTTGTAGAGGGGGGTAGAATTCCAGGTGTAGCGGTGAAATGCGTAGAGATCTGGAGGAATACCGGTGGCGAAGGCGGCCCCCTGGACAAAGACTGACGCTCAGGTGCGAAAGCGTGGGGAGCAAACAGGATTAG	262	579	219	105	86	196	273	3759	253	85	72	0	0	226	0	305	72	596	808	528	141	315	429	94	86	62	0	0	0	0	0	0	0	0	0	0	0	0	0	0	0	133	0	0	0	0	0	0
ASV00059	GTAATACGTAGGTAGCGAGCGTTGTCCGGAATTACTGGGTGTAAAGGGAGCGTAGGCGGGAAGTTAAGTTGCATGTGAAATCTATGGGCTCAACCCATAAGCTGCGTGCAAAACTAATTTTCTTGAGTGAAGTAGAGGCAAGCGGAATTCCTAGTGTAGCGGTGAAATGCGTAAATATTAGGAGGAACACCAGTGGCGAAGGCGGCTTGCTGGGCTTTAACTGACGCTGAGGCTCGAAAGCGTGGGTAGCAAACAGGATTAG	262	0	0	0	0	0	0	0	0	0	802	0	0	0	0	0	0	0	51	0	5	1009	0	1265	2498	198	2536	74	0	0	0	0	0	0	0	0	0	0	0	0	0	0	0	0	142	0	571	903
ASV00017	GTAATACGGAGGGTGCAAGCGTTATCCGGATTTATTGGGTTTAAAGGGTCCGTAGGCGGATCTGTAAGTCAGTGGTGAAATCTCACAGCTTAACTGTGAAACTGCCATTGATACTGCAGGTCTTGAGTAAAGTAGAAGTGGCTGGAATAAGTAGTGTAGCGGTGAAATGCATAGATATTACTTAGAACACCAATTGCGAAGGCAGGTCACTATGTTTTAACTGACGCTGATGGACGAAAGCGTGGGGAGCGAACAGGATTAG	262	0	0	0	66	15	169	55	242	0	0	0	0	0	0	20	0	55	194	143	17	195	522	571	105	851	62	0	0	0	20	0	0	0	0	0	0	0	0	0	0	0	0	0	389	22	520	92
ASV00057	GTAATACGAAGGGTGCAAGCGTTAATCGGAATTACTGGGCGTAAAGCGCGCGTAGGTGGTTTTGTAAGTTGGAGGTGAAATCCCCGGGCTCAACCTGGGAACTGCCTCCAAAACTGCATGACTAGAGTACGGTAGAGGGTGGTGGAATTTCCTGTGTAGCGGTGAAATGCGTAGATATAGGAAGGAACACCAGTGGCGAAGGCGACCACCTGGACTGATACTGACACTGAGGTGCGAAAGCGTGGGGAGCAAACAGGATTAG	262	2197	517	1521	197	12	245	48	564	0	0	0	0	0	8	0	0	0	0	0	0	15	0	0	0	0	0	4	4329	2090	1496	442	1800	1710	964	1088	330	466	0	678	695	1354	720	1490	0	0	0	0
ASV00053	GTAATACGTAGGGTGCAAGCGTTAATCGGAATTACTGGGCGTAAAGCGTGCGCAGGCGGTTTTGTAAGCCAGATGTGAAATCCCCGAGCTTAACTTGGGAACTGCGTTTGGAACTACAAGACTAGAGTGTGTCAGAGGGGGGTAGAATTCCACGTGTAGCAGTGAAATGCGTAGAGATGTGGAGGAATACCGATGGCGAAGGCAGCCCCCTGGGATAACACTGACGCTCATGCACGAAAGCGTGGGGAGCAAACAGGATTAG	262	1722	328	540	178	10	77	0	172	0	0	0	0	0	0	0	0	0	0	0	0	0	0	0	0	0	0	0	2905	703	1863	644	1341	2260	195	1899	950	90	0	1862	902	734	987	2093	0	0	0	0
ASV00064	GTAATACGTAGGGGGCAAGCGTTATCCGGAATTATTGGGCGTAAAGAGTGCGTAGGTGGTCTTGTAAGCGCAGGGTGAAAGGCTATGGCTCAACCATAGTAAGCCTTGCGAACTGCAAGACTTGAGTGCAGGAGAGGAGAGTGGAATTCCTAGTGTAGCGGTGAAATGCGTAGATATTAGGAGGAACATCAGTGGCGAAGGCGACTCTCTGGACTGTAACTGACACTGAGGCACGAAAGCGTGGGGAGCAAACAGGATTAG	261	0	0	0	0	30	0	0	0	343	248	13	150	21	0	0	724	291	238	1235	368	260	159	2284	520	977	787	0	0	0	0	0	0	0	0	0	0	0	940	0	0	0	0	0	2041	829	3439	2526
ASV00067	GTAATACGTAGGGTGCAAGCGTTAATCGGAATTACTGGGCGTAAAGCGTGCGCAGGCGGTTGTGCAAGACAGATGTGAAATCCCCGGGCTCAACCTGGGAACTGCATTTGTGACTGCACAGCTAGAGTACGGCAGAGGGGGATGGAATTCCGCGTGTAGCAGTGAAATGCGTAGATATGCGGAGGAACACCGATGGCGAAGGCAATCCCCTGGGCCTGTACTGACGCTCATGCACGAAAGCGTGGGGAGCAAACAGGATTAG	262	0	0	0	0	0	0	0	0	0	0	0	0	0	0	0	0	99	0	0	0	63	21	0	21	42	56	0	0	0	0	0	0	0	0	0	0	0	0	0	0	29	0	0	0	17	33	24
ASV00069	GTAATACGTAGGTAGCGAGCGTTGTCCGGAATTACTGGGTGTAAAGGGAGCGTAGGCGGGATGTTAAGTTGAATGTTAAATTTATGGGCTCAACCCATAACCGCGTTCAAAACTGACATTCTTGAGTGAAGTAGAGGCAAGCGGAATTCCTAGTGTAGCGGTGAAATGCGTAAATATTAGGAGGAACACCAGTGGCGAAGGCGGCTTGCTGGGCTTTAACTGACGCTGAGGCTCGAAAGCGTGGGTAGCAAACAGGATTAG	261	0	0	0	0	0	0	0	0	0	0	0	0	0	0	0	0	250	4	2	244	0	0	149	408	542	433	0	0	0	0	0	0	0	0	0	0	0	0	0	0	0	0	0	124	0	484	151
ASV00068	GTAATACGTAGGGGGCAAGCGTTATCCGGAATTACTGGGTGTAAAGGGTGAGTAGGTTGGCTTGTAAGTCATATGTGAAATACCGATGCTTAACATCGGGGCTGCATAAGAAACTACAAGTCTAGAGTACAGGAGAGGTAAGCGGAATTCCTAGTGTAGCGGTGAAATGCGTAGATATTAGGAAGAACACCAGTGGCGAAGGCGGCTTACTGGACTGAAACTGACACTGAGTCACGAAAGCGTGGGGAGCAAACAGGATTAG	262	0	0	0	11	0	0	0	0	3668	2372	5118	4193	115	43	0	51	167	0	0	0	130	0	85	57	89	1851	0	0	0	0	0	0	0	0	0	0	0	0	0	0	0	0	0	702	0	0	428
ASV00066	GTAATACGGGGGGTGCAAGCGTTACTCGGAATCACTGGGCGTAAAGAGCATGTAGGCGGATTAATAAGTTTGAAGTGAAATCCTATAGCTTAACTATAGAACTGCTTTGAAAACTGTTAATCTAGAATGTGGGAGAGGTAGATGGAATTTCTGGTGTAGGGGTAAAATCCGTAGAGATCAGAAGGAATACCGATTGCGAAGGCGATCTACTGGAACATTATTGACGCTGAGATGCGAAAGCGTGGGGAGCAAACAGGATTAG	262	504	547	640	501	53	761	50	526	0	0	0	0	0	0	33	28	0	0	14	0	0	0	0	0	0	0	0	837	584	2072	890	349	441	917	4633	1186	4654	11	178	147	125	206	778	0	0	0	19
ASV00032	GTAATACGAAGGGGGCTAGCGTTGTTCGGAATTACTGGGCGTAAAGCGCACGTAGGCGGATATTTAAGTCAGGGGTGAAATCCCGGGGCTCAACCCCGGAACTGCCTTTGATACTGGGTATCTAGAGTATGGAAGAGGTGAGTGGAATTCCGAGTGTAGAGGTGAAATTCGTAGATATTCGGAGGAACACCAGTGGCGAAGGCGGCTCACTGGTCCATTACTGACGCTGAGGTGCGAAAGCGTGGGGAGCAAACAGGATTAG	262	99	49	566	156	0	293	0	331	0	0	0	0	0	0	0	0	172	174	902	28	248	828	243	43	193	18	0	27	98	86	701	67	0	350	645	27	0	33	1056	1044	119	677	38	459	791	782	266
ASV00072	GTAATACGGAGGATGCGAGCGTTATCCGGATTTATTGGGTTTAAAGGGTGCGTAGGCTGATTGGTCAGTCAGCGGTGAAATTTTCCGGCTTAACCGGGAACCTGCCGTTGATACTGCCGGTCTTGAATACGAATGAAGCGGGAGGAATGTGTGGTGTAGCGGTGAAATGCATAGATATCACACAGAAGACCGATTGCGAAGGCATCTCGCTAATTCGTTATTGACGCTGATGCACGAAAGCGTGGGGATCAAACAGGATTAG	262	0	0	0	0	0	0	0	0	1351	6195	1682	2217	288	714	0	8	56	109	265	54	622	50	113	108	14	38	0	0	0	0	0	0	0	0	0	0	0	0	0	0	0	0	0	31	479	6	70
ASV00058	GTAATACGTAGGTGGCAAGCGTTATCCGGAATTATTGGGCGTAAAGGGTGCGTAGGCGGCATAATAAGTCTGATGTTAAAGGCAGTGGCTCAACCACTGTTAGCATTGGAAACTGTTAAGCTAGAGTACAGAAGGGGCAAGTGGAATTCCATGTGTAGCGGTAAAATGCGTAGATATATGGAGGAACACCAGTGGCGAAGGCGGCTTGCTGGTCTGTAACTGACGCTGATGCACGAAAGCGTGGGGAGCAAATAGGATTAG	261	0	0	0	0	36	0	0	0	188	889	738	567	256	353	0	544	262	103	1009	131	570	219	944	1923	593	569	0	0	0	0	0	0	0	0	0	0	0	22	0	0	0	0	0	551	905	429	360
ASV00075	GTAATACAGAGGGTGCGAGCGTTAATCGGATTTACTGGGCGTAAAGCGTGCGTAGGCGGCTGATTAAGTCGGATGTGAAATCCCTGAGCTTAACTTAGGAATTGCATTCGATACTGGTCAGCTAGAGTATGGGAGAGGATGGTAGAATTCCAGGTGTAGCGGTGAAATGCGTAGAGATCTGGAGGAATACCGATGGCGAAGGCAGCCATCTGGCCTAATACTGACGCTGAGGTACGAAAGCATGGGGAGCAAACAGGATTAG	262	5704	448	205	56	0	25	0	23	0	0	0	0	0	0	10	0	0	0	0	0	0	8	0	0	12	0	0	2006	322	2678	647	3487	2180	588	677	1263	223	0	21	0	31	28	123	0	0	0	0
ASV00074	GTAATACGGAGGGTCCGAGCGTTATCCGGATTTATTGGGTTTAAAGGGTGCGTAGGCGGGACTTTAAGTTAGTCGTTAAATAGTGAGGCTCAACCTCGCAGTGGCGATTAATACTGGAGACCTAGAGATTAGATGCAGAGGGCGGAATGTGTAGTGTAGCGGTGAAATGCTTAGATATTACACAGAACACCGATTGCGAAGGCAGCTCTCTAATCTACATCTGACGCTCAGGCACGAAGGCGTGGGGATCAAACAGGATTAG	262	0	0	0	0	0	0	0	0	0	0	0	0	0	0	8	638	409	655	496	179	272	546	163	1539	115	991	0	0	0	0	0	0	0	0	0	0	0	0	0	0	0	0	0	761	621	1066	1494
ASV00077	GTAATACGAAGGGGGCTAGCGTTGTTCGGATTTACTGGGCGTAAAGCGCACGTAGGCGGCTTGTTAAGTCAGAGGTGAAAGCCTGGAGCTCAACTCCAGAACTGCCTTTGATACTGGCAGGCTCGAGTATGGAAGAGGTTGGTGGAACTCCGAGTGTAGAGGTGAAATTCGTAGATATTCGGAAGAACACCAGTGGCGAAGGCGGCCAACTGGTCCATTACTGACGCTGAGGTGCGAAAGCGTGGGGAGCAAACAGGATTAG	262	99	0	37	11	0	15	0	0	0	0	0	0	0	0	0	0	267	422	387	40	496	2009	299	68	324	54	0	71	20	37	16	76	13	75	96	0	0	0	20	22	12	32	0	311	1297	1317	1196
ASV00079	GTAATACGGAGGGTGCAAGCGTTAATCGGAATTACTGGGCGTAAAGAGTGCGTAGGCGGTTTTTTAAGTCGGATGTGAAATCCCTGGGCTCAACCTAGGAACTGCATCCGATACTGGAAGACTAGAATCTGGGAGAGGGAAGCGGAATTTCCGGTGTAGCGGTGAAATGCATAGAGATCGGAAGGAACATCCGTGGCGAAGGCGGCTTCCTGGACCAAGATTGACGCTGAGGCACGAAAGCGTGGGTAGCAAACAGGATTAG	262	0	0	0	0	0	0	0	0	0	0	0	0	0	0	0	0	242	63	411	90	133	588	2268	305	800	417	0	0	0	0	0	0	0	0	0	0	0	21	0	0	16	0	0	353	609	742	1022
ASV00080	GTAATACGTAGGGCGCAAGCGTTGTCCGGAATTATTGGGCGTAAAGAGCTCGTAGGCGGTTTGTCGCGTCTGGTGTGAAAATCCATGGCTCAACTGTGGACTTGCATCGGGTACGGGCAGACTAGAGTGCGGTAGGGGAGACTGGAATTCCTGGTGTAGCGGTGGAATGCGCAGATATCAGGAGGAACACCGATGGCGAAGGCAGGTCTCTGGGCCGCAACTGACGCTGAGGAGCGAAAGCATGGGGAGCGAACAGGATTAG	262	0	0	0	0	0	0	0	0	0	0	0	0	0	0	0	34	1194	3599	1982	105	982	1925	33	461	489	1058	0	0	0	0	0	0	0	0	0	0	0	1363	0	0	0	0	0	662	678	348	35
ASV00083	GTAATACGTAGGGTGCGAGCGTTAATCGGAATTACTGGGCGTAAAGCGTGCGCAGGCGGTTTTGTAAGACAGGCGTGAAATCCCCGGGCTCAACCTGGGAATGGCGCTTGTGACTGCAAAGCTGGAGTGCGGCAGAGGGGGATGGAATTCCGCGTGTAGCAGTGAAATGCGTAGATATGCGGAGGAACACCGATGGCGAAGGCAATCCCCTGGGCCTGCACTGACGCTCATGCACGAAAGCGTGGGGAGCAAACAGGATTAG	262	277	144	1591	1035	17	2488	94	1620	0	0	0	0	0	0	0	0	0	0	0	0	0	0	0	0	0	0	0	571	568	230	123	352	271	439	594	215	48	0	598	427	287	300	185	0	0	0	0
ASV00082	GTAATACGTAGGGTGCGAGCGTTAATCGGAATTACTGGGCGTAAAGCGTGCGCAGGCGGCTTTGCAAGACAGATGTGAAATCCCCGGGCTCAACCTGGGAACTGCATTTGTGACTGCAAGGCTAGAGTACGGCAGAGGGGGATGGAATTCCGCGTGTAGCAGTGAAATGCGTAGATATGCGGAGGAACACCAATGGCGAAGGCAATCCCCTGGGCCTGTACTGACGCTCATGCACGAAAGCGTGGGGAGCAAACAGGATTAG	262	2970	320	247	109	0	286	0	470	0	0	0	0	0	0	0	0	0	0	0	0	0	0	0	0	0	0	0	3398	623	2404	349	1778	1867	119	456	703	0	0	0	0	0	0	503	0	0	0	0
ASV00088	GTAATACATAAGTGGCAAGCGTTATCCGGATTTATTGGGCGTAAAGCGTGCGCAGACGGTTTTTCAAGTTTATGGTTAAATACTTAAGCTCAACTTAAGTCTGCCTTAAAAACTGTTAAACTAGAGTGTAGGAGAGGTTAATGGAATTCCATGTGTAGCGGTGAAATGCGTAGATATATGGAGGAACACCAGTTGCGAAGGCGATTAACTGGCCTATCACTGACGTTTAGGCACGAAAGCATGGGGAGCAAATAGGATTAG	261	0	40	9	0	21	863	75	0	322	18	0	25	498	58	17	0	106	0	0	0	0	57	0	0	0	44	13	0	4	0	4	14	0	10	17	4	0	0	6	42	35	0	5	0	5	49	0
ASV00085	GTAATACGTAGGGTGCGAGCGTTAATCGGAATTACTGGGCGTAAAGCGTGCGCAGGCGGTTTTGTAAGACAGGCGTGAAATCCCCGGGCTCAACCTGGGAACTGCGTTTGTGACTGCAAGGCTAGAGTACGGCAGAGGGGGGTGGAATTCCACGTGTAGCAGTGAAATGCGTAGAGATGTGGAGGAACACCAATGGCGAAGGCAGCCCCCTGGGTCGATACTGACGCTCATGCACGAAAGCGTGGGTAGCAAACAGGATTAG	262	26	27	2380	0	0	41	0	0	0	0	0	0	0	0	0	0	0	0	0	0	0	0	233	132	0	175	0	53	1501	99	27	64	41	0	742	80	256	0	1547	1529	3229	749	1286	0	0	0	31
ASV00086	GTAATACGTAGGGTGCGAGCGTTAATCGGAATTACTGGGCGTAAAGCGTGCGCAGGCGGTTCGATAAGTCTGATGTGAAATCCCCGGGCTCAACCTGGGAACTGCGTTGGAAACTGTCGAGCTAGAGTGTAGAAGAGGGGGGTAGAATTCCACGTGTAGCAGTGAAATGCGTAGAGATGTGGAGGAATACCGATGGCGAAGGCAGCCCCCTGGGCTAACACTGACGCTCATGCACGAAAGCGTGGGGAGCAAACAGGATTAG	262	47	13	1054	232	0	602	0	369	0	0	0	0	0	0	0	0	0	0	0	0	0	0	0	0	0	0	0	74	299	16	86	55	19	265	279	14	0	0	1597	4282	1783	1736	333	0	0	0	16
ASV00013	GTAATACGTAGGGTGCAAGCGTTAATCGGAATTACTGGGCGTAAAGCGTGCGCAGGCGGTTTTGTAAGACAGGCGTGAAATCCCCGGGCTCAACCTGGGAATTGCGCTTGTGACTGCAAGGCTGGAGTGCGGCAGAGGGGGATGGAATTCCGCGTGTAGCAGTGAAATGCGTAGATATGCGGAGGAACACCGATGGCGAAGGCAATCCCCTGGGCCTGCACTGACGCTCATGCACGAAAGCGTGGGGAGCAAACAGGATTAG	262	102	42	960	92	0	400	0	142	0	0	0	0	0	0	0	0	0	0	0	0	0	0	0	0	0	0	0	184	465	121	119	272	118	64	640	0	0	0	2625	2979	513	3627	168	0	170	0	0
ASV00091	GTAATACGGAGGGTGCAAGCGTTATCCGGATTTATTGGGTTTAAAGGGTCCGTAGGCGGATCTGTAAGTCAGTGGTGAAATCTCACAGCTTAACTGTGAAACTGCCATTGATACTGCAGGTCTTGAGTGTTTTTGAAGTAGCTGGAATAAGTAGTGTAGCGGTGAAATGCATAGATATTACTTAGAACACCAATTGCGAAGGCAGGTTACTAAGCAACAACTGACGCTGATGGACGAAAGCGTGGGGAGCGAACAGGATTAG	262	0	0	0	0	0	0	0	0	0	0	0	0	0	0	0	0	587	921	467	147	633	770	143	330	75	122	0	0	0	0	0	0	0	0	0	0	0	0	0	0	0	0	0	2246	1912	694	656
ASV00093	GTAATACGGAGGGGGCTAGCGTTATTCGGAATTACTGGGCGTAAAGCGCACGTAGGCGGACCAGAAAGTCAGAGGTGAAAGCCCGGGGCTCAACCCCGGAACGGCCTTTGAAACTCCTGGTCTTGAGGTCGAGAGAGGTGAGTGGAATTCCGAGTGTAGAGGTGAAATTCGTAGATATTCGGAGGAACACCAGTGGCGAAGGCGGCTCACTGGCTCGATACTGACGCTGAGGTGCGAAAGCGTGGGGAGCAAACAGGATTAG	262	151	50	113	12376	22	299	13	58	0	0	0	0	0	0	0	0	0	0	0	0	0	0	0	0	0	0	11	229	358	110	91	197	103	42	660	162	25	0	90	102	13	99	20	0	0	8	0
ASV00050	GTAATACAGAGGGTGCAAGCGTTAATCGGAATTACTGGGCGTAAAGCGCACGTAGGCGGTTTTTTAAGTCAGATGTGAAAGCCCCGGGCTCAACCTGGGAATTGCATTTGAAACTGGAAAACTAGAGTGTGTGAGAGGGGGGTAGAATTCCAAGTGTAGCGGTGAAATGCGTAGAGATTTGGAGGAATACCAGTGGCGAAGGCGGCCCCCTGGCACAACACTGACGCTCAGGTGCGAAAGCGTGGGGAGCAAACAGGATTAG	262	880	186	1082	156	0	150	14	276	0	0	0	0	0	0	0	0	0	7	0	0	0	0	0	0	0	0	0	858	861	486	82	1021	786	123	355	29	7	0	349	366	642	2130	348	0	0	0	0
ASV00097	GTAATACGGAGGGTCCGAGCGTTATCCGGATTTATTGGGTTTAAAGGGTGCGTAGGCGGGACTTTAAGTTAGTCGTTAAATAGTGAGGCTCAACCTCGCCGTGGCGATTAATACTGGAGACCTAGAGATTAGATGCAGAGGGCGGAATGTGTAGTGTAGCGGTGAAATGCTTAGATATTACACAGAACACCGATTGCGAAGGCAGCTCTCTAATCTACATCTGACGCTCAGGCACGAAGGCGTGGGGATCAAACAGGATTAG	262	0	0	0	0	0	0	0	0	0	0	0	0	0	0	0	0	0	0	0	40	826	0	374	111	0	5956	0	0	0	0	0	0	0	0	0	0	0	0	0	0	0	0	0	103	0	277	315
ASV00095	GTAATACGTAGGTGGCGAGCGTTATCCGGAATTATTGGGCGTAAAGGGTGCGCAGGCGGTTATAAAAGATTGTGGTTAAAGAATGGGGCTTAACTCCATAATGCCATGATAACTGTATAACTAGAGTGCAGAAGAGGAAAGTGGAATTCCATGTGTAGCGGTGAAATGCGTAGATATATGGAGGAACACCAGTGGCGAAGGCGACTTTCTGGTCTGACACTGACGCTGAGGCACGAAAGCGTGGGGAGCAAATAGGATTAG	261	0	0	0	0	1822	0	0	0	574	98	32	92	1067	38	0	608	98	45	367	101	82	143	311	116	862	131	31	0	0	0	0	0	0	0	0	0	12	418	0	0	0	0	0	351	157	249	118
ASV00098	GTAATACGTAGGGTCCAAGCGTTAATCGGAATTACTGGGCGTAAAGCGTCCGCAGGTGGCTTGATAAGATAGAGGTGAAATCCCTGGGCTCAACCTAGGAATTGCCTTTATGACTGTCTCGCTAGAGTATGGGAGAGGGGGGTGGAATTCCACGTGTAGCAGTGAAATGCGTAGAGATGTGGAGGAACACCGATGGCGAAGGCAACCCCCTGGCCTAATACTGACACTCATGGACGAAAGCGTGGGGAGCAAACAGGATTAG	262	0	0	0	0	0	0	0	0	0	0	0	0	0	0	0	0	33	24	19	36	143	862	203	152	0	115	0	0	0	0	0	0	0	0	0	0	0	0	0	0	0	0	0	44	17	0	11
ASV00006	GTAATACAGAGGGTGCGAGCGTTAATCGGATTTACTGGGCGTAAAGCGTGCGTAGGCGGCTTTTTAAGTCGGATGTGAAATCCCCGAGCTTAACTTGGGAATTGCATTCGATACTGGGAAGCTAGAGTATGGGAGAGGATGGTAGAATTCCAGGTGTAGCGGTGAAATGCGTAGAGATCTGGAGGAATACCGATGGCGAAGGCAGCCATCTGGCCTAATACTGACGCTGAGGTACGAAAGCATGGGGAGCAAACAGGATTAG	262	2472	241	159	72	19	66	47	59	0	0	0	0	0	0	37	0	58	39	0	0	0	22	0	13	0	0	0	1048	257	1617	290	1536	1149	388	453	846	295	0	34	0	36	10	110	0	0	21	37
ASV00031	GTAATACGGAGGGTGCAAGCGTTAATCGGAATTACTGGGCGTAAAGCGCACGCAGGCGGTTTGTTAAGTCAGATGTGAAATCCCCGAGCTCAACTTGGGAACTGCATTTGAAACTGGCAAGCTAGAGTCTTGTAGAGGGGGGTAGAATTCCAGGTGTAGCGGTGAAATGCGTAGAGATCTGGAGGAATACCGGTGGCGAAGGCGGCCCCCTGGACAAAGACTGACGCTCAGGTGCGAAAGCGTGGGGAGCAAACAGGATTAG	262	0	0	0	0	0	59	22	18	0	0	0	0	0	0	0	0	0	0	0	0	0	0	872	0	0	714	0	0	0	0	0	0	0	0	0	0	308	0	0	0	31	0	0	742	0	0	0
ASV00096	GTAATACGGAGGATCCAAGCGTTATCCGGATTTATTGGGTTTAAAGGGTGCGTAGGCGGAAGATTAAGTCAGTGGTGAAAGTTTGCAGCTCAACTGTAAAATTGCCATTGAAACTGATTTTCTTGAGTGTAAATGAGGTAGGCGGAATGTGTTGTGTAGCGGTGAAATGCTTAGATATAACACAGAACACCAATTGCGAAGGCAGCTTACAGGGATACAACTGACGCTGAGGCACGAAAGCGTGGGGATCAAACAGGATTAG	262	0	0	0	0	0	0	0	0	0	0	0	0	0	0	0	0	0	0	0	0	0	0	0	0	0	0	0	0	0	0	0	0	0	0	0	0	0	0	2683	841	2780	1532	2549	0	0	0	0
ASV00102	GTAATACGGAGGATCCAAGCGTTATCCGGAATCATTGGGTTTAAAGGGTCCGTAGGCGGTTTGGTAAGTCAGTGGTGAAAGCCCGCAGCTCAACTGTGGAACGGCCATTGATACTGCCAGACTTGAATTACAAGGAAGTAACTAGAATATGTAGTGTAGCGGTGAAATGCTTAGATATTACATGGAATACCAATTGCGAAGGCAGGTTACTACTTGTGGATTGACGCTGATGGACGAAAGCGTGGGGAGCGAACAGGATTAG	262	763	148	141	266	0	167	0	94	0	8	0	0	0	0	0	0	0	0	0	0	0	0	0	0	0	0	0	1649	1231	1015	229	1133	950	122	1105	254	0	0	214	249	87	324	206	0	0	0	0
ASV00104	GTAAGACGGAGGATGCAAGCGTTATCCGGAATGATTGGGCGTAAAGCGTCCGCAGGTGGTTGTACAAGTCTGCTGTCAAAGACCGGGGCTTAACTCCGGAAAGGCAGTGGAAACTGTACGACTTGAGTGTGGTAGGGGCAGAGGGAATTCCTGGTGTAGCGGTGAAATGCGTAGAGCTCAGGAAGAACATCGGTGGCGAAAGCGCTCTGCTGGACCACAACTGACACTCAGGGACGAAAGCTAGGGGAGCGAAAGGGATTAG	262	308	22	1364	517	136	114	6	109	0	15	5	0	0	43	0	0	0	0	0	0	0	0	0	0	0	0	0	822	280	163	32	169	658	28	672	33	114	0	105	198	359	660	304	0	0	0	6
ASV00103	GTAATACGGGGGGTCCAAGCGTTATTCGGAATTATTGGGCGTAAAGCGCATGTAGGCGGTTGGGTATGTCAGATGTGAAAGCCCGGGGCTTAACCCCGGAAGTGCATTTGAAACTGCCTGGCTTGAGTCTCGGAGAGGAAGGTGGAATTCCCAGTGTAGAGGTGGAATTCGTAGATATTGGGAGGAACACCGGTGGCGAAAGCGACCTTCTGGACGATGACTGACGCTCAGATGCGAAAGCGTGGGTAGCAAACAGGATTAG	262	0	0	0	0	0	0	0	0	1138	1034	425	184	26	0	0	12	201	221	88	221	108	340	862	87	807	895	0	0	0	0	0	0	0	0	0	0	0	73	0	0	0	0	0	107	30	314	341
ASV00106	GTAATACGTAGGGGGCGAGCGTTGTCCGGAATTACTGGGCGTAAAGCGCACGCAGGCTGATTGTTAAGTCGGTTGTAAAAGTCAGAGGCTTACCCTTTGAATGTCGATCGATACTGGCAGTCTTGAGTGTGAGAGAGGGAAGTGGAATTCCCGGTGTAGCGGTGAAATGCGTAGATATCGGGAGGAACACCAGTGGCGAAGGCGGCTTCCTGGCTCACAACTGACGCTCATGTGCGAAAGCTAGGGTAGCGAACGGGATTAG	262	0	0	0	0	0	0	0	0	167	217	233	35	0	0	0	23	448	230	171	293	315	294	1438	436	1018	1970	0	0	0	0	0	0	0	0	0	0	0	107	0	0	0	0	0	157	77	675	360
ASV00100	GTAATACGTAGGGTGCGAGCGTTAATCGGAATTACTGGGCGTAAAGCGTGCGCAGGCGGTTTTGTAAGACAGGCGTGAAATCCCCGGGCTCAACCTGGGAACTGCGCTTGTGACTGCATCACTTGAGTACGGCAGAGGGGGGTGGAATTCCACGTGTAGCAGTGAAATGCGTAGAGATGTGGAGGAACACCGATGGCGAAGGCAGCCCCCTGGGTCGATACTGACGCTCATGCACGAAAGCGTGGGTAGCAAACAGGATTAG	262	59	56	170	69	0	400	0	195	0	0	0	0	0	0	0	0	0	0	0	0	0	0	0	0	0	0	0	60	83	215	379	0	48	4292	75	77	0	0	566	715	273	248	373	0	0	194	0
ASV00113	GTAATACGGAGGATGCAAGCGTTATCCGGATTCATTGGGTTTAAAGGGTGCGTAGGCGGCTGTTTAAGTCAGCGGTGAAACTCACGGGCTCAACCCGTGACCTGCCGTTGATACTGGGGAGCTTGAATACGGATGAAGCGGGAGGAATGTATGGTGTAGCGGTGAAATGCATAGATATCATACAGAAGGCCTAATGCGAAGGCATCCCGCTAATCCGTCATTGACGCTGAGGCACGAAAGCGTGGGGATCAAACAGGATTAG	262	0	0	0	0	0	0	0	0	5676	886	649	80	52	61	0	0	359	188	700	225	1034	262	0	27	0	76	0	0	0	0	0	0	0	0	0	0	0	27	0	0	0	0	0	33	191	0	0
ASV00110	GTAATACGTAGGGTGCGAGCGTTAATCGGAATTACTGGGCGTAAAGCGTGCGCAGGCGGTTTTGTAAGACAGGCGTGAAATCCCCGGGCTCAACCTGGGAACTGCGCTTGTGACTGCAAGGCTAGAGTACGGCAGAGGGGGGTGGAATTCCACGTGTAGCAGTGAAATGCGTAGAGATGTGGAGGAACACCAATGGCGAAGGCAGCCCCCTGGGTCGATACTGACGCTCATGCACGAAAGCGTGGGTAGCAAACAGGATTAG	262	0	0	192	0	0	44	0	79	0	0	0	0	0	0	0	0	69	0	29	22	110	332	937	732	80	870	0	0	111	143	38	67	0	0	91	0	354	0	177	295	125	127	194	180	45	0	0
ASV00112	GTAATACGTAGGTGGCAAGCGTTATCCGGAATTATTGGGCGTAAAGGGTGCGCAGGCGGTTTTGTAAGTCTTAAGGTGAAAGTTCGGGGCTCAACCCCGTGACGCCTTGGAAACTGCAAAACTAGAGTATGAGAGAGGGAAACGGAATTCCATGTGTAGCGGTGGAATGCGTAGATATATGGAGGAACACCAGTGGCGAAGGCGGTTTCCTGGATCATAACTGACGCTCATGCACGAAAGCGTGGGGAGCAAATAGGATTAG	262	0	0	0	0	30	0	0	0	0	84	0	9	0	0	0	0	68	45	0	0	306	11	4350	1056	858	2099	0	0	0	0	0	0	0	0	0	0	13	612	0	0	0	0	0	61	10	0	184
ASV00114	GTAATACGTAGGGTGCAAGCGTTAATCGGAATTACTGGGCGTAAAGCGTGCGCAGGCGGTTTTGTAAGACAGGCGTGAAATCCCCGGGCTCAACCTGGGAATTGCGCTTGTGACTGCAAAGCTGGAGTGCGGCAGAGGGGGATGGAATTCCGCGTGTAGCAGTGAAATGCGTAGATATGCGGAGGAACACCGATGGCGAAGGCAATCCCCTGGGCCTGCACTGACGCTCATGCACGAAAGCGTGGGGAGCAAACAGGATTAG	262	160	0	0	603	0	0	0	0	0	0	0	0	0	0	0	0	40	28	164	3	104	122	424	62	118	16	0	68	0	0	0	130	0	0	0	0	0	0	0	297	0	252	0	787	99	555	72
ASV00109	GTAATACGGAGGATGCGAGCGTTATCCGGATTTATTAGGTTTAAAGGGTGCGTAGGCGGACTGCTAAGTCAGTGGTAAAATGCAATGGCTTAACCATTAGTGTGCCATTGATACTGGTGGTCTTGAATCAGGTTGAGGTAGGCGGAATGTGTAGTGTAGCGGTGAAATGCATAGATATTACACAGAACACCGATTGCGTAGGCAGCTTACTAGATTTCGATTGACGCTGATGCACGAAAGCGTGGGGATCAAACAGGATTAG	262	0	0	0	0	0	0	0	0	0	0	0	0	0	0	0	0	0	0	0	0	0	0	0	0	0	0	0	0	0	0	0	0	0	0	13	0	0	0	1013	3340	3611	843	1582	0	0	0	0
ASV00117	GTAATACGGAGGACCCGAGCGTTATCCGGATTTATTGGGTTTAAAGGGTGCGCAGGCGGTTTGATAAGTTAGAGGTGAAAGGTTAACGCTTAACGTTAAAATTGCCTCTGATACTGTCAGACTAGAGTATAGTTGCTGTGGGCGGAATGAGTGGTGTAGCGGTGAAATGCTTAGATATCACTCAGAACACCGATTGCGAAGGCAGCTCACAAAGCTATTACTGACGCTTAGGCACGAAAGCGTGGGGAGCAAACAGGATTAG	262	0	0	0	0	0	0	0	0	236	55	120	80	41	11	0	196	254	347	582	122	128	547	145	317	54	666	0	0	0	0	0	0	0	0	0	0	0	16	0	0	0	0	0	457	578	393	507
ASV00116	GTAATACGAAGGGGGCTAGCGTTGTTCGGAATTACTGGGCGTAAAGCGCACGTAGGCGGATTAATAAGTCAGGGGTGAAATCCCGGGGCTCAACCTCGGAACTGCCTTTGATACTGTTAATCTGGAGTCCAGAAGAGGTGAGTGGAATTCCGAGTGTAGAGGTGAAATTCGTAGATATTCGGAGGAACACCAGTGGCGAAGGCGGCTCACTGGTCTGGTACTGACGCTGAGGTGCGAAAGCGTGGGGAGCAAACAGGATTAG	262	41	0	421	0	0	0	0	0	0	0	0	0	0	0	0	0	88	172	266	0	163	792	109	22	38	0	0	31	64	27	107	7	0	229	187	0	0	0	546	566	134	245	16	120	957	634	157
ASV00111	GTAATACGGAGGATGCGAGCGTTATCCGGAATCATTGGGTTTAAAGGGTCCGTAGGCGGTTTAATAAGTCAGTGGTGAAATCTGGTCGCTCAACGATCAAACTGCCATTGATACTGTTAGACTTGAATAATTGTGAAGTAACTAGAATATGTAGTGTAGCGGTGAAATGCTTAGATATTACATGGAATACCAATTGCGAAGGCAGGTTACTAACAATTTATTGACGCTGATGGACGAAAGCGTGGGGAGCGAACAGGATTAG	262	178	44	159	44	0	26	0	12	0	0	0	0	0	0	0	0	0	55	41	0	0	0	10	25	0	0	0	313	801	175	367	239	175	105	448	709	0	0	688	415	168	609	127	11	0	0	49
ASV00122	GTAATACGAAGGGGGCTAGCGTTGTTCGGATTTACTGGGCGTAAAGCGCACGTAGGCGGCTCGTTAAGTCAGAGGTGAAAGCCTGGAGCTCAACTCCAGAACTGCCTTTGATACTGGCGAGCTCGAGTATGGAAGAGGTTGGTGGAACTCCGAGTGTAGAGGTGAAATTCGTAGATATTCGGAAGAACACCAGTGGCGAAGGCGGCCAACTGGTCCATTACTGACGCTGAGGTGCGAAAGCGTGGGGAGCAAACAGGATTAG	262	0	0	0	0	0	0	0	0	0	0	0	0	0	0	0	0	0	29	562	0	504	555	688	15	113	37	0	0	0	0	0	0	0	0	0	0	0	0	0	0	0	0	0	565	701	702	152
ASV00094	GTAATACGTAGGGTGCGAGCGTTAATCGGAATTACTGGGCGTAAAGCGTGCGCAGGCGGTTATATAAGACAGATGTGAAATCCCCGGGCTCAACCTGGGAACTGCATTTGTGACTGTATAGCTAGAGTACGGCAGAGGGGGATGGAATTCCGCGTGTAGCAGTGAAATGCGTAGATATGCGGAGGAACACCGATGGCGAAGGCAATCCCCTGGGCCTGTACTGACGCTCATGCACGAAAGCGTGGGGAGCAAACAGGATTAG	262	0	0	194	0	0	0	0	0	0	0	0	0	0	0	0	0	18	0	0	0	0	0	0	0	0	0	0	147	209	696	3643	160	154	4035	142	213	0	0	801	402	150	326	0	0	0	0	0
ASV00062	GTAATACGTAGGGTGCAAGCGTTAATCGGAATTACTGGGCGTAAAGCGTGCGCAGGCGGTTGTGTAAGACAGGCGTGAAATCCCCGGGCTCAACCTGGGAATTGCGCTTGTGACTGCACGGCTGGAGTGCGGCAGAGGGGGATGGAATTCCGCGTGTAGCAGTGAAATGCGTAGATATGCGGAGGAACACCGATGGCGAAGGCAATCCCCTGGGCCTGCACTGACGCTCATGCACGAAAGCGTGGGGAGCAAACAGGATTAG	262	223	131	219	252	0	786	41	227	0	0	7	0	0	0	55	0	0	0	0	0	0	0	0	0	0	0	0	354	516	111	45	206	275	194	322	156	14	14	535	1000	126	427	273	0	0	0	0
ASV00126	GTAATACGGAGGATGCAAGCGTTATCCGGATTCATTGGGTTTAAAGGGTGCGTAGGCGGCTGTTTAAGTCAGCGGTGAAACTCACGGGCTCAACCCGTGACCTGCCGTTGATACTGGACAGCTTGAATACGGATGAAGCGGGAGGAATGTATGGTGTAGCGGTGAAATGCATAGATATCATACAGAAGGCCTAATGCGAAGGCATCCCGCTAATCCGTCATTGACGCTGAGGCACGAAAGCGTGGGGATCAAACAGGATTAG	262	0	0	0	0	0	0	0	0	3357	476	508	93	0	53	0	0	432	603	0	361	902	233	0	46	127	196	0	0	0	0	0	0	0	0	0	0	0	0	0	0	0	0	0	75	530	0	149
ASV00108	GTAATACGGAGGGTGCGAGCGTTATCCGGAATCACTGGGTTTAAAGGGTGCGTAGGCGGGAAGATAAGTCAGAGGTGAAATCTCGTCGCTTAACGACGGAATTGCCTTTGATACTGTTTTTCTTGAAATTTGTTGAGGTTGGCGGAATGAGACATGTAGCGGTGAAATGCATAGATATGTCTTAGAACACCGATTGCGAAGGCAGCTGACTGGACAATATTTGACGCTGAGGCACGAAAGCGTGGGGATCAAACAGGATTAG	262	0	0	0	0	0	0	0	0	0	0	0	0	0	0	0	0	319	110	349	8	123	244	61	28	98	3	0	0	0	0	0	0	0	0	0	0	0	0	0	0	0	0	0	401	760	1090	356
ASV00127	GTAATACGGAGGGTGCAAGCGTTACTCGGAATCACTGGGCGTAAAGGGTGCGTAGGCTGACTTTTAAGTCAGGCGTGAAATCCAATGGCTTAACCATTGAACTGCGCTTGAAACTGGGAGTCTAGAGTTCAGAAGGGGCAGATGGAATTAGTGGTGTAGGGGTAAAATCCGTAGATATCACTAGGAATATCAAAAGCGAAGGCGATCTGCTGGGATGATACTGACGCTGAGGCACGAAAGCGTGGGGAGCAAACAGGATTAG	262	53	96	1452	64	9	70	17	47	0	0	0	0	0	0	0	0	0	0	0	0	0	0	0	0	0	0	0	76	554	57	42	90	70	45	1470	39	54	0	470	984	814	683	254	6	0	5	17
ASV00131	GTAATACGTAGGGTGCAAGCGTTAATCGGAATTACTGGGCGTAAAGCGTGCGCAGGCGGTTTTGTAAGACAGGTGTGAAATCCCCGAGCTTAACTTGGGAACTGCACTTGTGACTGCAAGACTAGAGTGTGTCAGAGGGAGGTAGAATTCCACGTGTAGCAGTGAAATGCGTAGATATGTGGAGGAATACCAGTGGCGAAGGCGGCCTCCTGGGATAACACTGACGCTCATGTACGAAAGCGTGGGGAGCAAACAGGATTAG	262	0	0	0	0	0	0	0	0	48	107	0	0	0	0	0	158	24	32	68	0	170	197	67	74	149	43	0	0	0	0	0	0	0	0	0	0	0	0	0	0	0	0	0	1170	173	531	37
ASV00128	GTAATACGGAGGGTGCAAGCGTTATCCGGATTTATTGGGTTTAAAGGGTGCGTAGGCGGCCTTTTAAGTCAGCGGTGAAATTTTCCGGCTTAACCGGATTCGTGCCGTTGATACTGTTAGGCTTGAGTATGGTTGAGGGCGGCGGAATGTGCAGTGTAGCGGTGAAATGCTTAGATATTGCACAGAACACCAATTGCGAAGGCAGCTGCCTGGACCATTACTGACGCTGATGCACGACAGCGTGGGGATCAAACAGGATTAG	262	0	0	0	0	0	0	0	0	2733	1243	778	549	0	8	0	15	79	190	113	88	82	94	86	21	11	312	0	0	0	0	0	0	0	0	0	0	0	0	0	0	0	0	0	32	12	110	118
ASV00129	GTAATACGGAGGATCCAAGCGTTATCCGGATTTATTGGGTTTAAAGGGTGCGTAGGCTGTTTTGTAAGTTAGAGGTGAAATCCCGTGGCTCAACCACGGTTGGTCCTCTGATACTGCAAGACTGGCGAGTAGATGCTGTAGGCGGAATGTGTAGTGTAGCGGTGATATGCTTAGATATTACACAGAACACCGATTGCGAAGGCAGCTTACAAATCTATTTCGGACGCTGAGGCACGAAAGCGTGGGGAGCAAACAGGATTAG	262	0	0	0	0	8	0	0	0	485	254	547	280	247	258	0	86	495	195	264	234	0	111	321	31	115	137	0	0	0	0	0	0	0	0	0	0	0	0	0	0	0	0	0	128	319	740	423
ASV00105	GTAATACGTAGGGTGCAAGCGTTAATCGGAATTACTGGGCGTAAAGCGTGCGCAGGCGGTTTTGTAAGACAGGCGTGAAATCCCCGGGCTCAACCTGGGAATGGCGCTTGTGACTGCAAAGCTGGAGTGCGGCAGAGGGGGATGGAATTCCGCGTGTAGCAGTGAAATGCGTAGATATGCGGAGGAACACCGATGGCGAAGGCAATCCCCTGGGCCTGCACTGACGCTCATGCACGAAAGCGTGGGGAGCAAACAGGATTAG	262	418	0	204	404	0	448	0	130	0	43	0	0	0	0	0	0	0	0	0	0	0	0	0	0	0	0	14	265	206	243	88	307	105	308	277	227	0	0	141	257	99	218	61	0	0	0	0
ASV00137	GTAATACGGAGGATCCAAGCGTTATCCGGAATCATTGGGTTTAAAGGGTTCGTAGGCGGCTTTGTAAGTCAGTGGTGAAATCTTTCAGCTTAACTGAGAAACTGCCATTGATACTGCAGGGCTTGAATTACTTTGAAGTAACTAGAATATGTAGTGTAGCGGTGAAATGCTTAGATATTACATGGAATACCAATTGCGAAGGCAGGTTACTAAGAGTTTATTGACGCTGATGAACGAAAGCGTGGGGAGCGAACAGGATTAG	262	0	0	0	0	0	0	0	0	0	0	0	0	0	0	0	0	198	0	910	0	16	1344	37	17	12	11	0	0	0	0	0	0	0	0	0	0	0	0	0	0	0	0	0	607	369	776	427
ASV00134	GTAATACGGAGGGGGCAAGCGTTGTTCGGAGTGACTGGGCGTAAAGCGCACGTAGGTGGCGGCGTAAGTTATTGGTTAAAGGCGACAGCTTAACTGTCGTAAGGCCAGTAAAACTACGTTGCTAGAGTATCGGAGAGGAATGCGGAATATCTGGTGTAGCGGTGGAATGCGTAGATATCAGATGGAACACCTGTTGCGAAGGCGGCATTCTGGTCGATAACTGACACTGAGGTGCGAAAGCGTGGGTAGCAAACAGGATTAG	262	0	0	0	0	6	0	0	0	1422	1632	1364	496	489	92	0	95	0	53	12	20	31	18	0	0	24	132	0	0	0	0	0	0	0	0	0	0	0	25	0	0	0	0	0	59	12	0	0
ASV00138	GTAATACGTAGGTGGCAAGCGTTATCCGGAATTATTGGGCGTAAAGGGTGCGCAGGCGGTTCTATAAGTCTTAAGGTGAAAGTTCGGGGCTCAACCCCGTGACGCCTTGGAAACTGTAGAACTAGAGTACGAGAGAGGGAAACGGAATTCCATGTGTAGCGGTGGAATGCGTAGATATATGGAGGAACACCAGTGGCGAAGGCGGTTTCCTGGATCGTAACTGACGCTCATGCACGAAAGCGTGGGGAGCAAATAGGATTAG	262	0	0	0	0	0	0	0	0	0	0	0	0	0	0	0	0	181	0	215	0	0	0	1128	455	4891	375	0	0	0	0	0	0	0	0	0	0	0	0	0	0	0	0	0	215	0	0	64
ASV00133	GTAATACATATGTCGCAAGCGTTATCCGGATTTATTGGGCGTAAAGCGCGTCTAGGCGGTTTATTAAGTCTGATGTGAAAATGCGGGGCTCAACTCCGTATTGCGTTGGAAACTGGTAGACTAGAGTACTGGAGAGGTGGGCGGAACTACAAGTGTAGAGGTGGAATTCGTAGATATTTGTAGGAATGCCGATGGAGAAGTCAGCTCACTGGACAGATACTGACGCTAAAGCGCGAAAGCGTGGGGAGCAAACAGGATTAG	261	0	0	0	0	0	0	0	0	230	0	0	0	0	0	0	0	0	1428	69	0	0	669	0	0	0	0	0	0	0	0	0	0	0	0	0	19	0	0	0	0	0	0	0	0	0	337	299
ASV00121	GTAATACGTAGGTGGCAAGCGTTATCCGGAATTATTGGGCGTAAAGAGTGCGCAGGCGGTTTAGAAAGTCTGGGGTGAAAGACTGAAGCTCAACTTCAGTAAGCCTTGGAAACTGTTAGACTAGAGTGCAGGAGAGGGTAATGGAATTCCATGTGTAGCGGTGAAATGCGTAGATATATGGAGGAACACCAGTGGCGAAGGCGATTACCTGGCCTGTAACTGACGCTCATGCACGAAAGCGTGGGGAGCAAATAGGATTAG	261	0	0	0	0	71	0	0	0	1081	31	82	233	467	31	0	223	379	61	267	0	103	53	368	164	459	163	103	0	0	0	0	0	0	0	0	0	0	0	0	0	0	0	0	252	104	106	62
ASV00144	GTAATACGGAGGATGCGAGCGTTATCCGGATTTATTGGGTTTAAAGGGTGCGCAGGCGGCCTGATAAGTCAGCGGTGAAATATCGGGGCTCAACCTCGGCACTGCCGTTGAAACTGTCAGACTTGAGTATAGATGAAGTAGGCGGAATTCGTTGTGTAGCGGTGAAATGCATAGATATAACGAAGAACCCCGATTGCGTAGGCAGCTTACTAAACTATAACTGACGCTCATGCACGAAAGCGTGGGTATCAAACAGGATTAG	262	0	0	0	0	0	0	0	0	0	795	294	780	2836	395	0	0	0	0	0	0	0	0	0	0	276	0	83	0	0	0	0	0	0	0	0	0	0	0	0	0	0	0	0	766	0	0	0
ASV00148	GTAATACGTAGGGTGCGAGCGTTAATCGGAATTACTGGGCGTAAAGCGTGCGCAGGCGGTGATGTAAGACAGATGTGAAATCCCCGGGCTCAACCTGGGAACTGCGTTTGTGACTGCATCACTCGAGTACGGCAGAGGGAGGTGGAATTCCACGTGTAGCAGTGAAATGCGTAGAGATGTGGAGGAACACCGATGGCGAAGGCAGCCTCCTGGGCCAGTACTGACGCTCATGCACGAAAGCGTGGGGAGCAAACAGGATTAG	262	477	53	72	298	0	462	34	147	0	23	0	0	0	0	0	0	0	0	0	0	11	0	0	0	0	0	0	344	150	640	298	207	541	213	723	1134	538	0	57	111	63	83	166	63	25	89	0
ASV00146	GTAATACGTAGGGTGCAAGCGTTAATCGGAATTACTGGGCGTAAAGCGTGCGCAGGCGGTGATGTAAGACAGAGGTGAAATCCCCGGGCTCAACCTGGGAACTGCCTTTGTGACTGCATCGCTGGAGTACGGCAGAGGGGGATGGAATTCCGCGTGTAGCAGTGAAATGCGTAGATATGCGGAGGAACACCGATGGCGAAGGCAATCCCCTGGGCCTGTACTGACGCTCATGCACGAAAGCGTGGGGAGCAAACAGGATTAG	262	0	439	0	7222	0	43	0	45	0	0	0	0	0	0	0	0	11	0	0	0	6	0	0	0	0	0	0	84	184	0	0	63	57	0	0	0	0	0	0	0	0	0	0	0	0	0	27
ASV00151	GTAATACGGAGGATGCGAGCGTTATCCGGATTTATTGGGTTTAAAGGGTGCGTAGGCGGAGACCTAAGTCAGCGGTGAAATCTCGAGGCTCAACCTCGAACCTGCCGTTGAAACTGAGTCCCTTGAGTATAGATGAAGTAGGCGGAACTCGTTGTGTAGCGGTGAAATGCATAGATATAACGAAGAACCCCGATTGCGTAGGCAGCTTACTAAACTATCACTGACGCTGAGGCACGAAAGCGTGGGTATCAAACAGGATTAG	262	0	0	0	0	0	0	0	0	19	1485	1462	97	0	0	0	0	105	56	101	0	57	104	32	440	0	303	0	0	0	0	0	0	0	0	0	0	0	0	0	0	0	0	0	12	199	43	69
ASV00136	GTAATACGGAGGATCCAAGCGTTATCCGGATTTATTGGGTTTAAAGGGTGCGTAGGCGGAAGATTAAGTCAGTGGTGAAAGTTTGCAGCTCAACTGTAAAATTGCCATTGAAACTGATTTTCTTGAGTGTAAATGAGGTAGGCGGAATGTGTTGTGTAGCGGTGAAATGCTTAGATATAACACAGAACACCAATTGCGAAGGCAGCTTACTGGGATACAACTGACGCTGAGGCACGAAAGCGTGGGGATCAAACAGGATTAG	262	0	0	19	57	0	0	0	20	0	0	0	0	0	0	0	0	0	0	0	0	0	0	0	0	0	0	0	0	0	0	0	0	0	0	66	0	0	0	1531	532	1456	880	1516	0	0	0	0
ASV00155	GTAATACGGAGGGTGCAAGCGTTATCCGGATTTATTGGGTTTAAAGGGTCCGTAGGCGGGCTTATAAGTCAGTGGTGAAAGCCTGTCGCTTAACGATAGAACTGCCATTGATACTGTAAGTCTTGAGTATATTTGAGGTAGCTGGAATAAGTAGTGTAGCGGTGAAATGCATAGATATTACTTAGAACACCAATTGCGAAGGCAGGTTACCAAGATATAACTGACGCTGAGGGACGAAAGCGTGGGGAGCGAACAGGATTAG	262	0	0	0	0	0	476	0	0	0	0	0	0	0	0	0	0	0	0	0	0	0	0	0	0	0	0	0	0	111	0	0	0	0	0	0	0	0	0	0	0	0	0	77	0	0	0	0
ASV00157	GTAATACGGAGGGTGCAAGCGTTATCCGGATTTATTGGGTTTAAAGGGTCCGTAGGCGGGCTTATAAGTCAGTGGTGAAATCCTATCGCTTAACGATAGAACTGCCATTGATACTGTAAGTCTTGAGTGAAATTGAGGTAGCTGGAATAAGTAGTGTAGCGGTGAAATGCATAGATATTACTTAGAACACCAATTGCGAAGGCAGGTTACCAAGTTTTAACTGACGCTGATGGACGAAAGCGTGGGGAGCGAACAGGATTAG	262	0	0	0	0	0	128	0	0	0	0	0	0	0	0	0	0	0	18	30	0	13	22	1923	0	229	8	0	0	0	0	0	0	0	0	0	0	0	0	0	5	0	0	0	0	47	109	75
ASV00141	GTAATACGGAGGGGGCAAGCGTTGTTCGGAGTGACTGGGCGTAAAGCGCACGTAGGTGGTGGCGTAAGTTATTGGTTAAAGGCGACAGCTTAACTGTCGTAAGGCCAGTAAAACTACGCTGCTAGAGTATCGGAGAGGAATGCGGAATATCTGGTGTAGCGGTGGAATGCGTAGATATCAGATGGAACACCTGTTGCGAAGGCGGCATTCTGGTCGATAACTGACACTGAGGTGCGAAAGCGTGGGTAGCAAACAGGATTAG	262	0	0	0	0	0	0	0	0	1833	1137	1088	506	191	48	0	69	0	0	0	0	18	45	59	21	13	144	0	0	0	0	0	0	0	0	0	0	0	0	0	0	3	0	0	0	0	38	62
ASV00159	GTAATACGGAGGATGCGAGCGTTATCCGGATTTATTGGGTTTAAAGGGTGCGTAGGCGGGAGATTAAGTCAGCGGTGAAATTTACAGGCTCAACCTGTACCCTGCCGTTGAAACTGGTTTTCTTGAGTATAGATGAAGTAGGCGGAATTCGTTGTGTAGCGGTGAAATGCATAGATATAACGAGGAACCCCAATTGCGTAGGCAGCTTACTAAGCTATAACTGACGCTGATGCACGAAAGCGTGGGTATCAAACAGGATTAG	262	0	0	0	0	0	0	0	0	0	30	129	0	119	0	0	56	96	305	266	63	72	203	0	16	0	327	0	0	0	0	0	0	0	0	0	0	0	0	0	0	0	0	0	79	314	163	106
ASV00158	GTAATACGTAGGGTGCAAGCGTTAATCGGAATTACTGGGCGTAAAGCGTGCGCAGGCGGTGATGTAAGACAGGCGTGAAATCCCCGGGCTCAACCTGGGAATGGCGCTTGTGACTGCATCGCTGGAGTGCGGCAGAGGGGGATGGAATTCCGCGTGTAGCAGTGAAATGCGTAGATATGCGGAGGAACACCGATGGCGAAGGCAATCCCCTGGGCCTGCACTGACGCTCATGCACGAAAGCGTGGGGAGCAAACAGGATTAG	262	1406	160	58	340	0	47	0	25	0	0	0	0	0	0	0	0	0	0	0	0	0	0	0	0	0	0	0	259	313	0	11	303	395	0	158	0	0	0	57	58	32	26	71	0	0	0	0
ASV00160	GTAATACGGAGGGTGCAAGCGTTACTCGGAATCACTGGGCGTAAAGAGCGTGTAGGCGGATTAATAAGTCAGAAGTGAAATCCAATAGCTCAACTATTGAACTGCTTTTGAAACTGTTTATCTAGAATATGGGAGAGGTAGATGGAATTTCTGGTGTAGGGGTAAAATCCGTAGAGATCAGAAGGAATACCGATTGCGAAGGCGATCTACTGGAACATTATTGACGCTGAGACGCGAAAGCGTGGGGAGCAAACAGGATTAG	262	0	0	0	991	0	428	55	143	0	0	0	0	0	0	0	0	0	0	0	0	0	0	0	0	0	0	0	0	0	0	0	0	0	0	0	0	0	0	27	0	0	0	0	0	0	0	0
ASV00149	GTAATACGTAGGGGGCAAGCGTTATCCGGAATCACTGGGCGTAAAGGGTGCGTAGGTGGCTTATCAAGCCAGAGGTGAAAGGCAGTGGCTCAACCATTGTAAGCCTTTGGAACTGATTAGCTTGAGTGCAGGAGAGGTAAGTGGAATTCCTAGTGTAGAGGTGAAATTCGTAGATATTAGGAGGAACACCAGTGGCGAAGGCGACTTACTGGACTGTAACTGACACTGAGGCACGAAAGCGTGGGTAGCGAACAGGATTAG	261	0	0	170	363	0	562	66	384	0	0	0	0	0	0	0	0	0	0	0	0	0	0	0	0	0	0	0	23	96	0	0	0	15	0	249	0	0	0	411	410	973	593	977	0	0	0	0
ASV00162	GTAAAACGTAGGTGGCAAGCGTTGTCCGGAATTACTGGGTGTAAAGGGAGCGCAGGCGGAATGGTAAGTTGGACGTGAAATCTATGGGCTCAACCCATAGCGTGCGTTCAAAACTATTGTTCTTGAGTGATGTAGAGGTAGGCGGAATTCCCGGTGTAGCGGTGGAATGCGTAGATATCGGGAGGAACACCAGTGGCGAAGGCGGCCTACTGGGCATCAACTGACGCTGAGGCTCGAAAGTATGGGGAGCAAACAGGATTAG	262	0	0	0	0	0	0	0	0	694	127	255	619	595	99	0	47	0	71	129	0	0	77	55	0	45	807	13	0	0	0	0	0	0	0	0	0	0	422	0	0	0	0	0	105	116	0	91
ASV00153	GTAATACGGAGGGTGCAAGCGTTAATCGGAATCACTGGGCGTAAAGCGCACGTAGGCGGCTTTGTAAGTCAGCGGTGCAAGCCCTTCGCTCAACGAAGGAATTGCCGTTGATACTGCTTAGCTTGAGTTTGTGAGAGGATAGTGGAATTCCAGGTGTAGGAGTGAAATCCGTAGAGATCTGGAGGAACATCAGTGGCGAAGGCGACTATCTGGCACAATACTGACGCTGAGGTGCGAAAGCGTGGGGATCAAACAGGATTAG	262	0	0	0	0	0	178	0	0	2193	564	758	125	32	9	0	593	0	0	0	0	16	0	21	41	75	81	0	0	0	0	0	0	0	0	0	0	6	259	0	0	0	0	0	0	0	0	30
ASV00143	GTAATACGTAGGGTGCAAGCGTTAATCGGAATTACTGGGCGTAAAGCGTGCGCAGGCGGTTTTGTAAGACAGAGGTGAAATCCCCGGGCTCAACCTGGGAACTGCCTTTGTGACTGCAAGGCTGGAGTACGGCAGAGGGGGATGGAATTCCGCGTGTAGCAGTGAAATGCGTAGATATGCGGAGGAACACCGATGGCGAAGGCAATCCCCTGGGCCTGTACTGACGCTCATGCACGAAAGCGTGGGGAGCAAACAGGATTAG	262	46	0	0	138	24	0	0	0	0	0	0	17	0	19	0	0	0	0	11	22	44	48	240	375	27	306	0	0	0	58	0	106	0	0	0	0	179	0	0	0	0	0	0	29	0	0	0
ASV00164	GTAATACGGAGGATCCAAGCGTTATCCGGAATCATTGGGTTTAAAGGGTCCGTAGGCGGTTTTATAAGTCAGTGGTGAAATCTGGTCGCTCAACGATCAAACGGCCATTGATACTGTAGAACTTGAATTACTTGGAAGTAACTAGAATATGTAGTGTAGCGGTGAAATGCTTAGAGATTACATGGAATACCAATTGCGAAGGCAGGTTACTACGAGTATATTGACGCTGATGGACGAAAGCGTGGGGAGCGAACAGGATTAG	262	78	8	641	0	0	0	0	0	0	0	0	0	0	0	0	0	0	0	0	0	0	0	0	0	0	0	0	199	420	67	43	193	86	1092	543	0	0	0	191	524	486	432	364	0	0	0	0
ASV00166	GTAATACGTAGGGTGCAAGCGTTAATCGGAATTACTGGGCGTAAAGCGTGCGCAGGTGGTGTTGTAAGATCGATGTGAAATCCCCGGGCTTAACCTGGGAACTGCATAGATGACTGCAATGCTAGAGTGCGGTAGAGGGGGGTGGAATTTTGCGTGTAGCAGTGAAATGCGTAGATATGCAAAGGAACACCGATGGCGAAGGCAACCCCCTGGGCCTGCACTGACGCTCATGCACGAAAGCGTGGGGAGCAAACAGGATTAG	262	0	0	0	0	0	0	0	0	798	264	46	214	0	63	0	0	138	770	236	22	34	181	59	30	20	289	0	0	0	0	0	0	0	0	0	0	0	66	0	0	0	0	0	41	76	140	163
ASV00107	GTAATACGTAGGGGGCTAGCGTTATCCGGAATTACTGGGCGTAAAGGGTGCGTAGGTGGTCTGACAAGTCAGGGGTGAAAGGCTACGGCTCAACCGTAGTAAGCCCTTGAAACTGTCGGACTTGAGTGCAGGAGAGGAAAGTGGAATTCCCAGTGTAGCGGTGAAATGCGTAGATATTGGGAGGAACATCAGTGGCGAAGGCGACTTTCTGGACTGTAACTGACACTGAGGCACGAAAGCGTGGGGAGCAAACAGGATTAG	261	0	0	32	35	0	78	5076	29	0	0	0	0	0	0	0	0	0	0	0	0	0	0	0	0	0	0	0	6	18	0	0	0	0	0	156	310	0	0	0	0	174	10	129	0	0	0	0
ASV00089	GTAATACGTAGGGTGCGAGCGTTAATCGGAATTACTGGGCGTAAAGCGTGCGCAGGCGGTTTGATAAGCCAGATGTGAAATCCCCGAGCTCAACTTGGGAACTGCGTTTGGAACTGTCAGACTAGAGTGCGTCAGAGGGGGGTGGAATTCCGCGTGTAGCAGTGAAATGCGTAGAGATGCGGAGGAACACCGATGGCGAAGGCAGCCCCCTGGGATGACACTGACGCTCATGCACGAAAGCGTGGGGAGCAAACAGGATTAG	262	180	52	322	50	0	81	0	484	0	0	0	0	0	0	0	0	0	23	0	0	0	0	19	0	0	0	0	273	88	115	57	278	212	244	87	30	0	0	344	201	273	151	119	0	22	11	13
ASV00172	GTAATACGGAGGATGCGAGCGTTATCCGGATTTATTGGGTTTAAAGGGTGCGTAGGCGGCTAGATAAGTCAGCGGTGAAACTCACGGGCTCAACCCGTGACCTGCCATTGATACTGTCGGGCTTGAATGCGGATGAAGCGGGAGGAATGTATGGTGTAGCGGTGAAATGCTTAGATATCATACAGAAGGTCGAATGCGAAGGCATCTCGCTAATCCGTCATTGACGCTGAGGCACGAAAGCGTGGGGATCAAACAGGATTAG	262	0	0	0	0	0	0	0	0	0	0	0	0	0	0	0	0	0	2236	848	0	2329	75	0	0	0	209	0	0	0	0	0	0	0	0	0	0	0	0	0	0	0	0	0	87	25	0	0
ASV00161	GTAATACGTAGGGGGCAAGCGTTATCCGGAATTACTGGGTGTAAAGGGTGAGTAGGTTGGCTTGTAAGTCATATGTGAAATACCGATGCTTAACATCGGGGCTGCATAAGAAACTACAAGCCTAGAGTACAGGAGAGGTAAGCGGAATTTCTAGTGTAGCGGTGAAATGCGTAGATATTAGGAAGAACACCAGTGGCGAAGGCGGCTTACTGGACTGAAACTGACACTGAGTCACGAAAGCGTGGGGAGCAAACAGGATTAG	262	0	0	0	0	0	0	0	0	97	99	0	0	0	0	0	28	0	0	0	0	58	0	757	0	228	1762	0	0	0	0	0	0	0	0	0	0	0	0	0	0	18	0	0	118	0	0	923
ASV00174	GTAATACGGAGGGTCCGAGCGTTATTCGGATTTATTGGGTTTAAAGGGTGCGTAGGCGGGACTTTAAGTTAGTCGTTAAATAGTGAGGCTCAACCTCGCAGTGGCGATTAATACTGGAGACCTAGAGATTAGATGCAGAGGGCGGAATGTGTAGTGTAGCGGTGAAATGCTTAGATATTACACAGAACACCGATTGCGAAGGCAGCTCTCTAATCTACATCTGACGCTCAGGCACGAAGGCGTGGGGATCAAACAGGATTAG	262	0	0	0	0	0	0	0	0	0	0	0	0	0	0	0	140	307	0	460	91	428	93	102	78	46	696	0	0	0	0	0	0	0	0	0	0	0	0	0	0	0	0	0	553	377	88	249
ASV00123	GTAATACGGAGGATCCAAGCGTTATCCGGAATCATTGGGTTTAAAGGGTCCGTAGGCGGTTTAATAAGTCAGTGGTGAAAGCCCATCGCTCAACGGTGGAACGGCCATTGATACTGTTAAACTTGAATTATTAGGAAGTAACTAGAATATGTAGTGTAGCGGTGAAATGCTTAGAGATTACATGGAATACCAATTGCGAAGGCAGGTTACTACTAATGGATTGACGCTGATGGACGAAAGCGTGGGTAGCGAACAGGATTAG	262	0	63	0	0	62	86	46	0	9	0	0	0	47	0	88	21	255	252	160	25	51	81	19	34	30	22	27	63	0	37	0	0	0	40	37	0	0	0	0	0	0	0	0	82	77	287	496
ASV00175	GTAATACGGAGGGTGCAAGCGTTACTCGGAATCACTGGGCGTAAAGAGCGTGTAGGCGGGTATATAAGTCAGAAGTGAAATCCTATAGCTTAACTATAGAACTGCTTTTGAAACTGTATACCTAGAATGTGGGAGAGGTAGATGGAATTTCTGGTGTAGGGGTAAAATCCGTAGAGATCAGAAGGAATACCGATTGCGAAGGCGATCTACTGGAACATTATTGACGCTGAGACGCGAAAGCGTGGGGAGCAAACAGGATTAG	262	96	151	71	268	0	379	0	198	0	0	0	0	0	0	0	0	0	0	0	0	0	0	0	0	0	0	0	212	59	644	486	155	177	437	89	685	234	0	0	0	0	0	0	0	0	0	0
ASV00119	GTAATACGAAGGGTGCAAGCGTTACTCGGAATTACTGGGCGTAAAGCGTGCGTAGGCGGTTCGTTAAGTCTGACGTGAAATCCCCGGGCTCAACCTGGGACGTGCGTTGGAAACTGGCGATCTAGAGTACGGTAGAGGGTGGTGGAATTCCCGGTGTAGCAGTGAAATGCGTAGAGATCGGGAGGAACACTCGTGGCGAAGGCGGCCACCTGGACCAGTACTGACGCTGAGGCACGAAAGCGTGGGGAGCAAACAGGATTAG	262	13	9	218	67	0	58	0	29	0	0	0	0	0	0	0	0	0	0	0	0	0	0	0	0	0	0	0	15	145	294	379	73	13	586	212	36	0	0	1079	1107	205	1200	30	0	0	0	0
ASV00180	GTAATACGGAGGATCCAAGCGTTATCCGGATTTATTGGGTTTAAAGGGTGCGTAGGCTGTTTTGTAAGTTAGAGGTGAAATCCCGTGGCTCAACCACGGTTGGTCCTCTGATACTGCAAGACTGGCGAGTAGATGCTGTAGGCGGAATGTGTAGTGTAGCGGTGATATGCTTAGATATTACACAGAACACCGATTGCGAAGGCAGCTTACAAATCTATATCGGACGCTGAGGCACGAAAGCGTGGGGAGCAAACAGGATTAG	262	0	0	0	0	15	0	0	0	252	141	312	134	199	222	0	0	203	208	306	58	70	103	189	0	66	70	6	0	0	0	0	0	0	0	0	0	0	0	0	0	0	0	0	0	275	708	529
ASV00178	GTAATACGGAGGGTGCAAGCGTTAATCGGAATTACTGGGCGTAAAGCGCACGTAGGCGGTTTTCTAAGTCAGATGTGAAATCCCCGGGCTTAACCTGGGAACTGCACCTGATACTGGAAGACTAGAATGTGGGAGAGGAGAGTGGAATTTCCGGTGTAGCGGTGAAATGCATAGAGATCGGAAGGAACACCAGTGGCGAAGGCGGCTCTCTGGACCAACATTGACGCTGAGGTGCGAAAGCGTGGGTAGCAAACAGGATTAG	262	275	115	117	14	0	28	0	23	0	15	0	0	0	0	0	18	0	0	8	0	0	0	73	0	7	0	0	71	260	510	154	184	505	215	162	420	0	0	28	82	0	39	108	0	0	0	0
ASV00177	GTAAGACGGAGGATGCAAGCGTTATCCGGAATTATTGGGCGTAAAGCGTCCGCAGGCGGTTTTGTAAGTCTGTCTTTAAAGAGTGGAGCTCAACTCCATAAAGGGGATGGAAACTGCAAGACTAGAGGTAGGTAGGGGTAGAAGGAATTCCCAGTGTAGCGGTGAAATGCGTAGATATTGGGAAGAACACCAGCAGCGAAGGCGTTCTACTGGACCAAACCTGACGCTCATGGACGAAAGCTAGGGGAGCGAAAGGGATTAG	262	180	32	587	197	72	72	0	82	10	0	0	0	0	4	0	0	0	0	0	0	11	0	0	0	0	0	0	1727	105	24	37	185	145	0	270	0	212	0	131	53	385	237	108	0	0	0	8
ASV00170	GTAAAACGTAGGTGGCAAGCGTTGTCCGGAATTACTGGGTGTAAAGGGAGCGCAGGCGGAATGGCAAGTTGGACGTGAAATCTATGGGCTCAACCCATAGCGTGCGTTCAAAACTGCTGTTCTTGAGTGATGTAGAGGTAGGCGGAATTCCCGGTGTAGCGGTGGAATGCGTAGATATCGGGAGGAACACCAGTGGCGAAGGCGGCCTACTGGGCATTAACTGACGCTGAGGCTCGAAAGTATGGGGAGCAAACAGGATTAG	262	0	0	0	0	0	0	0	0	1700	333	1500	525	0	0	0	0	0	0	4	0	0	0	202	17	71	77	0	0	0	0	0	0	0	0	0	0	0	0	0	0	0	0	0	0	0	2	67
ASV00183	GTAATACGGAGGATGCAAGCGTTATCCGGAATGATTGGGCGTAAAGAGTCCGTAGGTGGCCCTTCAAGTCTGCTGTTAAAGAGCGAGGCTTAACTTCGGAAAAGCAGTGGAAACTGGAGAGCTAGAGTGTAGTAGGGGCAGAGGGAATTCCTGGTGTAGCGGTGAAATGCGTAGAGATCAGGAAGAACACCGGTGGCGAAAGCGCTCTGCTGGGCTACAACTGACACTGAGGGACGAAAGCTAGGGGAGCGAATGGGATTAG	262	275	29	258	34	41	261	0	13	7	0	27	54	0	109	0	0	0	0	0	0	0	0	38	0	0	0	44	626	108	81	0	221	159	13	101	14	833	0	0	14	43	52	46	0	0	0	0
ASV00179	GTAATACGGAGGATCCGAGCGTTATCCGGATTTATTGGGTTTAAAGGGTGCGCAGGCGGCTATGTAAGTCAGCGGTGAAACGGTGCAGCTCAACTGTACCCCTGCCGTTGATACTGCTTAGCTTGAATGCGGGTGAAGCCGGCGGAATGTGCAGTGTAGCGGTGAAATGCATAGATATTGCACAGAAGGCCGATTGCGAAGGCAGCTGGCTAACCCGAAATTGACGCTCATGCACGACAGCGTGGGGATCAAACAGGATTAG	262	0	0	0	0	0	0	0	0	372	192	183	81	4	0	0	0	60	202	0	7	4	139	87	34	77	460	0	0	0	0	0	0	0	0	0	0	0	0	0	0	0	0	0	48	30	399	215
ASV00061	GTAATACGAAGGGTGCAAGCGTTAATCGGAATTACTGGGCGTAAAGCGCGCGTAGGTGGTTCAGCAAGTTGGAGGTGAAATCCCCGGGCTCAACCTGGGAACTGCCTCCAAAACTACTGAGCTAGAGTACGGTAGAGGGTAGTGGAATTTCCTGTGTAGCGGTGAAATGCGTAGATATAGGAAGGAACACCAGTGGCGAAGGCGACTACCTGGACTGATACTGACACTGAGGTGCGAAAGCGTGGGGAGCAAACAGGATTAG	262	417	87	179	26	0	92	0	141	0	0	0	0	0	0	0	0	0	0	0	0	0	0	0	0	0	0	0	614	244	933	163	282	202	148	213	255	90	0	49	41	45	109	242	0	0	0	0
ASV00008	GTAATACGGAGGGGGCTAGCGTTGTTCGGAATTACTGGGCGTAAAGCGCACGTAGGCGGAACAGAAAGTCAGAGGTGAAATCCCAGGGCTCAACCTTGGAACTGCCTTTGAAACTCCTGTTCTTGAGGTCGAGAGAGGTGAGTGGAATTCCGAGTGTAGAGGTGAAATTCGTAGATATTCGGAGGAACACCAGTGGCGAAGGCGGCTCACTGGCTCGATACTGACGCTGAGGTGCGAAAGCGTGGGGAGCAAACAGGATTAG	262	85	0	220	57	10	128	0	16	0	107	5	0	0	13	0	0	0	0	0	0	0	0	304	44	0	161	0	193	845	170	83	147	132	99	272	172	150	0	171	0	91	92	191	30	0	0	14
ASV00185	GTAATACGGAGGGGGCTAGCGTTGTTCGGAATTACTGGGCGTAAAGCGCACGTAGGCGGATCAGAAAGTCAGAGGTGAAATCCCAGGGCTCAACCTTGGAACTGCCTTTGAAACTCCTGGTCTTGAGGTCGAGAGAGGTGAGTGGAATTCCGAGTGTAGAGGTGAAATTCGTAGATATTCGGAGGAACACCAGTGGCGAAGGCGGCTCACTGGCTCGATACTGACGCTGAGGTGCGAAAGCGTGGGGAGCAAACAGGATTAG	262	0	31	183	182	0	134	0	55	0	0	0	0	0	0	0	0	0	11	15	0	0	28	153	204	63	156	0	183	192	111	0	84	342	0	246	76	0	0	0	0	110	0	148	0	0	0	0
ASV00186	GTAATACGGAGGGTGCAAGCGTTAATCGGAATTACTGGGCGTAAAGCGCACGCAGGCGGTTAGATAAGTTAGATGTGAAAGCCCCGGGCTCAACCTGGGAATTGCATTTAAAACTGTCCAGCTAGAGTCTTGTAGAGGGGGGTAGAATTCCAGGTGTAGCGGTGAAATGCGTAGAGATCTGGAGGAATACCGGTGGCGAAGGCGGCCCCCTGGACAAAGACTGACGCTCAGGTGCGAAAGCGTGGGGAGCAAACAGGATTAG	262	0	0	0	0	0	0	0	0	0	0	0	0	0	0	0	0	0	0	0	0	0	0	0	0	0	0	0	0	0	0	0	0	0	0	0	0	0	0	0	0	0	0	0	0	0	0	1242
ASV00190	GTAATACGGAGGATGCAAGCGTTATCCGGATTCATTGGGTTTAAAGGGTGCGTAGGCGGCTGTTTAAGTCAGCGGTGAAACTCACGGGCTCAACCCGTGACCTGCCGTTGATACTGGGCAGCTTGAATACGGATGAAGCGGGAGGAATGTATGGTGTAGCGGTGAAATGCATAGATATCATACAGAAGGCCTAATGCGAAGGCATCCCGCTAATCCGTCATTGACGCTGAGGCACGAAAGCGTGGGGATCAAACAGGATTAG	262	0	0	0	0	0	0	0	0	0	0	151	0	0	0	0	0	221	0	672	0	1719	158	53	0	341	0	0	0	0	0	0	0	0	0	0	0	0	0	0	0	0	0	0	78	482	89	328
ASV00192	GTAATACAGAGGGTGCAAGCGTTAATCGGAATTACTGGGCGTAAAGCGTGCGTAGGTGGTTGGCTAAGTCTGATGTGAAATCCCCGAGCTTAACTTGGGAACTGCATTAGATACTGGTTGGCTAGAGTAGGATAGAGGAAAGCGGAATTCCAGGTGTAGCGGTGAAATGCGTAGATATCTGGAGGAACACCGGTGGCGAAGGCGGCTTTCTGGATTCATACTGACGCTGAGGCACGAAAGCGTGGGGAGCAAACAGGATTAG	262	108	67	375	166	0	11	0	53	0	0	0	0	0	0	0	0	0	0	0	0	0	0	0	0	0	0	0	91	489	8	18	78	267	0	954	14	0	0	28	120	179	309	615	0	0	0	0
ASV00120	GTAATACGTATGTCGCAAGCGTTATCCGGAATTATTGGGCATAAAGGGCGTCTAGGCGGTTTAGAAAGTCTGATGTGAAAATGCGGGGCTCAACTCCGTATTGCGTTGGAAACTACTAGACTAGAGTATTGGAGAGGTAAGCGGAACTACAAGTGTAGAGGTGAAATTCGTAGATATTTGTAGGAATGCCAATTGGGAAGCCAGCTTACTGGACAAATACTGACGCTGAAGCGCGAAAGCTAGGGGAGCAAACAGGATTAG	261	0	0	83	0	0	188	3067	0	0	0	0	0	0	0	0	0	0	0	0	0	0	0	0	0	0	0	0	0	0	0	0	0	0	0	42	0	0	0	155	241	2104	238	261	0	0	0	0
ASV00196	GTAATACATAGGGAGCAAGCGTTATCCGGAATTACTGGGCGTAAAGGGCGCGTAGGCGGTAGCTTAAGCTAGATGTGAAAGACCATGGCTCAACCAAGGAACAGCATTTAGAACTGGGTTACTAGAGGACGAGAGAGGAAAGTGGAATTCCTAGTGTAGCGGTGGAATGCGTAGATATTAGGAGGAACACCAGTGGCGAAGGCGACTTTCTGGCTCGTACCTGACGCTGAGGCGCGAAAGCGTGGGGAGCAAACAGGATTAG	262	0	0	0	0	0	0	0	0	8	0	0	0	0	0	0	0	234	171	2409	29	53	29	413	315	166	91	0	0	0	0	0	0	0	0	0	0	0	138	0	0	0	0	0	157	352	153	20
ASV00001	GTAATACGGAGGGTGCAAGCGTTAATCGGAATTACTGGGCGTAAAGCGCACGCAGGCGGTTTGTTAAGTCAGATGTGAAATCCCCGCGCTTAACGTGGGAACTGCATTTGAAACTGGCAAGCTAGAGTCTTGTAGAGGGGGGTAGAATTCCAGGTGTAGCGGTGAAATGCGTAGAGATCTGGAGGAATACCGGTGGCGAAGGCGGCCCCCTGGACAAAGACTGACGCTCAGGTGCGAAAGCGTGGGGAGCAAACAGGATTAG	262	0	0	17	40	0	0	16	0	0	0	0	0	0	0	0	0	39	0	71	10	90	165	0	0	0	0	0	0	0	0	0	0	0	12	0	0	0	0	0	0	0	0	0	0	0	0	51
ASV00188	GTAAGACGTAGGTGGCAAGCGTTACTCGGAATTACTAGGCGTAAAGCGCGCGTAGGCGGACTGTTAAGTCTGTTGTGTAATCTCTGGGCCCAACCCAGAAACTGCAACGGAAACTGGCGATCTTGAGTGAGGCAGAGGAAATCGGAATTCCAAGTGTAGTAGTGAAATGCGTAGATATTTGGAGGAACACCGGTGGCGAAGGCGGATTTCTGGGCCTTTACTGACGCTAAAGTGCGAAAGCTAGGGGAGCAAACGGGATTAG	262	0	0	0	0	0	0	0	0	0	0	0	0	0	0	0	0	114	149	19	83	56	344	27	50	6	786	0	0	0	0	0	0	0	0	0	0	0	0	0	0	0	0	0	57	68	120	493
ASV00194	GTAATACGGAGGGAGCTAGCGTTGTTCGGAATTACTGGGCGTAAAGCGCACGTAGGCGGCTACTCAAGTCAGAGGTGAAAGCCCGGGGCTCAACCCCGGAACTGCCTTTGAAACTAGGTAGCTAGAATTCTGGAGAGGTCAGTGGAATTCCGAGTGTAGAGGTGAAATTCGTAGATATTCGGAAGAACACCAGTGGCGAAGGCGACTGACTGGACAGATATTGACGCTGAGGTGCGAAAGCGTGGGGAGCAAACAGGATTAG	262	20	22	318	0	0	0	0	0	0	0	0	0	0	0	0	0	0	0	24	0	9	17	0	0	0	0	0	41	88	231	1443	59	13	2108	289	70	0	0	341	559	119	344	18	0	18	18	0
ASV00124	GTAATACGTAGGGTGCGAGCGTTAATCGGAATTACTGGGCGTAAAGCGTGCGCAGGCGGTTTAGTAAGACAGGCGTGAAATCCCCGGGCTCAACCTGGGAACTGCGCTTGTGACTGCTAAGCTAGAGTACGGCAGAGGGGGGTGGAATTCCACGTGTAGCAGTGAAATGCGTAGAGATGTGGAGGAACACCGATGGCGAAGGCAGCCCCCTGGGCCGATACTGACGCTCATGCACGAAAGCGTGGGTAGCAAACAGGATTAG	262	247	130	250	134	0	275	0	152	0	0	0	0	0	0	0	0	0	19	0	0	0	0	16	0	0	10	0	249	209	343	75	151	286	128	218	250	55	0	203	355	184	210	254	0	0	0	0
ASV00051	GTAATACGTAGGGTGCAAGCGTTAATCGGAATTACTGGGCGTAAAGCGTGCGCAGGCGGTTGTGTAAGACAGATGTGAAATCCCCGGGCTCAACCTGGGAACTGCATTTGTGACTGCACAGCTAGAGTGCGGCAGAGGGGGATGGAATTCCGCGTGTAGCAGTGAAATGCGTAGATATGCGGAGGAACACCGATGGCGAAGGCAATCCCCTGGGCCTGCACTGACGCTCATGCACGAAAGCGTGGGGAGCAAACAGGATTAG	262	87	25	196	161	0	201	0	171	0	0	0	0	0	0	0	0	0	0	0	0	0	0	0	0	0	0	0	105	108	508	622	100	41	818	190	51	0	0	474	621	147	343	67	0	0	0	0
ASV00156	GTAATACAGAGGGTGCAAGCGTTAATCGGAATTACTGGGCGTAAAGCGCACGCAGGCGGTTGGTTAAGTCAGATGTGAAAGCCCCGGGCTCAACCTGGGAATTGCATTTGAAACTGGCCAACTAGAGTACGTGAGAGGGGGGTAGAATTCCAAGTGTAGCGGTGAAATGCGTAGAGATTTGGAGGAATACCAGTGGCGAAGGCGGCCCCCTGGCACGATACTGACGCTCAGGTGCGAAAGCGTGGGGAGCAAACAGGATTAG	262	113	46	527	0	0	0	0	0	0	0	0	0	0	0	0	0	0	0	0	0	0	0	0	0	0	0	0	62	186	144	29	137	56	60	161	13	0	0	538	539	462	139	87	0	0	0	0
ASV00203	GTAATACGTAGGGTGCAAGCGTTAATCGGAATTACTGGGCGTAAAGCGTGCGCAGGTGGTTTTGTAAGACAGGCGTGAAATTCCCGGGCTCAACCTGGGGATTGCGCTTGTGACTGCAAGGCTGGAGTGTGGCAGAGGGAGATAGAATTCCGCGTGTAGCAGTGAAATGCGTAGATATGCGGAGGAATACCGATGGCGAAGGCAGTCTCCTGGGCCTACACTGACGCTCATGCACGAAAGCGTGGGGAGCAAACAGGATTAG	262	42	742	0	0	0	0	0	0	0	0	0	0	0	0	0	0	0	0	0	0	0	0	0	0	0	0	0	47	0	0	0	129	119	343	0	0	0	0	0	0	0	0	0	0	0	0	0
ASV00035	GTAATACGTAGGGTGCAAGCGTTAATCGGAATTACTGGGCGTAAAGCGTGCGCAGGCGGTTATGTAAGACAGAGGTGAAATCCCCGGGCTCAACCTGGGAACTGCCTTTGTGACTGCATAGCTGGAGTGCGGCAGAGGGGGATGGAATTCCGCGTGTAGCAGTGAAATGCGTAGATATGCGGAGGAACACCGATGGCGAAGGCAATCCCCTGGGCCTGCACTGACGCTCATGCACGAAAGCGTGGGGAGCAAACAGGATTAG	262	114	0	110	100	0	470	0	209	0	0	0	0	0	0	0	0	0	0	0	0	0	0	0	0	0	0	0	166	127	429	124	45	141	536	70	306	0	0	159	181	156	184	168	0	0	0	0
ASV00182	GTAATACGTAGGGTGCGAGCGTTAATCGGAATTACTGGGCGTAAAGCGTGCGCAGGCGGTTTTGTAAGACAGGCGTGAAATCCCCGGGCTCAACCTGGGAACTGCGCTTGTGACTGCATCACTTGAGTACGGCAGAGGGGGGTGGAATTCCACGTGTAGCAGTGAAATGCGTAGAGATGTGGAGGAACACCGATGGCGAAGGCAGCCCCCTGGGCCGATACTGACGCTCATGCACGAAAGCGTGGGTAGCAAACAGGATTAG	262	5	32	445	15	0	67	0	75	0	0	0	0	0	0	0	0	0	0	2	0	3	11	21	0	15	0	0	14	122	5	35	35	6	122	218	7	0	0	1059	932	587	419	154	47	9	0	0
ASV00202	GTAATACAGAGGGTGCAAGCGTTAATCGGAATTACTGGGCGTAAAGCGCGCGTAGGTGGTTCGTTAAGTTGGATGTGAAAGCCCCGGGCTCAACCTGGGAACTGCATCCAAAACTGGCGAGCTAGAGTACGGTAGAGGGTGGTGGAATTTCCTGTGTAGCGGTGAAATGCGTAGATATAGGAAGGAACACCAGTGGCGAAGGCGACCACCTGGACTGATACTGACACTGAGGTGCGAAAGCGTGGGGAGCAAACAGGATTAG	262	0	0	0	0	12	19	0	12	0	0	0	0	0	0	0	0	0	26	8	0	0	152	0	0	0	0	7	0	0	0	0	13	0	0	0	0	7	0	0	0	7	0	0	0	18	56	18
ASV00208	GTAATACGTAGGTGGCGAGCGTTATCCGGAATTATTGGGCGTAAAGAGTGCGCAGGCGGTTTAGAAAGTCTGGGGTGAAAGACTGAAGCTCAACTTCAGTAAGCCTTGGAAACTGTTAGACTAGAGTGCAGGAGAGGGTAATGGAATTCCATGTGTAGCGGTGAAATGCGTAGATATATGGAGGAACACCAGTGGCGAAGGCGATTACCTGGCCTGTAACTGACGCTCATGCACGAAAGCGTGGGGAGCAAATAGGATTAG	261	0	0	0	0	1285	0	0	0	0	0	0	0	115	0	0	127	0	0	0	35	0	0	0	0	291	0	73	0	0	0	0	0	0	0	0	0	0	108	0	0	0	0	0	0	0	0	0
ASV00206	GTAATACGGAGGGTGCAAGCGTTAATCGGAATAACTGGGCGTAAAGCGCACGCAGGCGGTTAGATAAGTCAGATGTGAAAGCCCCGGGCTCAACCTGGGAACTGCATTTGAAACTGTCTGACTAGAGTCTTGTAGAGGGGGGTAGAATTCCAGGTGTAGCGGTGAAATGCGTAGAGATCTGGAGGAATACCGGTGGCGAAGGCGGCCCCCTGGACAAAGACTGACGCTCAGGTGCGAAAGCGTGGGGAGCAAACAGGATTAG	262	693	258	40	270	0	100	196	50	0	0	0	0	0	0	0	0	0	0	0	0	0	0	0	0	0	0	0	474	126	460	75	270	427	115	144	224	232	0	38	83	47	32	148	0	0	0	0
ASV00211	GTAATACGGAAGGAGCGAGCGTTGTTCGGAATTATTGGGCGTAAAGGGCGCGTAGGCGGTTATATAAGTCTGTAGTCAAATACCTTGGCTTAACTGAGGGAAGGTTATGGAAACTGTGTAACTAGAATTACCTAGGGGAAACTGGAATTTCTGGTGTAGGGGTGGAATCTGTTGATATCAGAAGGAACACCAAAGGCGAAGGCAAGTTTCTGGGGGATAATTGACGCTGAGGCGCGAAAGTGTGGGGAGCAAACAGGATTAG	262	0	0	0	0	0	0	0	0	0	3	0	0	0	0	0	0	409	132	0	0	110	1653	0	16	0	60	0	0	0	0	0	0	0	0	0	0	0	0	0	0	0	0	0	48	30	0	88
ASV00201	GTAATACAGAGGGTGCGAGCGTTAATCGGATTTACTGGGCGTAAAGCGCGCGTAGGTGGTTAATTAAGTCAAATGTGAAATCCCCGAGCTTAACTTGGGAATTGCATTCGATACTGGTTAGCTAGAGTATGGGAGAGGATGGTAGAATTCCAGGTGTAGCGGTGAAATGCGTAGAGATCTGGAGGAATACCGATGGCGAAGGCAGCCATCTGGCCTAATACTGACACTGAGGTGCGAAAGCATGGGGAGCAAACAGGATTAG	262	1113	152	34	0	0	19	0	0	0	0	0	0	0	0	0	0	0	0	0	0	0	0	0	0	0	0	0	571	145	776	158	460	453	148	311	569	268	0	0	8	0	0	49	0	0	0	0
ASV00210	GTAATACGGAGGGTGCAAGCGTTATTCGGAATTACTGGGCGTAAAGCGCACGTAGGCCGCTTTGTAAGTCAGGGGTGAAATCCCACGGCTCAACCGTGGAACTGCCCTTGAAACTGCGAAGCTTGAATCCTGGAGAGGGTGGCGGAATTCCTGGTGTAGGAGTGAAATCCGTAGATATCAGGAGGAACACCGGTGGCGAAGGCGGCCACCTGGACAGGTATTGACGCTGAGGTGCGAAAGTGTGGGGAGCAAACAGGATTAG	262	65	26	36	186	24	449	171	222	9	0	0	0	0	6	11	39	0	0	0	0	0	0	0	0	0	0	0	66	76	59	27	107	135	0	218	74	59	0	79	78	90	136	267	0	0	0	0
ASV00152	GTAATACGTAGGGGGCAAGCGTTATCCGGAATCACTGGGCGTAAAGGGAGCGTAGGCGGTTTGACAAGCCAGAGGTGAAAGGCAATAGCTTAACTATTGTAAGCCTTTGGAACTGTCGAACTTGAGTGCAGGAGAGGAAAGTGGAATTCCTAGTGTAGCGGTGAAATGCGTAGATATTAGGAGGAACACCAGTGGCGAAGGCGACTTTCTGGACTGTAACTGACGCTGAGGCTCGAAAGCGTGGGGAGCGAACAGGATTAG	261	0	0	23	48	0	139	342	58	0	0	0	0	0	0	0	0	0	0	0	0	0	0	0	0	0	0	0	0	91	0	0	19	77	0	38	16	0	0	0	127	2140	230	831	0	0	0	0
ASV00204	GTAATACGTAGGGGGCGAGCGTTGTCCGGAATTACTGGGCGTAAAGGGCATGCAGGCTGTGCTGTAAGTCAGCTGTAAAAAGATGCGGCTTAACCGTGTTTCGCAGTTGAAACTGCAGTGCTGGAGTACCGAAGAGGCAAGTGGAATTCCCAGTGTAGCGGTGAAATGCGTAGATATTGGGAAGAACACCGGTGGCGAAGGCGACTTGCTGGTCGGTAACTGACGCTGAGATGCGAAAGCCAGGGGAGCAAACGGGATTAG	261	0	0	0	0	0	0	0	0	238	66	375	47	8	6	0	4	123	116	102	85	122	105	498	83	223	526	0	0	0	0	0	0	0	0	0	0	0	24	0	0	0	0	0	17	51	328	124
ASV00154	GTAATACGGAGGGGGCTAGCGTTGTTCGGAATTACTGGGCGTAAAGCGCACGTAGGCGGATCAGAAAGTCAGAGGTGAAATCCCAGGGCTCAACCTTGGAACTGCCTTTGAAACTCCTGATCTTGAGGTCGAGAGAGGTGAGTGGAATTCCGAGTGTAGAGGTGAAATTCGTAGATATTCGGAGGAACACCAGTGGCGAAGGCGGCTCACTGGCTCGATACTGACGCTGAGGTGCGAAAGCGTGGGGAGCAAACAGGATTAG	262	149	0	0	49	0	61	0	0	0	0	0	0	0	0	0	0	0	0	22	0	94	89	269	101	0	114	0	127	147	136	102	153	0	80	182	123	123	0	183	191	0	178	0	0	0	0	0
ASV00213	GTAATACGTAGGTGGCGAGCGTTATCCGGAATTATTGGGCGTAAAGGGTGCGCAGGCGGTTGTAAAAGATTGTGGTTAAAGAATGGGGCTCAACTCCATAATGCCATGATAACTATACAACTAGAGTACAGAAGAGGAAAGTGGAATTCCATGTGTAGCGGTGAAATGCGTAGATATATGGAGGAACACCAGTGGCGAAGGCGACTTTCTGGTCTGTAACTGACGCTGAGGCACGAAAGCGTGGGGAGCAAATAGGATTAG	261	0	0	0	0	0	0	0	0	0	0	0	0	0	0	0	0	254	49	54	154	88	18	360	280	890	498	0	0	0	0	0	0	0	0	0	0	0	0	0	0	0	0	0	27	416	260	129
ASV00216	GTAATACGAAGGGGGCTAGCGTTGTTCGGATTTACTGGGCGTAAAGCGCACGTAGGCGGCTTGTTAAGTCAGAGGTGAAAGCCTGGAGCTCAACTCCAGAACTGCCTTTGATACTGGCAAGCTCGAGTATGGAAGAGGTTGGTGGAACTCCGAGTGTAGAGGTGAAATTCGTAGATATTCGGAAGAACACCAGTGGCGAAGGCGGCCAACTGGTCCATTACTGACGCTGAGGTGCGAAAGCGTGGGGAGCAAACAGGATTAG	262	0	0	0	0	0	0	0	0	0	0	0	0	0	0	0	0	284	0	63	0	53	360	654	0	0	0	0	0	0	0	0	0	0	0	0	0	0	0	0	0	0	0	0	145	106	171	141
ASV00217	GTAATACGTAGGTGGCAAGCGTTATCCGGATTTACTGGGTGTAAAGGGCGTGTAGGCGGCTTTTTAAGTCAGATGTGAAATTCCCAGGCTTAACCTGGGCGCTGCATCTGAAACTAAAGAGCTTGAGTACTGGAGAGGATAGTGGAATTCCTAGTGTAGCGGTAAAATGCGTAGATATTAGGAGGAACACCAGTGGCGAAGGCGGCTATCTGGACAGTAACTGACGCTGAGGCGCGAAAGCGTGGGGAGCAAACAGGATTAG	262	0	0	0	0	0	0	0	0	0	0	0	0	0	0	0	10	164	158	106	62	100	219	130	559	149	940	0	0	0	0	0	0	0	0	0	0	0	275	0	0	0	0	0	143	181	302	256
ASV00214	GTAATACGGAGGATCCAAGCGTTATCCGGAATCATTGGGTTTAAAGGGTCCGTAGGCGGTTTAGTAAGTCAGTGGTGAAAGCCCATCGCTCAACGATGGAACGGCCATTGATACTGCTAGACTTGAATTACAAGGAAGTAACTAGAATATGTAGTGTAGCGGTGAAATGCTTAGATATTACATGGAATACCAATTGCGAAGGCAGGTTACTACTTGTGGATTGACGCTGATGGACGAAAGCGTGGGGAGCGAACAGGATTAG	262	1284	57	23	0	0	0	0	0	0	0	0	0	0	0	0	0	0	0	0	0	0	0	0	0	0	0	0	1580	170	0	0	1853	95	0	158	0	0	0	116	29	27	23	0	0	0	0	0
ASV00221	GTAATACGTAGGGTGCGAGCGTTAATCGGAATTACTGGGCGTAAAGCGTGCGCAGGCGGTTATGTAAGTCAGATGTGAAATCCCCGGGCTTAACCTGGGAATGGCATTTGAGACTGCATGGCTAGAGTGTAGCAGAGGGGGGTAGAATTCCACGTGTAGCAGTGAAATGCGTAGAGATGTGGAGGAATACCGATGGCGAAGGCAGCCCCCTGGGCTACTACTGACGCTCATGTACGAAAGCGTGGGGAGCAAACAGGATTAG	262	0	0	0	0	0	0	0	0	99	0	0	0	0	0	0	0	171	595	314	0	246	208	0	165	0	309	0	0	0	0	0	0	0	0	0	0	0	164	0	0	0	0	0	69	278	99	88
ASV00199	GTAATACGAAGGGTGCAAGCGTTAATCGGAATTACTGGGCGTAAAGCGTGCGTAGGTGGTTTGTTAAGTCAGATGTGAAAGCCCTGGGCTCAACCTGGGAACTGCATTTGATACTGGCAGGCTAGAGTGCGGTAGAGGGTGGTGGAATTCCCGGTGTAGCGGTGAAATGCGTAGAGATCGGGAGGAACATTCGTGGCGAAGGCGGCCACCTGGACCAGCACTGACACTGAGGCACGAAAGCGTGGGGAGCAAACAGGATTAG	262	50	22	405	18	0	25	0	0	0	0	0	0	0	0	0	0	0	0	0	0	0	0	0	0	0	0	0	146	393	55	21	56	0	59	175	14	0	0	311	778	171	354	145	5	0	0	0
ASV00218	GTACTACATATGTCGCAAGCGTTATCCGGATTTATTGGGCGTAAAGCGCGTCTAGGCGGTTTATTAAGTCTGATGTGAAAATGCGGGGCTCAACTCCGTATTGCGTTGGAAACTGGTAGACTAGAGTACTGGAGAGGTGGGCGGAACTACAAGTGTAGAGGTGGAATTCGTAGATATTTGTAGGAATGCCGATAGAGAAGTCAGCTCACTGGACAGATACTGACGCTAAAGCGCGAAAGCGTGGGGAGCAAACAGGATTAG	261	0	0	0	0	250	0	0	0	0	381	0	0	208	0	364	0	0	0	0	0	0	0	0	0	0	0	282	0	0	0	0	0	0	0	0	0	122	0	0	0	0	0	0	204	0	0	0
ASV00224	GTAATACGTAGGGTGCGAGCGTTAATCGGAATTACTGGGCGTAAAGCGTGCGCAGGCGGTTATGTAAGTCAGATGTGAAATCCCCGGGCTTAACCTGGGAATGGCATTTGAGACTGCATGGCTAGAGTGTAGCAGAGGGGGGTAGAATTCCACGTGTAGCAGTGAAATGCGTAGAGATGTGGAGGAATACCGATGGCGAAGGCAGCCCCCTGGGCTATTACTGACGCTCATGTACGAAAGCGTGGGGAGCAAACAGGATTAG	262	0	0	0	0	0	0	0	0	759	519	505	246	120	24	0	84	0	0	136	0	39	64	0	0	0	0	0	0	0	0	0	0	0	0	0	0	0	0	0	0	0	0	0	0	0	0	0
ASV00222	GTAATACGTAGGGTGCGAGCGTTAATCGGAATTACTGGGCGTAAAGCGTGCGCAGGCGGTTTTGTAAGACAGAGGTGAAATCCCCGGGCTCAACCTGGGAACTGCCTTTGTGACTGCAAAGCTGGAGTGCGGCAGAGGGGGATGGAATTCCGCGTGTAGCAGTGAAATGCGTAGATATGCGGAGGAACACCGATGGCGAAGGCAATCCCCTGGGCCTGCACTGACGCTCATGCACGAAAGCGTGGGGAGCAAACAGGATTAG	262	331	70	188	68	0	50	0	32	0	0	0	0	0	0	0	0	0	0	0	0	0	0	0	0	0	0	0	435	157	422	133	212	238	102	113	202	0	0	120	199	193	182	210	0	0	0	0
ASV00229	GTAATACGGAGGATGCGAGCGTTATCCGGATTTATTGGGTTTAAAGGGTGCGTAGGCGGGATTATAAGTCAGCGGTGAAAGTTTGAGGCTCAACCTTAAAATTGCCGTTGAAACTGTCGTTCTTGAGTATATTTGAAGTAAGCGGAATTCGTGGTGTAGCGGTGAAATGCATAGATATCACGAAGAACTCCAATTGCGAAGGCAGCTTACTAAACTATAACTGACGCTGAAGCACGAAAGCGTGGGTATCAAACAGGATTAG	262	0	0	0	0	0	0	0	0	0	0	0	0	0	0	0	0	607	68	264	52	170	214	64	212	68	158	0	0	0	0	0	0	0	0	0	0	0	0	0	0	0	0	0	56	307	396	141
ASV00227	GTAATACGGAGGGTGCGAGCGTTAATCGGAATCACTGGGCGTAAAGAGTTCGTAGGCCGTTTGGTAAGTTAGGGGTGAAATCCCGCAGCTCAACTGCGGAACTGCCTTTAAAACTGCTAGACTTGAGTACGAGAGAGGGTGGCAGAATTCCTGGTGTAGGAGTGAAATCCGTAGATATCAGGAGGAATACCGGTGGCGAAGGCGGCCACCTGGCTCGTAACTGACGCTGAGGAACGAAAGCGTGGGGAGCAAACAGGATTAG	262	0	0	0	0	0	0	0	0	516	408	75	259	16	4	0	53	27	29	7	33	23	95	70	63	56	348	0	0	0	0	0	0	0	0	0	0	0	72	0	0	0	0	0	186	76	100	114
ASV00235	GTAATACGGAGGGTGCAAGCGTTGTTCGGAATCACTGGGCGTAAAGGGCGCGCAGGCGGTTTGGTAAGTCAGATGTGAAAGCCCACGGCTTAACCGTGGAAGTGCATTTGATACTGCCAGACTTGAGTACCAGAGGGGAAAGTGGAATTCCCGGTGTAGAGGTGAAATTCGTAGATATCGGGAGGAATACCGGTGGCGAAGGCGACTTTCTGGCTGAGTACTGACGCTGAGGCGCGAAAGCGTGGGGAGCAAACAGGATTAG	262	36	0	20	81	0	338	156	217	0	0	0	0	0	0	0	7	0	0	0	0	0	0	0	0	0	0	0	49	40	28	17	16	126	0	139	18	0	0	43	108	43	94	142	0	0	0	0
ASV00237	GTAATACGTAGGGTGCAAGCGTTAATCGGAATTACTGGGCGTAAAGCGTGCGCAGGCGGTGATGTAAGACAGAGGTGAAATCCCCGGGCTCAACCTGGGAACTGCCTTTGTGACTGCATCGCTGGAGTGCGGCAGAGGGGGATGGAATTCCGCGTGTAGCAGTGAAATGCGTAGATATGCGGAGGAACACCGATGGCGAAGGCAATCCCCTGGGCCTGCACTGACGCTCATGCACGAAAGCGTGGGGAGCAAACAGGATTAG	262	172	0	104	0	0	217	0	0	0	22	0	0	0	0	0	0	0	0	0	0	0	0	0	0	0	0	0	219	124	76	51	113	153	44	214	186	0	0	48	236	0	81	47	0	0	0	0
ASV00118	GTAATACGGAGGGTGCAAGCGTTAATCGGAATTACTGGGCGTAAAGCGCACGCAGGCGGTCTGTCAAGTCGGATGTGAAATCCCCGGGCTCAACCTGGGAACTGCATTCGAAACTGGCAGGCTAGAGTCTTGTAGAGGGGGGTAGAATTCCAGGTGTAGCGGTGAAATGCGTAGAGATCTGGAGGAATACCGGTGGCGAAGGCGGCCCCCTGGACAAAGACTGACGCTCAGGTGCGAAAGCGTGGGGAGCAAACAGGATTAG	262	119	53	8	115	19	229	28	65	0	6	0	0	13	5	33	0	74	90	46	16	23	46	13	11	0	0	0	92	110	57	0	56	237	0	19	41	87	0	0	0	286	0	12	150	26	22	14
ASV00234	GTAATACGGAGGATCCAAGCGTTATCCGGAATCATTGGGTTTAAAGGGTCCGTAGGCGGTTTAATAAGTCAGTGGTGAAAGCCCATCGCTCAACGATGGAACGGCCATTGATACTGTTAGACTTGAATTACAAGGAAGTAACTAGAATATGTAGTGTAGCGGTGAAATGCTTAGATATTACATGGAATACCAATTGCGAAGGCAGGTTACTACTTGTGGATTGACGCTGATGGACGAAAGCGTGGGGAGCGAACAGGATTAG	262	222	0	64	0	0	0	0	0	0	0	0	0	0	0	0	0	0	0	0	0	0	0	0	0	0	0	0	480	164	0	10	397	113	0	645	0	0	0	304	206	0	135	23	0	0	0	0
ASV00232	GTAATACGTATGTCGCAAGCGTTATCCGGAATTATTGGGCATAAAGCGCGTCTAGGCGGTTTACTAAGTCTGATGTGAAAATGCGGGGCTCAACTCCGTATTGCGTTGGAAACTGGTAGACTAGAGTATTGGAGAGGTAGGCGGAACTACAAGTGTAGAGGTGAAATTCGTAGATATTTGTAGGAATGCCAATTGGGAAGCCAGCTTACTGGACAAATACTGACGCTGAAGCGCGAAAGCTAGGGGAGCAAACAGGATTAG	261	0	0	0	0	0	0	41	0	0	0	0	0	0	0	0	0	0	0	0	0	0	0	0	0	0	0	0	0	0	0	0	0	0	0	0	0	0	0	280	235	2040	468	458	0	0	0	0
ASV00241	GTAATACGGAGGGTGCGAGCGTTGTCCGGATTTATTGGGTTTAAAGGGTGCGTAGGCGGTTTATTAAGTCAGTGGTGAAAGACGGTCGCTCAACGATTGCAGTGCCATTGATACTGGTAGACTTGAGTTCGTATGAGGTAGCTGGAATGGATAGTGTAGCGGTGAAATGCATAGATATTATCCAGAACTCCAATTGCGTAGGCAGGTTACTAATACGATACTGACGCTGATGCACGAAAGTGTGGGGATCAAACAGGATTAG	262	0	0	5	22	0	69	20	80	0	0	0	0	0	0	0	0	0	0	50	0	3	8	0	10	0	0	0	2	10	30	24	8	0	4	35	17	0	0	60	58	318	26	20	0	39	89	0
ASV00251	GTAATACGTAGGGGGCAAGCGTTATCCGGAATTATTGGGCGTAAAGAGTACGTAGGTGGTTACTTAAGCGCAGGGTTTAAGGCAATAGCTCAACTATTGTTCGCCCTGTGAACTGGGTGACTTGAGTACAGGAGAGGAAAGCGGAATTCCTAGTGTAGCGGTGAAATGCGTAGATATTAGGAGGAACACCAGTGGCGAAGGCGGCTTTCTGGACTGAAACTGACACTGAGGTACGAAAGCGTGGGGAGCAAACAGGATTAG	261	0	0	0	0	0	0	0	0	67	0	30	18	0	0	0	0	18	49	19	26	19	48	461	168	143	433	0	0	0	0	0	0	0	0	0	0	0	0	0	0	0	0	0	116	83	46	128
ASV00249	GTAATACGTAGGGTGCAAGCGTTGTCCGGAATTATTGGGCGTAAAGAGCTCGTAGGCGGCTTGTCGCGTCTGCTGTGAAAACCCGAGGCTCAACCTCGGGCTTGCAGTGGGTACGGGCAGGCTAGAGTGCGGTAGGGGAGATTGGAATTCCTGGTGTAGCGGTGGAATGCGCAGATATCAGGAGGAACACCGATGGCGAAGGCAGATCTCTGGGCCGCTACTGACGCTGAGGAGCGAAAGCATGGGGAGCGAACAGGATTAG	262	154	643	0	0	0	0	0	0	18	0	0	0	0	0	0	0	0	0	0	0	0	0	0	0	0	0	0	409	0	0	0	149	149	0	0	0	0	0	18	0	0	14	0	0	0	0	0
ASV00246	GTAATACGAAGGGGGCTAGCGTTGTTCGGAATTACTGGGCGTAAAGCGCACGTAGGCGGGTCGTTAAGTCAGGGGTGAAATCCCGGAGCTCAACTCCGGAACTGCCTTTGATACTGGCGATCTTGAGATCGGAAGAGGTGAGTGGAATTCCCAGTGTAGAGGTGAAATTCGTAGATATTGGGAAGAACACCAGTGGCGAAGGCGGCTCACTGGTCCGATACTGACGCTGAGGTGCGAAAGCGTGGGGAGCAAACAGGATTAG	262	146	169	31	117	13	59	0	36	0	0	0	6	0	0	0	0	0	0	6	0	0	0	604	132	40	143	0	189	38	160	72	28	136	32	53	63	68	0	13	0	0	0	0	24	0	0	0
ASV00243	GTAATACGGAGGGTGCAAGCGTTAATCGGAATTACTGGGCGTAAAGCGCATGCAGGTGGTTTGTTAAGTCAGATGTGAAAGCCCTGGGCTCAACCTAGGAATTGCATTTGAAACTGACAAGCTAGAGTACTGTAGAGGGGGGTAGAATTTCAGGTGTAGCGGTGAAATGCGTAGAGATCTGAAGGAATACCGGTGGCGAAGGCGGCCCCCTGGACAGATACTGACACTCAGATGCGAAAGCGTGGGGAGCAAACAGGATTAG	262	0	0	0	0	0	0	0	0	0	0	0	0	0	0	0	0	0	0	0	0	0	0	0	0	0	0	0	0	0	0	112	278	0	0	118	0	0	0	0	0	0	0	0	0	0	7	0
ASV00255	GTAATACGTAGGTGGCAAGCGTTATCCGGAATTATTGGGCGTAAAGCGCGCGCAGGCGGTGAAATAAGTCTGATGTGAAAGCCCACGGCTCAACCGTGGAGGGTCATTGGAAACTGTATCACTTGAGTGCAGAAGAGAAGAGTGGAATTCCACGTGTAGCGGTGAAATGCGTAGAGATGTGGAGGAACACCAGTGGCGAAGGCGACTCTTTGGTCTGTAACTGACGCTGAGGCGCGAAAGCGTGGGGAGCAAACAGGATTAG	262	0	0	0	0	0	0	0	0	0	0	0	0	0	0	0	0	0	0	0	0	0	43	61	47	35	175	0	0	0	0	0	0	0	0	0	0	0	0	0	0	0	0	0	0	0	0	0
ASV00248	GTAATACGGAGGGTGCAAGCGTTATCCGGATTTATTGGGTTTAAAGGGTCCGTAGGCGGACTTATAAGTCAGTGGTGAAAGCCTGTCGCTTAACGATAGAACTGCCATTGATACTGTAAGTCTTGAGTATATTTGAAGTAGCTGGAATAAGTAGTGTAGCGGTGAAATGCATAGATATTACTTAGAACACCAATTGCGAAGGCAGGTTACTAAGATATAACTGACGCTGAGGGACGAAAGCGTGGGGAGCGAACAGGATTAG	262	144	20	0	0	0	0	0	0	0	37	0	55	0	33	0	0	369	100	46	25	225	103	0	80	53	61	0	232	50	134	23	99	140	80	41	156	0	0	0	0	0	0	0	141	314	21	167
ASV00242	GTAATACGGAGGATCCGAGCGTTATCCGGATTTATTGGGTTTAAAGGGTGCGTAGGTGGTTTGATAAGTCAGCGGTGAAAGTTTGCAGCTTAACTGTAAAAATGCCGTTGAAACTGTCGGACTTGAGTGTAAATGAGGTAGGCGGAATGCGTGGTGTAGCGGTGAAATGCATAGATATCACGCAGAACTCCGATTGCGAAGGCAGCTTACTAAGCTACAACTGACACTGAAGCACGAAAGCGTGGGGATCAAACAGGATTAG	262	167	94	31	35	0	13	0	0	0	0	0	0	0	0	0	0	0	0	0	0	0	0	0	0	0	0	0	225	129	313	69	222	417	20	231	377	8	0	47	117	50	125	588	0	0	0	0
ASV00239	GTAATACGGAGGGTGCAAGCGTTACTCGGAATCACTGGGCGTAAAGAGCGTGTAGGCGGATTGATAAGTTTGAAGTGAAATCCTATAGCTTAACTATAGAACTGCTTTGAAAACTGTTAATCTAGAATGTGGGAGAGGTAGATGGAATTTCTGGTGTAGGGGTAAAATCCGTAGAGATCAGAAGGAATACCGATTGCGAAGGCGATCTACTGGAACAATATTGACGCTGAGACGCGAAAGCGTGGGGAGCAAACAGGATTAG	262	56	0	42	304	0	128	81	90	0	0	0	0	0	0	0	0	0	0	0	0	0	7	30	0	0	0	0	78	67	93	35	35	0	79	567	75	619	0	0	52	23	191	538	0	0	0	0
ASV00257	GTAATACGAAGGGGGCTAGCGTTGTTCGGAATGACTGGGCGTAAAGGGCGCGTAGGCTGTAAGATACGTTTGGTGTGAAAGTCCTGGGCTTAACCTAGGGATTGCACTGAATACGGTCTTGCTAGAGTGTAAGAGGGGAAGATGGAATTGTGCGTGTAGAGGTGAAATTCGTAGATATGCACAAGAACACCGGAGGCGAAGGCGATCTTCTGGCTTATAACTGACGCTGAGGCGCGAAAGCGTGGGGAGCAAACAGGATTAG	262	0	151	0	0	0	0	0	0	0	0	0	0	0	0	0	0	0	0	0	0	0	0	0	0	0	0	0	32	0	0	0	29	55	0	0	0	0	0	0	0	0	0	0	0	0	0	0
ASV00200	GTAATACGGAGGGGGCTAGCGTTGTTCGGAATTACTGGGCGTAAAGCGCACGTAGGCGGACTGGAAAGTCAGGGGTGAAATCCCGGGGCTCAACCCCGGAACTGCCTTTGAAACTCCCAGTCTTGAGGTCGAGAGAGGTGAGTGGAATTCCGAGTGTAGAGGTGAAATTCGTAGATATTCGGAGGAACACCAGTGGCGAAGGCGGCTCACTGGCTCGATACTGACGCTGAGGTGCGAAAGCGTGGGGAGCAAACAGGATTAG	262	99	0	17	96	0	38	0	33	68	0	0	10	0	0	0	0	0	117	74	8	38	238	42	23	18	15	0	116	46	209	84	74	145	23	152	97	0	0	0	5	0	17	37	204	50	14	146
ASV00258	GTAATACGTAGGGTGCGAGCGTTAATCGGAATTACTGGGCGTAAAGCGTGCGCAGGCGGTTTGATAAGACAGGCGTGAAATCCCCGGGCTTAACCTGGGAACTGCGCTTGTGACTGTCTCACTAGAGTACGGCAGAGGGGGGTGGAATTCCACGTGTAGCAGTGAAATGCGTAGAGATGTGGAGGAACACCGATGGCGAAGGCAGCCCCCTGGGCCGATACTGACGCTCATGCACGAAAGCGTGGGTAGCAAACAGGATTAG	262	0	0	0	0	0	0	0	0	0	0	0	0	0	0	0	0	0	0	19	17	70	221	471	113	35	397	0	0	0	0	0	0	0	0	0	0	0	0	0	0	0	0	0	141	28	0	0
ASV00252	GTAATACGTAGGGTGCGAGCGTTAATCGGAATTACTGGGCGTAAAGCGTGCGCAGGCGGTTATGTAAGACAGATGTGAAATCCCCGGGCTCAACCTGGGACCTGCATTTGTGACTGCATGGCTGGAGTACGGCAGAGGGGGATGGAATTCCGCGTGTAGCAGTGAAATGCGTAGATATGCGGAGGAACACCGATGGCGAAGGCAATCCCCTGGGCCTGTACTGACGCTCATGCACGAAAGCGTGGGGAGCAAACAGGATTAG	262	0	0	138	0	0	0	0	0	0	0	0	0	0	0	0	0	0	0	0	0	0	0	0	0	0	0	0	0	23	46	1610	0	0	1085	15	42	0	0	206	185	154	162	25	0	0	0	0
ASV00259	GTAATACGTAGGTGGCAAGCATTATCCGGATTTACTGGGCGTAAAGGGTGCGTAGGCGGATTTTTAAGTGAGATGTGAAATACCCGGGCTCAACCTGGGGGCTGCATTTCAAACTGGAAATCTAGAGTGCAGGAGAGGAAAGTGGAATTCCTAGTGTAGCGGTGAAATGCGTAGAGATTAGGAAGAACACCAGTGGCGAAGGCGACTTTCTGGACTGTAACTGACGCTGAGGCACGAAAGCGTGGGGAGCAAACAGGATTAG	262	0	0	0	0	0	0	0	0	0	0	0	0	0	0	0	0	0	0	0	0	0	0	0	0	0	0	0	0	0	0	0	0	0	0	0	0	0	0	0	0	0	0	0	0	0	0	0
ASV00262	GTAAAACGTAGGTGGCAAGCGTTGTCCGGAATTACTGGGTGTAAAGGGAGCGCAGGCGGAATGATAAGTTGGACGTGAAATCTATGGGCTCAACCCATAGCGTGCGTTCAAAACTATTGTTCTTGAGTAATGTAGAGGTAGGCGGAATTCCCGGTGTAGCGGTGGAATGCGTAGATATCGGGAGGAACACCAGTGGCGAAGGCGGCCTACTGGGCATTTACTGACGCTGAGGCTCGAAAGTATGGGGAGCAAACAGGATTAG	262	0	0	0	0	0	0	0	0	92	0	0	0	0	0	0	35	282	282	225	46	34	206	97	0	87	115	0	0	0	0	0	0	0	0	0	0	0	321	0	0	0	0	0	0	514	0	0
ASV00264	GTAAGACGGAGGAGGCAAGCGTTATCCGGAATGATTGGGCGTAAAGAGTCCGTAGGTGGAACTTCAAGTCCATTGTCAAAGAGCAAAGCTTAACTTTGTAAAGGCAGTGGAAACTGAAGGTCTAGAGAGGGGCAGGGGCAAAGGGAATTCCTGGTGTAGCGGTGAAATGCGTAGAGATCAGGAAGAACACCGGTGGCGAAAGCGCTTTGCTGGGCCTTATCTGACACTGAGGGACGAAAGCTAGGGGAGCGAATGGGATTAG	262	137	0	810	0	0	0	0	0	0	0	0	0	0	0	0	0	0	0	0	0	0	0	0	0	0	0	0	763	40	142	35	21	54	31	191	16	0	0	0	78	137	500	145	0	0	0	0
ASV00267	GTAATACGGAGGGAGCTAGCGTTGTTCGGAATCACTGGGCGTAAAGCGTGCGTAGGCGGTGACTCAAGTCAGAGGTGAAAGCCTGGAGCTCAACTCCAGAACTGCCTTTGAAACTAGGTCGCTAGAATGTCGGAGAGGTGAGTGGAATTCCGAGTGTAGAGGTGAAATTCGTAGATATTCGGAAGAACACCAGTGGCGAAGGCGGCTCACTGGACGACTATTGACGCTGAGGCACGAAAGCGTGGGGAGCAAACAGGATTAG	262	24	0	0	0	0	0	0	0	0	0	0	0	0	0	0	0	140	23	0	31	0	23	652	0	99	0	0	15	0	0	0	21	0	0	11	0	0	0	0	0	0	0	0	11	34	202	68
ASV00269	GTAATACGGAGGGTGCAAGCGTTAATCGGAATCACTGGGCGTAAAGCGCGCGTAGGCCGCCTTCTAAGTCGGACGTGAAAGCCCTCGGCTCAACCGAGGAACTGCGTTCGAAACTGGGAGGCTTGAGTCCTGGAGAGGGTGGCGGAATTCCGGGTGTAGGAGTGAAATCCGTAGATATCCGGAGGAACACCGGTGGCGAAGGCGGCCACCTGGACAGGTACTGACGCTGAGGCGCGAAAGCGTGGGGAGCAAACAGGATTAG	262	0	8	0	81	0	329	193	28	0	0	0	0	0	0	0	0	0	0	0	0	0	0	0	0	0	0	0	11	39	0	0	20	27	4	30	0	0	0	0	0	26	28	103	0	0	0	0
ASV00130	GTAATACGTAGGGTGCGAGCGTTAATCGGAATTACTGGGCGTAAAGCGTGCGCAGGCGGTTTTTTAAGATAGGCGTGAAATCCCCGGGCTTAACCTGGGAACTGCGCTTATGACTGGAAGACTAGAGTACGGCAGAGGGGGGTGGAATTCCACGTGTAGCAGTGAAATGCGTAGAGATGTGGAGGAACACCGATGGCGAAGGCAGCCCCCTGGGCCGATACTGACGCTCATGCACGAAAGCGTGGGGAGCAAACAGGATTAG	262	65	18	206	121	0	366	29	220	0	0	0	0	0	0	0	0	0	0	0	0	0	0	0	0	0	0	0	70	60	38	11	40	60	11	108	71	0	0	149	221	82	148	263	0	0	0	0
ASV00263	GTAATACGTAGGGTGCGAGCGTTAATCGGAATTACTGGGCGTAAAGCGTGCGCAGGCGGTTGTGTAAGTCAGATGTGAAATCCCCGGGCTCAACCTGGGAACTGCATTTGAGACTGCACGGCTAGAGTGTGACAGAGGGGGGTAGAATTCCACGTGTAGCAGTGAAATGCGTAGAGATGTGGAGGAATACCGATGGCGAAGGCAGCCCCCTGGGTTACTACTGACGCTCATGCACGAAAGCGTGGGGAGCAAACAGGATTAG	262	199	27	23	88	0	199	0	321	0	0	0	0	0	0	0	0	0	0	0	0	0	0	0	0	0	0	0	91	48	98	39	45	206	20	110	114	33	0	131	190	161	123	372	0	0	0	0
ASV00268	GTAATACGTAGGGTGCAAGCGTTAATCGGAATTACTGGGCGTAAAGGGTGCGCAGGCGGTATTGTAAGCCAGATGTGAAATCCCCGGGCTCAACCTGGGAACTGCGTTTGGAACTGCAATGCTAGAGTGTGTCAGAGGGGGGTGGAATTCCACGTGTAGCAGTGAAATGCGTAGAGATGTGGAGGAACACCGATGGCGAAGGCAGCCCCCTGGGATAACACTGACGCTCAGGCACGAAAGCGTGGGGAGCAAACAGGATTAG	262	318	88	134	49	0	67	8	41	0	0	0	0	0	0	0	0	0	0	0	0	0	0	0	0	0	0	0	197	205	54	14	287	304	16	123	46	0	0	16	0	82	104	269	0	0	0	0
ASV00226	GTAATACGTAGGGGGCAAGCGTTATCCGGAATCACTGGGCGTAAAGGGAGCGTAGGCGGTTTGACAAGCCAGAGGTGAAAGGCAATAGCTTAACTATTGTAAGCCTTTGGAACTGTCGAACTTGAGTGTAGGAGAGGAAAGTGGAATTCCTAGTGTAGCGGTGAAATGCGTAGATATTAGGAGGAACACCAGTGGCGAAGGCGACTTTCTGGACTATAACTGACGCTGAGGCTCGAAAGCGTGGGGAGCAAACAGGATTAG	261	0	0	19	88	0	0	0	0	0	0	0	0	0	0	0	0	0	0	0	0	0	0	0	0	0	0	0	0	66	0	0	0	0	0	10	0	0	0	400	95	1581	285	175	0	0	0	0
ASV00277	GTAATACGTAGGGTGCAAGCGTTAATCGGAATTACTGGGCGTAAAGCGTGCGCAGGCGGTTTTGTAAGACAGGTGTGAAATCCCCGAGCTCAACTTGGGAACTGCACTTGTGACTGCAAGACTAGAATATGTCAGAGGGAGGTAGAATTCCACGTGTAGCAGTGAAATGCGTAGAGATGTGGAGGAATACCAGTGGCGAAGGCGGCCTCCTGGGATAATATTGACGCTCATGTACGAAAGCGTGGGGAGCAAACAGGATTAG	262	25	0	0	0	0	0	0	0	0	0	0	0	0	0	36	448	57	0	19	0	83	87	75	23	0	86	0	48	0	0	0	0	264	12	0	28	0	40	0	0	0	0	0	186	21	558	49
ASV00275	GTAATACGTAGGGTGCAAGCGTTAATCGGAATTACTGGGCGTAAAGCGTGCGCAGGCGGTTCCATAAGACAGATGTGAAATCCCCGGGCTCAACCTGGGAACTGCATTTGTGACTGTGGAGCTAGAGTACGGTAGAGGGGGATGGAATTCCGCGTGTAGCAGTGAAATGCGTAGATATGCGGAGGAACACCAATGGCGAAGGCAATCCCCTGGACCTGTACTGACGCTCATGCACGAAAGCGTGGGGAGCAAACAGGATTAG	262	266	134	78	334	0	166	0	115	0	0	0	0	0	0	0	0	0	0	0	0	0	0	0	0	0	0	0	240	91	81	74	221	231	101	49	73	0	0	0	80	0	0	0	0	0	0	0
ASV00273	GTAATACGTAGGGGACAAGCGTTGTCCGGAATCACTGGGCGTAAAGGGCGCGCAGGCGGTGATTTAAGCAGGATGTGAAAGGCTACGGCTCAACCGTAGACATGCACCCTGAACTGGGTCACTTGAGTATTGGAGAGGCAGGCAGAATTCCTGGTGTAGCGGTGAAATGCGTAGATATCAGGAGGAATACCGGAGGCGAAGGCGGCCTGCTGGACAAATACTGACGCTGAGGCGCGAAAGCGTGGGGAGCAAACAGGATTAG	262	394	45	57	22	0	0	0	0	0	0	0	15	0	0	12	0	0	0	0	0	0	0	0	0	0	0	0	344	95	114	41	181	417	19	149	517	223	0	3	8	0	3	50	0	0	0	0
ASV00280	GTAATACGGAGGATGCAAGCGTTATCCGGATTTATTGGGTTTAAAGGGTGCGTAGGCGGCCTTGTAAGTCAGTGGTGAAAACCTGCAGCTCAACTGTAGGCGTGCCAATGAAACTGTGAGGCTTGAGTGACGTTGAGGCAGGCGGAATGTGTAGTGTAGCGGTGAAATGCTTAGATATTACACAGAACACCGATTGCGTAGGCAGCTTGCTAAAGGTTAACTGACGCTGATGCACGAAAGCGTGGGGATCGAACAGGATTAG	262	87	13	54	58	0	34	0	14	0	0	0	0	0	0	0	0	0	0	0	0	0	0	0	0	0	0	0	218	93	210	89	94	368	15	320	258	69	0	25	86	32	110	324	0	0	0	0
ASV00060	GTAATACGTATGTCGCAAGCGTTATCCGGATTTATTGGGCGTAAAGCGCGTCTAGGCGGAAAAATAAGTCTGATGTTAAAATGCGGGGCTCAACTCCGTATTGCGTTGGAAACTGTTTTTCTAGAGTACTGGAGAGGTGGGCGGAACTACAAGTGTAGAGGTGAAATTCGTAGATATTTGTAGGAATGCCGATGGAGAAGTCAGCTCACTGGACAGATACTGACGCTAAAGCGCGAAAGCGTGGGGAGCAAACAGGATTAG	261	37	0	6	0	0	50	29	0	0	0	0	0	0	0	0	0	43	0	0	0	0	0	32	0	0	30	0	0	0	0	0	0	0	0	38	0	0	0	0	0	67	0	0	0	0	0	0
ASV00272	GTAATACGTATGTCGCAAGCGTTATCCGGAATTATTGGGCATAAAGCGCGTCTAGGCGGTTTACTAAGTCTGATGTGAAAATGCGGGGCTCAACTCCGTATTGCGTTGGAAACTGGTAGACTAGAGTATTGGAGAGGTAGGCGGAACTACAAGTGTAGAGGTGAAATTCGTAGATATTTGTAGGAATGCCAATGACGAAGGTAGCTTACTGGACAAATACTGACGCTGAAGCGCGAAAGCTAGGGGAGCAAACAGGATTAG	261	15	0	29	12	0	10	1230	0	0	0	0	0	0	0	0	0	0	0	0	0	0	0	0	0	0	0	0	0	0	0	0	0	24	0	60	0	0	0	220	157	762	272	347	0	0	0	0
ASV00281	GTAATACGAAGGCCCCAAGCGTTATCCGGAATTACTGGGCGTAAAGCGTCTGTAGGTGGTTTGGAAAGTTTCATGTGAAACTTCGGGGCTCAACCCCGAATTGCATGGAAAACTATCAGACTTGAGTGCGGGAGAGGCAAGCAGAACTGTATGAGTAGGGGTGCAATCCGTTGATACATACAAGAATACCAAAAGCGAAGGCAGCTTGCTGGAACGCCACTGACACTGAGAGACGAAAGCGTGGGGAGCAAAAGGGATTAG	261	0	0	0	0	0	0	0	0	0	0	0	0	0	0	0	0	124	0	29	15	43	248	59	16	55	16	0	0	0	0	0	0	0	0	0	0	0	0	0	4	0	0	0	209	51	253	33
ASV00286	GTAATACAGAGGGTGCGAGCGTTAATCGGAATTACTGGGCGTAAAGCGAGTGTAGGTGGCTTATTAAGTCACATGTGAAATCCCTGGGCTTAACCTAGGAACTGCATGTGATACTGGTGAGCTAGAGTATGTGAGAGGAAAGTAGAATTCCAGGTGTAGCGGTGAAATGCGTAGAGATCTGGAGGAATACCGATGGCGAAGGCAGCTTTCTGGCATAATACTGACACTGAGACTCGAAAGCGTGGGTAGCAAACAGGATTAG	262	197	0	0	0	0	0	0	0	0	0	0	0	0	0	0	0	0	0	0	0	0	0	0	0	0	0	0	81	9	219	46	85	2616	22	89	94	0	0	0	0	0	0	0	0	0	0	0
ASV00282	GTAATACGGAGGGTGCAAGCGTTACTCGGAATCACTGGGCGTAAAGAGCGTGTAGGCGGGTGAATAAGTCAGAAGTGAAATCCAATAGCTCAACTATTGAACTGCTTTTGAAACTGTATACCTAGAATGTGGGAGAGGCAGATGGAATTTCTGGTGTAGGGGTAAAATCCGTAGAGATCAGAAGGAATACCGATTGCGAAGGCGATCTGCTGGAACATTATTGACGCTGAGACGCGAAAGCGTGGGGAGCAAACAGGATTAG	262	0	60	44	159	0	95	28	132	0	0	0	0	0	0	0	0	0	0	0	0	0	0	0	0	0	0	0	145	56	428	180	90	70	191	90	541	204	0	0	0	0	0	0	0	0	0	0
ASV00142	GTAATACGTAGGTGGCAAGCGTTATCCGGAATTATTGGGCGTAAAGCGCGCGTAGGCGGTTTTTTAAGTCTGATGTGAAAGCCCACGGCTCAACCGTGGAGGGTCATTGGAAACTGGAAAACTTGAGTGCAGAAGAGGAAAGTGGAATTCCATGTGTAGCGGTGAAATGCGCAGAGATATGGAGGAACACCAGTGGCGAAGGCGACTTTCTGGTCTGTAACTGACGCTGATGTGCGAAAGCGTGGGGATCAAACAGGATTAG	262	9	14	58	9	89	24	41	34	0	0	0	0	28	0	35	8	45	710	31	0	18	48	9	0	9	0	0	22	0	0	0	0	17	0	0	0	0	0	0	12	0	6	20	50	0	84	94
ASV00287	GTAATACGAAGGGGGCAAGCGTTATTCGGAATGACTGGGCGTAAAGAGCGCGTAGGTGGATTTGTGCGTTTGATGTGAAAGTCCTGGGCTTAACCTGGGGATTGCATTAAATACGGCAATTCTAGAGCGTGAGAGGGGAAAATAGAATTGCGGGTGTAGAGGTGAAATTCGTAGATATCCGCAGGAACACCAATGGCGAAGGCAGTTTTCTGGCTCATTGCTGACACTGAGGCGCGAAAGCGTGGGGAGCAAACAGGATTAG	262	0	193	0	0	0	0	0	0	0	0	0	0	0	0	0	0	0	0	0	0	0	0	0	0	0	0	0	9	0	0	0	21	50	0	47	0	0	0	19	0	0	15	0	0	0	0	0
ASV00290	GTAATACGTAGGGTGCAAGCGTTAATCGGAATTACTGGGCGTAAAGCGTGCGCAGGCGGTTCGGAAAGAAAGATGTGAAATCCCAGGGCTTAACCTTGGAACTGCATTTTTAACTACCGGGCTAGAGTGTGTCAGAGGGGGGTGGAATTCCGCGTGTAGCAGTGAAATGCGTAGATATGCGGAGGAACACCGATGGCGAAGGCAGCCCCCTGGGATAACACTGACGCTCATGCACGAAAGCGTGGGGAGCAAACAGGATTAG	262	68	1147	0	0	0	0	0	0	0	0	0	0	0	0	0	0	0	0	0	0	0	0	0	0	0	0	0	100	0	0	0	117	128	0	0	0	0	0	11	0	0	0	0	0	0	0	0
ASV00292	GTAATACGGAGGATGCAAGCGTTATCCGGATTCATTGGGTTTAAAGGGTGCGTAGGCGGCTGTTTAAGTCAGCGGTGAAACTCACGGGCTCAACCCGTGACCTGCCGTTGATACTGGACAGCTTGAATACGGATGAAGCGGGAGGAATGTATGGTGTAGCGGTGAAATGCATAGATATCATACAGAAGGCCTAATGCGAAGGCATCCCGCTAATCCGTTATTGACGCTGAGGCACGAAAGCGTGGGGATCAAACAGGATTAG	262	0	0	0	0	0	0	0	0	2379	292	184	0	0	0	0	0	0	4	0	0	0	0	0	0	0	0	0	0	0	0	0	0	0	0	0	0	0	0	0	0	0	0	0	0	1	0	0
ASV00293	GTAATACGTAGGGTGCGAGCGTTAATCGGAATTACTGGGCGTAAAGCGTGCGCAGGCGGTTAGATAAGTTTGATGTGAAATCCCCGGGCTCAACCTGGGAACTGCATTGAAGACTGTCTGACTAGAGTACGGCAGAGGGGGGTGGAATTCCACGTGTAGCAGTGAAATGCGTAGAGATGTGGAGGAACACCGATGGCGAAGGCAGCCCCCTGGGCCGATACTGACGCTCATGCACGAAAGCGTGGGGAGCAAACAGGATTAG	262	125	955	0	0	0	21	0	0	0	0	0	0	0	0	0	0	0	0	0	0	0	0	0	0	0	0	0	76	15	0	0	67	114	22	0	8	0	0	9	0	0	0	27	0	0	0	0
ASV00046	GTAATACGTAGGGTGCGAGCGTTAATCGGAATTACTGGGCGTAAAGCGTGCGCAGGCGGTTATGTAAGACAGATGTGAAATCCCCGGGCTCAACCTGGGAACTGCATTTGTGACTGCATGGCTAGAGTACGGTAGAGGGGGATGGAATTCCGCGTGTAGCAGTGAAATGCGTAGATATGCGGAGGAACACCGATGGCGAAGGCAATCCCCTGGACCTGTACTGACGCTCATGCACGAAAGCGTGGGGAGCAAACAGGATTAG	262	0	0	0	0	0	25	0	0	0	0	0	0	0	0	0	0	27	0	0	0	0	0	0	0	10	0	0	0	0	0	0	0	0	0	0	0	0	0	0	0	0	0	0	0	0	0	0
ASV00288	GTAATACGGAGGGAGCTAGCGTTGTTCGGAATTACTGGGCGTAAAGCGCACGTAGGCGGCGACTCAAGTCAGAGGTGAAAGCCCGGGGCTCAACCCCGGAACTGCCTTTGAAACTAGGTTGCTAGAATCTTGGAGAGGTCAGTGGAATTCCGAGTGTAGAGGTGAAATTCGTAGATATTCGGAAGAACACCAGTGGCGAAGGCGACTGACTGGACAAGTATTGACGCTGAGGTGCGAAAGCGTGGGGAGCAAACAGGATTAG	262	67	510	37	50	0	32	0	0	0	0	0	0	0	0	0	0	0	0	0	0	0	0	645	0	0	0	0	122	247	128	82	165	127	22	152	0	0	0	31	24	22	16	62	0	0	0	0
ASV00296	GTAATACGAAGGGGGCAAGCGTTATTCGGAATGACTGGGCGTAAAGGGCGCGTAGGTTGATTTGTGCGTTTGATGTGAAAGTCCTGGGCTTAACCTGGGGATTGCATTAAATACGGCAAGTCTAGAGCGTGAGAGGGGAAAATAGAATTGCGGGTGTAGAGGTGAAATTCGTAGATATCCGCAGGAACACCAATGGCGAAGGCAGTTTTCTGGCTCATTGCTGACACTGAGGCGCGAAAGCGTGGGGAGCAAACAGGATTAG	262	12	227	0	0	0	0	0	0	0	0	0	0	0	0	0	0	0	0	0	0	0	0	0	0	0	0	0	0	0	0	0	0	32	0	19	0	0	0	36	0	0	8	0	0	0	0	0
ASV00260	GTAATACAGAGGGTGCGAGCGTTAATCGGATTTACTGGGCGTAAAGCGTGCGTAGGCGGCTTTTTAAGTCGGATGTGAAATCCCTGAGCTTAACTTAGGAATTGCATTCGATACTGGGAAGCTAGAGTATGGGAGAGGATGGTAGAATTCCAGGTGTAGCGGTGAAATGCGTAGAGATCTGGAGGAATACCGATGGCGAAGGCAGCCATCTGGCCTAATACTGACGCTGAGGTACGAAAGCATGGGGAGCAAACAGGATTAG	262	479	115	0	0	7	0	0	0	0	0	0	0	0	0	0	11	0	0	29	0	0	0	0	0	0	0	0	351	0	236	0	169	252	0	63	202	158	0	0	0	0	0	0	0	0	0	0
ASV00140	GTAATACGTAGGGTGCGAGCGTTAATCGGAATTACTGGGCGTAAAGCGTGCGCAGGCGGTTATGTAAGACAGATGTGAAATCCCCGGGCTCAACCTGGGAACTGCATTTGTGACTGCATAGCTAGAGTACGGCAGAGGGGGATGGAATTCCGCGTGTAGCAGTGAAATGCGTAGATATGCGGAGGAACACCGATGGCGAAGGCAATCCCCTGGGCCTGTACTGACGCTCATGCACGAAAGCGTGGGGAGCAAACAGGATTAG	262	0	0	0	136	0	125	0	73	0	0	0	0	0	0	0	0	0	88	71	0	0	42	0	0	0	0	0	86	0	113	52	0	0	0	106	46	0	0	0	0	0	0	0	58	35	40	0
ASV00240	GTAATACGGAGGGTGCAAGCGTTATCCGGATTTATTGGGTTTAAAGGGTCCGTAGGCGGATCTGTAAGTCAGTGGTGAAATCTCACAGCTTAACTGTGAAACTGCCATTGATACTGCAGGTCTTGAGTGTTGTTGAAGTAGCTGGAATAAGTAGTGTAGCGGTGAAATGCATAGATATTACTTAGAACACCAATTGCGAAGGCAGGTTACTAAGCAACAACTGACGCTGATGGACGAAAGCGTGGGGAGCGAACAGGATTAG	262	0	0	6	0	0	0	0	0	0	16	0	0	0	0	0	0	70	224	82	0	104	171	0	47	0	0	0	0	0	0	0	0	0	0	0	0	0	0	0	0	11	0	0	493	385	99	138
ASV00300	GTAATACGGAGGGTGCAAGCGTTAATCGGAATTACTGGGCGTAAAGCGCACGCAGGCGGTTGGATAAGTTAGATGTGAAAGCCCTGGGCTCAACCTGGGAATTGCATTTAAAACTGTCCAGCTAGAGTCTTGTAGAGGGGGGTAGAATTCCAGGTGTAGCGGTGAAATGCGTAGAGATCTGGAGGAATACCGGTGGCGAAGGCGGCCCCCTGGACAAAGACTGACGCTCAGGTGCGAAAGCGTGGGGAGCAAACAGGATTAG	262	0	0	0	0	0	0	0	0	0	0	0	0	0	0	0	0	0	0	0	0	0	0	0	0	0	0	0	0	0	0	0	0	0	0	0	0	0	0	0	0	0	0	0	0	0	0	0
ASV00291	GTAATACGTAGGGTGCGAGCGTTAATCGGAATTACTGGGCGTAAAGCGTGCGCAGGCGGTTTTGTAAGTCAGATGTGAAATCCCCGGGCTCAACCTGGGAACTGCATTTGAGACTGCAAGGCTAGAGTGTAGCAGAGGGGGGTAGAATTCCACGTGTAGCAGTGAAATGCGTAGAGATGTGGAGGAATACCGATGGCGAAGGCAGCCCCCTGGGTTACTACTGACGCTCATGCACGAAAGCGTGGGGAGCAAACAGGATTAG	262	0	0	54	88	0	131	170	196	0	0	0	0	0	0	0	0	0	0	0	0	0	0	0	0	0	0	0	28	26	39	0	0	61	0	83	18	0	0	218	255	240	116	223	0	0	0	0
ASV00295	GTAATACGGAGGGGGCTAGCGTTGTTCGGAATTACTGGGCGTAAAGCGCACGTAGGCGGGACAGAAAGTCAGAGGTGAAATCCCAGGGCTCAACCTTGGAACTGCCTTTGAAACTCCTGTTCTTGAGGTCGAGAGAGGTGAGTGGAATTCCGAGTGTAGAGGTGAAATTCGTAGATATTCGGAGGAACACCAGTGGCGAAGGCGGCTCACTGGCTCGATACTGACGCTGAGGTGCGAAAGCGTGGGGAGCAAACAGGATTAG	262	187	40	115	0	0	0	0	0	0	0	0	0	0	0	0	0	0	0	0	0	0	0	0	0	0	0	0	102	339	0	0	213	0	0	473	0	0	0	232	189	31	132	0	0	0	0	0
ASV00298	GTAATACATATGTCGCAAGCGTTATCCGGATTTATTGGGCGTAAAGCGCGTCTAGGCGGTTTACTAAGTCTGATGTGAAAATGCGGGGCTCAACTCCGTATTGCGTTGGAAACTGGTAGACTAGAGTACTGGAGAGGTGGGCGGAACTACAAGTGTAGAGGTGGAATTCGTAGATATTTGTAGGAATGCCGATGGAGAAGTCAGCTCACTGGACAGATACTGACGCTAAAGCGCGAAAGCGTGGGGAGCAAACAGGATTAG	261	0	0	0	0	0	0	0	0	0	0	0	0	0	0	0	0	0	295	0	0	0	209	0	0	0	0	0	0	0	0	0	0	0	0	0	0	0	0	0	0	0	0	0	0	0	0	0
ASV00276	GTAATACGTAGGGTGCGAGCGTTAATCGGAATTACTGGGCGTAAAGCGTGCGCAGGCGGTTATGTAAGACAGATGTGAAATCCCCGGGCTCAACCTGGGAACTGCGTTTGTGACTGCATAACTAGAGTACGGCAGAGGGAGGTGGAATTCCGCGTGTAGCAGTGAAATGCGTAGAGATGCGGAGGAACACCGATGGCGAAGGCAGCCTCCTGGGCCAGTACTGACGCTCATGCACGAAAGCGTGGGGAGCAAACAGGATTAG	262	132	0	104	42	0	187	19	64	0	0	0	0	0	0	0	0	0	0	0	0	0	0	0	0	0	0	0	55	64	237	90	54	162	79	304	467	0	0	15	102	0	81	42	0	0	0	0
ASV00303	GTAATACGGAGGATCCAAGCGTTATCCGGAATCATTGGGTTTAAAGGGTCCGTAGGCGGTTTAGTAAGTCAGTGGTGAAAGCCCATCGCTCAACGGTGGAACGGCCATTGATACTGCTAGACTTGAATTATTAGGAAGTAACTAGAATATGTAGTGTAGCGGTGAAATGCTTAGAGATTACATGGAATACCAATTGCGAAGGCAGGTTACTACTAATGGATTGACGCTGATGGACGAAAGCGTGGGTAGCGAACAGGATTAG	262	67	16	218	0	0	0	0	0	0	0	0	0	0	0	0	0	0	0	0	0	0	0	0	0	0	0	0	84	146	175	97	97	97	139	69	84	119	0	121	59	410	85	60	0	0	0	0
ASV00313	GTAATACGTAGGGTGCAAGCGTTAATCGGAATTACTGGGCGTAAAGCGTGCGCAGGCGGTTCGGAAAGAAAGATGTGAAATCCCAGGGCTTAACCTTGGAACTGCATTTTTAACTACCGGGCTAGAGTATGTCAGAGGGGGGTGGAATTCCGCGTGTAGCAGTGAAATGCGTAGATATGCGGAGGAACACCGATGGCGAAGGCAGCCCCCTGGGATAATACTGACGCTCATGCACGAAAGCGTGGGGAGCAAACAGGATTAG	262	98	955	0	0	0	0	0	0	0	0	0	0	0	0	0	0	0	0	0	0	0	0	0	0	0	0	0	0	0	0	0	59	78	0	19	0	0	0	0	50	0	0	0	0	0	0	0
ASV00314	GTAATACGTAGGGGGCGAGCGTTATCCGGAATTATTGGGCGTAAAGGGTTCGCAGGTGGACCAATAAGTCAGGTGTGAAAGGTAGTGGCTCAACCACTACAAGCACCTGAAACTGTAGGTCTTGAGTGCAGGAGAGGAAAGTGGAATTCCTAGTGTAGCGGTGAAATGCGTAGATATTAGGAGGAACACCAGTGGCGAAGGCGACTTTCTGGACTGTAACTGACACTGAGGAACGAAAGCGTGGGGAGCAAACAGGATTAG	261	0	0	0	0	0	0	0	0	0	0	0	604	0	0	0	217	0	0	0	0	0	0	0	0	0	0	0	0	0	0	0	0	0	0	0	0	0	0	0	0	0	0	0	0	0	0	0
ASV00307	GTAATACAGAGGGTGCAAGCGTTAATCGGAATTACTGGGCGTAAAGGGTGCGTAGGCGGTCTCTTAAGTCGGATGTGAAATCCTTGGGCTCAACCTAAGAATTGCATACGATACTGAAAGACTAGAGTACAGTAGAGGATAGTGGAATTCCACGTGTAGCGGTGAAATGCGTAGATATGTGGAGGAACACCAGTGGCGAAGGCGGCTATCTGGACTGATACTGACGCTGAGGCACGAAAGCGTGGGGAGCAAACAGGATTAG	262	190	0	503	40	0	0	0	0	0	0	0	0	0	0	0	0	0	0	0	0	0	0	0	0	0	0	0	52	445	0	14	75	100	0	396	0	0	0	61	93	25	111	56	0	0	0	0
ASV00315	GTAATACGGAGGATGCGAGCGTTATCCGGATTTATTGGGTTTAAAGGGTGCGTAGGCTGACTGGTCAGTCAGCGGTGAAACTTTCCGGCTTAACCGGGAACCTGCCGTTGATACTGCCTGTCTTGAATACGAATGAAGCGGGAGGAATGTGTGGTGTAGCGGTGAAATGCATAGATATCACACAGAAGACCGATTGCGAAGGCATCTCGCTAATTCGTTATTGACGCTGATGCACGAAAGCGTGGGGATCAAACAGGATTAG	262	0	0	0	0	0	0	0	0	0	0	129	0	0	0	0	0	0	0	0	0	112	136	359	53	0	60	0	0	0	0	0	0	0	0	0	0	0	0	0	0	0	0	0	0	0	0	0
ASV00316	GTAATACGTAGGGTGCAAGCGTTAATCGGAATTACTGGGCGTAAAGCGTGCGCAGGCGGTTCGCTAAGACAGGCGTGAAATCCCCGGGCTCAACCTGGGAACTGCGCTTGTGACTGGCAAACTAGAGTACGTCAGAGGGGGGTGGAATTCCACGTGTAGCAGTGAAATGCGTAGAGATGTGGAGGAACACCGATGGCGAAGGCAGCCCCCTGGGATGATACTGACGCTCATGCACGAAAGCGTGGGGAGCAAACAGGATTAG	262	632	216	0	36	0	57	0	20	0	0	0	0	0	0	0	0	0	0	0	0	0	0	0	0	0	0	0	114	21	368	63	249	599	12	54	121	0	0	0	0	0	0	0	0	0	0	0
ASV00308	GTAATACGGAGGATGCGAGCGTTATCCGGATTTATTAGGTTTAAAGGGTACGTAGGCTGCCCGTTAAGTCAGGGGTGAAATCTTTGGGCTCAACCCAGAGGCTGCCCTTGAAACTGATGGGCTAGAGTAGTGACGGGGCAAGCGGAATGTGCGGAGTAGCGGTGAAATGCATAGATACCGCACAGAACACCGATAGCGAAGGCAGCTTGCCAGGGACCCACTGACGCTAATGTACGAAAGCGTGGGTAGCGAACAGGATTAG	262	13	0	125	76	0	0	0	7	0	0	0	0	0	0	0	0	0	0	0	0	0	0	0	0	0	0	0	0	425	5	3	16	92	0	253	0	0	0	69	247	390	122	286	0	0	5	0
ASV00236	GTACTACGTAGGGTGCAAGCGTTAATCGGAATTACTGGGCGTAAAGCGTGCGCAGGCGGTTATGTAAGACAGAGGTGAAATCCCCGGGCTCAACCTGGGAACTGCCTTTGTGACTGCATAGCTTGAGTGCGGCAGAGGGGGATGGAATTCCGCGTGTAGCAGTGAAATGCGTAGATATGCGGAGGAACACCGATGGCGAAGGCAATCCCCTGGGCCTGCACTGACGCTCATGCACGAAAGCGTGGGGAGCAAACAGGATTAG	262	0	0	0	0	0	0	0	0	0	0	0	0	0	0	0	0	0	0	0	0	0	61	0	0	0	0	0	0	0	0	0	0	0	0	0	0	0	0	0	0	0	0	0	56	158	0	0
ASV00305	GTAATACGTAGGGTGCGAGCGTTAATCGGAATTACTGGGCGTAAAGCGTGCGCAGGCGGTTTTGTAAGACAGGCGTGAAATCCCCGGGCTCAACCTGGGAACTGCGCTTGTGACTGCAAGGCTAGAGTATGGCAGAGGGGGGTGGAATTCCACGTGTAGCAGTGAAATGCGTAGAGATGTGGAGGAACACCGATGGCGAAGGCAGCCCCCTGGGCCAATACTGACGCTCATGCACGAAAGCGTGGGTAGCAAACAGGATTAG	262	170	0	79	0	0	50	0	0	0	0	0	0	0	0	0	0	0	0	0	0	0	0	39	86	0	47	0	134	59	143	41	70	150	41	104	104	0	0	29	0	71	74	92	0	0	0	0
ASV00326	GTAATACGGAGGGTGCAAGCGTTATCCGGATTTACTGGGTTTAAAGGGAGCGTAGGCGGGTATGTAAGTCAGTGGTGAAAGCCCTCAGCTTAACTGAGGAATTGCCGTTGATACTATATATCTTGAATATCGTTGAGGTTTGCGGAATAGGTCATGTAGCGGTGAAATGCTTAGATATGACCTGGAACACCTATTGCGAAGGCAGCAGGCTAAACGATGATTGACGCTGAGGCTCGAAAGCGTGGGGATCAAACAGGATTAG	262	0	0	0	0	0	0	0	0	0	0	0	0	0	0	0	0	14	0	0	8	0	16	75	20	0	167	0	0	0	0	0	0	0	0	0	0	0	0	0	0	0	0	0	7	0	0	0
ASV00322	GTAAGACGGAGGATGCAAGCGTTATCCGGAATTATTGGGCGTAAAGCGTCCGCAGGCGGTCTCGTAAGTCTGTCTTTAAAGCGTGGAGCTTAACTCCATAAAGGGGATGGAAACTGCGAGACTAGAGGTAGGTAGGGGTAGAAGGAATTCCCAGTGTAGCGGTGAAATGCGTAGATATTGGGAAGAACACCAGCAGCGAAGGCGTTCTACTGGACCAAACCTGACGCTCATGGACGAAAGCTAGGGGAGCGAAAGGGATTAG	262	30	0	179	132	0	58	0	188	0	0	0	0	0	0	0	0	0	0	0	0	0	0	0	0	0	0	0	389	52	27	17	43	12	19	73	0	143	0	46	0	223	115	138	0	0	0	0
ASV00331	GTAATACGGAGGGTGCAAGCGTTATCCGGATTTATTGGGTTTAAAGGGTCCGTAGGCGGACTTATAAGTCAGTGGTGAAAGCCTGTCGCTTAACGATAGAACTGCCATTGATACTGTAAGTCTTGAGTATAATTGAGGTAGCTGGAATAAGTAGTGTAGCGGTGAAATGCATAGATATTACTTAGAACACCAATTGCGAAGGCAGGTTACCAAGTTATAACTGACGCTGAGGGACGAAAGCGTGGGGAGCGAACAGGATTAG	262	0	0	0	0	0	0	0	0	0	0	0	0	0	0	0	0	37	0	18	0	0	544	15	48	0	0	0	75	49	74	0	0	0	0	0	63	0	0	0	0	0	0	0	418	0	0	0
ASV00306	GTAATACGGAGGGAGCTAGCGTTGTTCGGAATTACTGGGCGTAAAGCGCACGTAGGCGGTTACTCAAGTCAGAGGTGAAAGCCCGGGGCTCAACCCCGGAACTGCCTTTGAAACTAGGTGACTAGAATCTTGGAGAGGTCAGTGGAATTCCGAGTGTAGAGGTGAAATTCGTAGATATTCGGAAGAACACCAGTGGCGAAGGCGACTGACTGGACAAGTATTGACGCTGAGGTGCGAAAGCGTGGGGAGCAAACAGGATTAG	262	221	57	87	271	0	102	0	0	0	0	0	0	0	0	0	0	0	0	0	0	0	0	0	10	14	0	0	145	120	317	58	149	100	62	164	74	0	0	30	49	0	62	0	0	0	0	0
ASV00321	GTAATACGGAGGGTGCAAGCGTTACTCGGAATCACTGGGCGTAAAGGATGCGTAGGCTGGAAATCAAGTCGAGAGTGAAATCCAACGGCTCAACCGTTGAACTGCTCTCGAAACTGGTTACCTAGAATATGGGAGAGGTAGATGGAATTGGTGGTGTAGGGGTAAAATCCGTAGATATCACCAGGAATACCGATTGCGAAGGCGATCTACTGGAACATTATTGACGCTGAGGCATGAAAGCGTGGGGAGCAAACAGGATTAG	262	91	66	0	336	0	284	94	99	0	0	0	0	0	0	0	0	0	0	0	0	0	0	0	0	0	0	0	104	7	48	0	97	97	10	0	64	0	0	0	0	0	0	0	0	0	0	0
ASV00319	GTAATACAGAGGGTGCAAGCGTTAATCGGATTTACTGGGCGTAAAGCGCGCGTAGGCGGCCAATTAAGTCAAATGTGAAATCCCCGAGCTTAACTTGGGAATTGCATTCGATACTGGTTGGCTAGAGTGTGGGAGAGGATGGTAGAATTCCAGGTGTAGCGGTGAAATGCGTAGAGATCTGGAGGAATACCGATGGCGAAGGCAGCCATCTGGCCTAACACTGACGCTGAGGTGCGAAAGCATGGGGAGCAAACAGGATTAG	262	21	0	0	0	0	0	0	0	0	0	0	0	0	0	0	0	0	0	0	0	0	0	0	0	0	0	0	38	0	0	0	28	29	0	0	0	0	0	0	0	0	0	0	0	16	0	0
ASV00333	GTAATACGGAGGATCCAAGCGTTATCCGGAATCATTGGGTTTAAAGGGTCCGTAGGCGGTCTTATAAGTCAGTGGTGAAAGCCCATCGCTCAACGATGGAACTGCCATTGATACTGTAAGACTTGAATTTTTGTGAAGTAACTAGAATATGTAGTGTAGCGGTGAAATGCTTAGATATTACATGGAATACCAATTGCGAAGGCAGGTTACTAACAAACGATTGACGCTGATGGACGAAAGCGTGGGGAGCGAACAGGATTAG	262	177	0	22	0	87	0	9	0	19	0	0	0	30	0	0	0	0	0	0	0	0	0	0	0	0	0	0	464	335	12	0	249	106	0	177	0	0	0	75	66	19	54	34	0	0	0	0
ASV00145	GTAATACGTAGGGTGCGAGCGTTAATCGGAATTACTGGGCGTAAAGCGTGCGCAGGCGGTTTGGTAAGACAGGCGTGAAATCCCCGGGCTCAACCTGGGAACTGCGCTTGTGACTGCCTCACTAGAGTACGGCAGAGGGGGGTGGAATTCCACGTGTAGCAGTGAAATGCGTAGAGATGTGGAGGAACACCGATGGCGAAGGCAGCCCCCTGGGCCGATACTGACGCTCATGCACGAAAGCGTGGGTAGCAAACAGGATTAG	262	36	0	72	80	0	180	0	109	0	0	0	0	0	0	0	0	0	0	0	0	0	0	27	38	0	62	0	40	32	75	57	39	45	247	67	40	47	0	110	86	122	44	119	0	0	0	0
ASV00325	GTAATACGTAGGGTGCAAGCGTTATCCGGAATCACTGGGCGTAAAGGGTGCGTAGGCGGTCCGACAAGTCAGAAGTGAAAGGCAGTGGCTCAACCATTGTAAGCTTTTGAAACTGTTGGACTTGAATGCAGGAGGGGCAAGTGGAATTCCTAGTGTAGCGGTGAAATGCGTAGATATTAGGAGGAACACCAGTGGCGAAGGCGACTTGCTGGACTGTAATTGACGCTGAGGCACGAAAGCGTGGGGAGCAAACAGGATTAG	261	0	0	50	124	0	500	76	112	0	0	0	0	0	0	0	0	0	0	0	0	0	0	0	0	0	0	0	0	0	0	0	0	15	0	43	0	0	0	73	76	244	74	73	0	0	0	0
ASV00238	GTAATACGGAGGATCCAAGCGTTATCCGGATTTATTGGGTTTAAAGGGTGCGTAGGCGGTTGTTTAAGTCAGTGGTGAAAGTTTGCAGCTCAACTGTAAAATTGCCATTGAAACTGAATAACTTGAGTGTAAATGAGGTAGGCGGAATGTGTTGTGTAGCGGTGAAATGCTTAGATATAACACAGAACACCAATTGCGAAGGCAGCTTACTGGGATACAACTGACGCTGAGGCACGAAAGCGTGGGGATCAAACAGGATTAG	262	0	0	0	0	0	0	0	0	0	0	0	0	0	0	0	0	0	0	0	0	0	0	0	0	0	0	0	0	0	0	0	0	0	0	0	0	0	0	513	290	517	329	525	0	0	0	11
ASV00339	GTAATACGTAGGGTGCAAGCGTTAATCGGAATTACTGGGCGTAAAGCGTGCGCAGGTGGTTTTGTAAGACAGGCGTGAAATTCCTGGGCTCAACCTGGGGATTGCGCTTGTGACTGCAAGGCTAGAGTGTGGCAGAGGGAGATAGAATTCCGCGTGTAGCAGTGAAATGCGTAGATATGCGGAGGAATACCGATGGCGAAGGCAGTCTCCTGGGCCTACACTGACGCTCATGCACGAAAGCGTGGGGAGCAAACAGGATTAG	262	31	418	0	0	0	0	0	0	0	0	0	0	0	0	0	0	0	0	0	0	0	0	0	0	0	0	0	0	0	0	0	0	0	32	28	0	0	0	0	0	0	0	0	0	0	0	0
ASV00340	GTAATACGGAGGGTGCAAGCGTTAATCGGAATAACTGGGCGTAAAGCGCACGCAGGCGGTTTGCTAAGCTAGATGTGAAAGCCCCGGGCTCAACCTGGGAACTGCATTTAGAACTGGCGAACTAGAGTCTTGTAGAGGGGGGTAGAATTCCAGGTGTAGCGGTGAAATGCGTAGAGATCTGGAGGAATACCGGTGGCGAAGGCGGCCCCCTGGACAGAGACTGACGCTCAGGTGCGAAAGCGTGGGGAGCAAACAGGATTAG	262	117	26	28	101	0	48	1823	27	0	0	0	0	0	0	0	0	0	0	0	0	0	0	0	0	0	0	0	45	23	50	0	22	46	0	12	17	52	0	8	5	0	0	17	0	0	0	0
ASV00337	GTAATACGGAGGATGCGAGCGTTATCCGGATTCATTGGGTTTAAAGGGTGCGCAGGCGGATATATAAGTCGGAGGTGAAATTCTGATGCTCAACATCAGCCGTGCCTTCGATACTGTATATCTAGAGTCAAGTTGGAGTAGGCGGAATGTGTTGTGTAGCGGTGAAATGCTTAGATATAACACAGAACACCGATCGCGAAGGCAGCTTACTAAACTTTGACTGACGCTCATGCACGAAAGCGTGGGGATCAAACAGGATTAG	262	115	33	12	114	0	82	0	27	0	0	0	0	0	0	0	0	0	0	0	0	0	0	0	0	0	0	0	88	150	69	16	56	301	27	125	107	32	0	22	42	0	17	220	0	0	0	0
ASV00220	GTAATACAGAGGGTGCAAGCGTTAATCGGAATTACTGGGCGTAAAGCGCACGTAGGCGGTTTTTTAAGTCAGATGTGAAAGCCCCGGGCTCAACCTGGGAATTGCATTTGAAACTGGGAAACTAGAGTGTGTGAGAGGGGGGTAGAATTCCAAGTGTAGCGGTGAAATGCGTAGAGATTTGGAGGAATACCAGTGGCGAAGGCGGCCCCCTGGCACAACACTGACGCTCAGGTGCGAAAGCGTGGGGAGCAAACAGGATTAG	262	95	0	461	0	0	0	0	0	0	0	0	0	0	0	0	0	0	0	0	0	0	0	0	0	0	0	0	383	206	125	0	121	0	0	103	0	0	0	0	0	242	0	106	0	0	0	0
ASV00324	GTAATACGTAGGGTGCGAGCGTTAATCGGAATTACTGGGCGTAAAGCGTGCGCAGGCGGTTATGTAAGTCAGATGTGAAATCCCCGGGCTTAACCTGGGAATTGCATTTGAGACTGCATGGCTAGAGTGTAGCAGAGGGGGGTAGAATTCCACGTGTAGCAGTGAAATGCGTAGAGATGTGGAGGAATACCGATGGCGAAGGCAGCCCCCTGGGTTACTACTGACGCTCATGTACGAAAGCGTGGGGAGCAAACAGGATTAG	262	0	0	0	0	0	0	0	0	0	0	0	44	0	0	0	0	0	81	0	13	48	215	221	0	200	343	0	0	0	0	0	0	0	0	0	0	0	0	0	0	0	0	0	0	0	0	0
ASV00350	GTAATACGTAGGGTGCAAGCGTTAATCGGAATTACTGGGCGTAAAGCGTGCGCAGGCGGATGATTAAGTTAGAAGTGAAATCCCCGGGCTTAACCTGGGAATTGCTTTTGATACTGGTCGTCTAGAGTTTGTCAGAGGGGGGTGGAATTCCAAGTGTAGCAGTGAAATGCGTAGAGATTTGGAGGAACACCAATGGCGAAGGCAGCCCCCTGGGATAGAACTGACGCTCATGCACGAAAGCGTGGGTAGCAAACAGGATTAG	262	0	0	0	0	0	0	0	0	0	0	0	0	0	0	0	0	0	0	0	0	0	0	0	0	0	0	0	0	0	0	0	0	0	0	40	0	0	0	0	0	0	0	0	0	0	0	0
ASV00132	GTAATACGTAGGGTGCAAGCGTTAATCGGAATTACTGGGCGTAAAGCGTGCGCAGGCGGTTTTGTAAGACAGAGGTGAAATCCCCGGGCTCAACCTGGGAACTGCCTTTGTGACTGCAAGGCTAGAGTACGGCAGAGGGGGATGGAATTCCGCGTGTAGCAGTGAAATGCGTAGATATGCGGAGGAACACCGATGGCGAAGGCAATCCCCTGGGCCTGTACTGACGCTCATGCACGAAAGCGTGGGGAGCAAACAGGATTAG	262	121	22	300	0	0	23	0	0	0	0	0	0	0	0	0	0	0	0	0	0	0	0	0	0	0	0	0	205	230	83	0	164	164	0	0	0	0	0	0	0	0	194	599	0	0	0	0
ASV00065	GTAATACGTATGGTGCAAGCGTTGTCCGGAATTACTGGGCGTAAAGAGTTCGTAGGCGGTCAAATAAGTCAGGAGTGAAAGGCTACGGCTCAACCGTAGTGAGCTTTTGAAACTGTTTGACTTGAGTACTGGAGAGGAAAGTGGAATTCCTAGTGTAGCGGTGAAATGCGTAGATATTAGGAGGAACACCAGTGGCGAAGGCGGCTTTCTGGACAGTAACTGACGCTGAGGAACGAAAGCGTGGGGAGCAAACAGGATTAG	261	0	0	0	4	0	0	768	0	0	0	0	0	0	0	0	0	0	0	0	0	0	0	0	0	0	0	0	0	11	0	0	0	0	0	10	8	0	0	0	0	224	28	39	0	0	0	0
ASV00225	GTAATACGAAGGGTGCAAGCGTTACTCGGAATTACTGGGCGTAAAGCGTGCGTAGGCGGTTTGTTAAGTCAGATGTGAAAGCCCCGGGCTCAACCTGGGAACTGCATTTGATACTGGCGAGCTAGAGTACGGTAGAGGGTGGTGGAATTCCCGGTGTAGCGGTGAAATGCGTAGAGATCGGGAGGAACATCTGTGGCGAAGGCGGCCACCTGGACCAGTACTGACGCTGAGGCACGAAAGCGTGGGGAGCAAACAGGATTAG	262	35	0	65	41	0	0	0	13	0	0	0	0	0	0	0	0	0	0	0	0	0	0	0	0	0	0	0	38	77	29	20	66	0	0	126	0	0	0	325	470	129	465	43	0	0	0	0
ASV00351	GTAATACGAAGGGGGCTAGCGTTGTTCGGAATTACTGGGCGTAAAGCGCATGTAGGCGGATATTTAAGTCAGGGGTGAAATCCCAGAGCTCAACTCTGGAACTGCCTTTGATACTGGGTATCTTGAGTATGGAAGAGGTAAGTGGAATTCCGAGTGTAGAGGTGAAATTCGTAGATATTCGGAGGAACACCAGTGGCGAAGGCGGCTTACTGGTCCATTACTGACGCTGAGGTGCGAAAGCGTGGGGAGCAAACAGGATTAG	262	0	0	0	219	0	101	0	527	0	0	0	0	0	0	0	0	0	0	0	0	0	0	0	0	0	0	0	0	64	0	0	0	0	0	0	0	0	0	0	0	1158	0	214	0	0	0	0
ASV00304	GTAATACGTAGGGTGCGAGCGTTAATCGGAATTACTGGGCGTAAAGCGTGCGCAGGCGGTGATGTAAGACAGATGTGAAATCCCCGGGCTCAACCTGGGAACTGCGTTTGTGACTGCATCACTCGAGTACGGCAGAGGGAGGTGGAATTCCGCGTGTAGCAGTGAAATGCGTAGATATGCGGAGGAACACCGATGGCGAAGGCAGCCTCCTGGGCCAGTACTGACGCTCATGCACGAAAGCGTGGGGAGCAAACAGGATTAG	262	0	0	0	48	0	108	0	74	0	0	0	0	0	0	0	0	66	9	40	0	0	18	0	0	38	0	0	0	0	0	0	0	0	0	0	0	0	0	0	0	0	0	0	27	47	42	0
ASV00353	GTAATACGGGGGAGGCAAGCGTTATCCGGAATTATTGGGCGTAAAGCGTCCGCAGGTGGTCAGCCAAGTCTGCCGTCAAATCAGGTTGCTTAACGACCTAAAGGCGGTGGAAACTGGCAGACTAGAGATCAGTAGGGGTAGCAGGAATTCCCAGTGTAGCGGTGAAATGCGTAGAGATTGGGAAGAACATCGGTGGCGAAAGCGTGCTACTGGGCTGTATCTGACACTCAGGGACGAAAGCTAGGGGAGCGAAAGGGATTAG	262	0	5	0	0	10	0	0	0	0	0	0	0	0	0	0	6	0	238	19	0	0	0	0	0	0	7	0	0	0	0	0	0	0	4	0	0	0	0	0	0	28	6	0	0	0	0	0
ASV00346	GTAATACGTAGGGTGCAAGCGTTAATCGGAATTACTGGGCGTAAAGCGTGCGCAGGCGGTTGTGCAAGACAGGTGTGAAATCCCCGGGCTTAACCTGGGAACTGCACTTGTGACTGCACGGCTAGAGTACGGTAGAGGGGGATGGAATTCCACGTGTAGCAGTGAAATGCGTAGATATGTGGAGGAACACCGATGGCGAAGGCAATCCCCTGGACCTGTACTGACGCTCATGCACGAAAGCGTGGGGAGCAAACAGGATTAG	262	0	0	0	0	0	0	0	0	0	0	0	0	0	0	0	0	0	0	0	0	0	0	0	0	0	0	0	0	0	0	0	0	0	0	0	0	0	0	0	0	0	0	0	36	0	18	0
ASV00357	GTAATACGTAGGGGGCGAGCGTTGTCCGGAATTACTGGGCGTAAAGCGCACGCAGGCGGATATATAAGTCGGCCGTGAAAGTCAGTGGCTTACCCATTGAATGTCGGTCGATACTGTGTATCTGGAGTGTGAGAGAGGAAAGTGGAATTCCCGGTGTAGCGGTGAAATGCGTAGATATCGGGAGGAACACCAGTGGCGAAGGCGGCTTTCTGGCTCACAACTGACGCTCATGTGCGAAAGCTAGGGTAGCGAACGGGATTAG	262	0	0	0	0	0	0	0	0	142	17	20	0	0	0	0	0	0	0	0	93	0	43	193	0	212	315	0	0	0	0	0	0	0	0	0	0	0	0	0	0	0	0	0	29	0	44	124
ASV00349	GTAATACGTAGGGTGCGAGCGTTAATCGGAATTACTGGGCGTAAAGCGTGCGCAGGCGGTTATGTAAGACAGATGTGAAATCCCCGGGCTCAACCTGGGAACTGCATTAGTGACTGCATAGCTGGAGTACGGCAGAGGGGGATGGAATTCCGCGTGTAGCAGTGAAATGCGTAGATATGCGGAGGAACACCGATGGCGAAGGCAATCCCCTGGGCCTGTACTGACGCTCATGCACGAAAGCGTGGGGAGCAAACAGGATTAG	262	0	0	0	0	0	0	0	24	0	0	0	0	0	0	0	0	26	0	0	0	0	0	0	0	0	0	0	0	0	0	0	0	0	0	0	0	0	0	0	0	0	0	0	0	12	0	20
ASV00354	GTAATACGGAGGGTGCAAGCGTTAATCGGAATTACTGGGCGTAAAGCGTGCGTAGGCGGTTATTTAAGTCAGATGTGAAAGCCCCGGGCTTAACCTGGGAACTGCATTTGATACTGGATGACTAGAGTTGAGTAGAGGAGAGTGGAATTTCAGGTGTAGCGGTGAAATGCGTAGAGATCTGAAGGAACACCAGTGGCGAAGGCGGCTCTCTGGACTCAAACTGACGCTGAGGTACGAAAGCGTGGGTAGCAAACAGGATTAG	262	48	0	0	23	0	189	22	122	0	0	0	0	0	0	0	0	0	0	0	0	0	0	0	0	0	0	0	510	0	29	14	102	46	86	29	0	0	0	0	77	55	79	32	0	0	0	0
ASV00015	GTAATACGTAGGGTGCGAGCGTTAATCGGAATTACTGGGCGTAAAGCGTGCGCAGGCGGCTTTGCAAGACAGAGGTGAAATCCCCGGGCTCAACCTGGGAACTGCCTTTGTGACTGCAAGGCTAGAGTACGGCAGAGGGGGATGGAATTCCGCGTGTAGCAGTGAAATGCGTAGATATGCGGAGGAACACCAATGGCGAAGGCAATCCCCTGGGCCTGTACTGACGCTCATGCACGAAAGCGTGGGGAGCAAACAGGATTAG	262	181	0	26	623	0	139	0	125	0	0	0	0	0	0	0	0	0	0	0	0	0	0	0	0	0	0	0	197	20	156	23	88	76	6	76	28	0	0	0	0	0	0	21	0	0	0	0
ASV00361	GTAATACGTAGGGTGCGAGCGTTAATCGGAATTACTGGGCGTAAAGCGTGCGCAGGCGGTTAGGTAAGTTTGATGTGAAATCCCCGGGCTCAACCTGGGAACTGCATTGAAGACTGCCTAACTAGAGTACGGCAGAGGGGGGTGGAATTCCACGTGTAGCAGTGAAATGCGTAGAGATGTGGAGGAACACCGATGGCGAAGGCAGCCCCCTGGGTCGATACTGACGCTCATGCACGAAAGCGTGGGGAGCAAACAGGATTAG	262	23	796	0	0	0	0	0	0	0	0	0	0	0	0	0	0	0	0	0	0	0	0	0	0	0	0	0	42	0	0	0	52	60	0	0	0	0	0	0	0	0	0	0	0	0	0	0
ASV00362	GTAATACGGAGGATGCAAGCGTTATCCGGATTTATTAGGTTTAAAGGGTGCGTAGGCGGAAGCTTAAGTCAGTGGTAAAAGGCAATAGCTTAACTACTGTAAGCCATTGATACTGGGTTTCTTGAGTACGGTAGAGGTAGGCGGAATGTGTTGTGTAGCGGTGAAATGCATAGATATAACACAGAACACCGATTGCGAAGGCAGCTTACTATGCCGTTACTGACGCTGATGCACGAAAGCGTGGGGATCAAACAGGATTAG	261	101	19	12	45	0	63	4	5	0	0	0	0	0	0	0	0	0	0	0	0	0	0	0	0	0	0	0	155	100	7	0	39	94	0	97	11	0	0	7	146	0	76	183	0	0	0	0
ASV00360	GTAATACGTAGGGGGCAAGCGTTATCCGGAATTACTGGGTGTAAAGGGTGAGTAGGTTGATTTGTAAGTCATATGTGAAATACCGATGCTTAACATCGGGGCTGCATAAGAAACTACAAGTCTAGAGTACAGGAGAGGTAAGCGGAATTCCTAGTGTAGCGGTGAAATGCGTAGATATTAGGAAGAACACCAGTGGCGAAGGCGGCTTACTGGACTGTAACTGACACTGAGTCACGAAAGCGTGGGGAGCAAACAGGATTAG	262	0	0	0	0	0	0	0	0	271	0	0	0	0	0	0	0	0	21	0	34	0	23	81	0	0	271	0	0	0	0	0	0	0	0	0	0	0	0	0	0	0	0	0	128	0	11	426
ASV00342	GTAATACGGAGGGTGCAAGCGTTAATCGGAATTACTGGGCGTAAAGCGCACGTAGGTGGTTTGTTAAGCCAGCTGTGAAATCCCCGGGCTCAACCTGGGCACTGCAGTTGGAACTGGCAAGCTAGAGTAGGGTAGAGGGGTGTGGAATTCCAGGTGTAGCGGTGAAATGCGTAGATATCTGGAGGAACATCAGTGGCGAAGGCGACACCCTGGACTCATACTGACACTGAGGTGCGAAAGCGTGGGGAGCAAACAGGATTAG	262	0	0	0	0	0	0	0	0	0	0	0	0	0	0	0	0	0	0	0	0	0	0	0	0	0	0	0	0	0	0	0	6	0	0	0	0	0	0	0	0	0	0	0	0	0	0	0
ASV00367	GTAATACGGAGGGTGCAAGCGTTAATCGGAATCACTGGGCGTAAAGCGCGCGTAGGCGGCCTTATAAGTCAGGGGTGAAAGCCCACGGCTCAACCGTGGAACTGCCCTTGATACTGTTTGGCTAGAGTCTGTGAGAGGGTAGTGGAATTCCAGGTGTAGGAGTGAAATCCGTAGATATCTGGAGGAACATCAGTGGCGAAGGCGACTACCTGGTGCAGTACTGACGCTGAGGTGCGAAAGCGTGGGGATCAAACAGGATTAG	262	0	0	0	0	0	0	0	0	128	0	65	20	168	110	0	65	77	38	43	0	57	112	0	27	0	40	0	0	0	0	0	0	0	0	0	0	0	63	0	0	0	0	0	90	149	27	45
ASV00369	GTAATACGAAGGGGGCTAGCGTTGTTCGGAATTACTGGGCGTAAAGCGCACGTAGGCGGACATTTAAGTCAGGGGTGAAATCCCGGGGCTCAACCTCGGAACTGCCTTTGATACTGGGTGTCTTGAGTATGGAAGAGGTAAGTGGAATTGCGAGTGTAGAGGTGAAATTCGTAGATATTCGCAGGAACACCAGTGGCGAAGGCGGCTTACTGGTCCATTACTGACGCTGAGGTGCGAAAGCGTGGGGAGCAAACAGGATTAG	262	70	0	53	31	0	19	9	0	0	0	0	0	0	0	0	0	58	13	0	0	65	44	0	0	82	0	0	102	63	28	0	63	27	28	75	0	0	0	16	17	0	0	0	19	0	16	0
ASV00371	GTAATACGTAGGGTGCAAGCGTTAATCGGAATTACTGGGCGTAAAGCGTGCGCAGGCGGTTGTGCAAGACAGATGTGAAATCCCCGGGCTCAACCTGGGAACTGCATTTGTGACTGCACGGCTAGAGTACGGCAGAGGGGGATGGAATTCCGCGTGTAGCAGTGAAATGCGTAGATATGCGGAGGAACACCGATGGCGAAGGCAATCCCCTGGGCCTGTACTGACGCTCATGCACGAAAGCGTGGGGAGCAAACAGGATTAG	262	0	0	0	0	0	0	0	0	0	0	0	0	0	0	0	0	0	0	0	10	0	0	0	0	0	0	0	0	0	0	0	0	0	0	0	0	0	0	0	0	0	0	0	0	0	0	0
ASV00365	GTAATACGTAGGGGGCAAGCATTATCCGGAATCACTGGGCGTAAAGGGTGCGTAGGCGGCTTGACAAGCCAGGGGTGAAAGGCATTGGCTCAACCAATGTAAGCCTTTGGAACTGTCGAGCTTGAGTGTAGGAGAGGTAAGTGGAATTCCTAGTGTAGCGGTGAAATGCGTAGATATTAGGAGGAACACCAGTGGCGAAGGCGACTTACTGGACTATAACTGACGCTGAGGCACGAAAGCGTGGGGAGCAAACAGGATTAG	261	0	0	0	51	0	195	53	480	0	0	0	0	0	0	0	0	0	0	0	0	0	0	0	0	0	0	0	0	0	0	0	0	0	0	10	0	0	0	28	0	300	91	141	0	0	0	0
ASV00356	GTAATACGGAGGGTGCAAGCGTTAATCGGAATAACTGGGCGTAAAGCGCACGCAGGCGGTTAGATAAGTCAGATGTGAAAGCCCCGGGCTCAACCTGGGAACTGCATTTGAAACTGTCTGACTAGAGTCTTGTAGAGGGGGGTAGAATTCCAGGTGTAGCGGTGAAATGCGTAGAGATCTGGAGGAATACCGGTGGCGAAGGCGGCCCCCTGGACAGAGACTGACGCTCAGGTGCGAAAGCGTGGGGAGCAAACAGGATTAG	262	160	42	32	98	0	29	309	55	0	0	0	0	0	0	0	0	0	0	0	0	0	0	0	0	0	0	0	148	33	146	25	36	75	0	38	43	93	0	183	42	110	0	27	0	0	0	0
ASV00101	GTAATACGTAGGTGGCAAGCGTTGTCCGGATTTACTGGGCGTAAAGGGAGCGTAGGTGGATATTTAAGTGGGATGTGAAATCCCCGGGCTTAACCTGGGGGCTGCATTCCAAACTGGATGTCTAGAGTGCAGGAGAGGAGAGTGGAATTCCTAGTGTAGCGGTGAAATGCGTAGAGATTAGGAAGAACACCAGTGGCGAAGGCGACTCTCTGGACTGTAACTGACACTGAGGCTCGAAAGCGTGGGGAGCAAACAGGATTAG	262	0	0	0	0	0	0	2148	0	0	0	0	0	0	0	0	0	0	0	0	0	0	0	0	0	0	0	0	0	0	0	0	0	0	0	0	34	0	0	0	0	0	0	0	0	0	0	0
ASV00364	GTAATACGGAGGATGCAGGCGTTATCCGGATTTATTAGGTTTAAAGGGTGCGTAGACGGATTTTTAAGTCAGTGGTGAAATCCTGCAGCTTAACTGCAGCACTGCCATTGATACTATTGATCTTGAATGCAGTTGAGGTAGGCGGAATGTGTCGTGTAGCGGTGAAATGCTTAGATATGACACAGAACACCGATTGCGAAGGCAGCTTGCTAAACTGTGATTGACGTTGAGGCACGAAAGCGTGGGGATCAAACAGGATTAG	262	0	0	10	4	0	0	6	0	0	0	0	0	0	0	0	0	0	0	0	0	0	0	0	0	0	0	0	12	70	0	0	0	32	0	408	0	0	0	58	94	1076	89	187	0	0	0	0
ASV00366	GTAATACGTAGGGTGCGAGCGTTAATCGGAATTACTGGGCGTAAAGCGTGCGCAGGCGGTTTTGTAAGACAGGCGTGAAATCCCCGGGCTCAACCTGGGAACTGCGCTTGTGACTGCAAGGCTAGAGTACGGCAGAGGGGGGTGGAATTCCACGTGTAGCAGTGAAATGCGTAGAGATGTGGAGGAACACCGATGGCGAAGGCAGCCCCCTGGGCCGATACTGACGCTCATGCACGAAAGCGTGGGTAGCAAACAGGATTAG	262	0	0	4	0	0	12	0	13	0	0	0	0	0	0	0	0	0	13	6	10	17	29	165	126	37	150	0	0	6	17	3	8	0	0	7	0	66	0	32	17	0	11	6	19	32	0	0
ASV00378	GTAATACGTAGGGGGCAAGCGTTATCCGGAATCATTGGGCGTAAAGGGTGCGTAGGCGGCTGAGCAAGCCAGAGGTAAAAGGCAATAGCTTAACTATTGTAAGCCTTTGGAACTGCTTAGCTTGAGTGCAGGAGAGGAAAGTGGAATTCCTAGTGTAGCGGTGAAATGCGTAGATATTAGGAGGAACACCAGTGGCGAAGGCGACTTTCTGGACTGTAACTGACGCTGAGGCACGAAAGCGTGGGGAGCGAACAGGATTAG	261	0	0	0	0	0	0	1348	0	0	0	0	0	0	0	0	0	0	0	0	0	0	0	0	0	0	0	0	0	0	0	0	0	0	0	0	0	0	0	0	0	665	0	253	0	0	0	0
ASV00352	GTAATACAGAGGGGGCAAGCGTTATTCGGAATTATTGGGCGTAAAGGGCGCGTAGGCGGTTTCTTAAGTAGGATGTGTAATCCCCGGGCTCAACCTGGGAACTGCATCCTAGACTGGGAGACTAGAGTGCTGGAGAGGGTGGTAGAATTCCACGTGTAGCGGTGAAATGCGTAGAGATGTGGAGGAATACCAGTGGCGAAGGCGGCCACCTGGACAGTAACTGACGCTGAGGCGCGAAAGTGTGGGTAGCAAACAGGATTAG	262	0	0	39	30	0	57	556	30	0	0	0	0	0	0	0	0	0	0	0	0	0	0	0	0	0	0	0	14	80	0	0	0	22	0	67	0	0	0	159	46	224	60	217	0	0	0	0
ASV00374	GTAATACGGGGGGTGCAAGCGTTACTCGGAATCACTGGGCGTAAAGGGAGCGTAGGCGTTCTATTAAGTCTTGAGTGAAAGCCCGCAGCCTAACTGCGGAACTGCTTGGGAAACTGATAGAATTGAGTATGGAAGAGGTCAGTGGAATTTCCGGTGTAGGGGTAAAATCCGTAGATATCGGAAGGAATACCAGAAGCGAAGGCGACTGACTGGGACATTACTGACGCTGAGGCTCGAAAGCGTGGGGAGCAAACAGGATTAG	262	50	22	81	0	0	0	0	0	0	0	0	0	0	0	0	0	0	0	0	0	0	0	0	0	0	0	0	126	73	144	260	50	111	196	259	123	0	0	30	27	57	69	33	0	0	0	0
ASV00171	GTAATACGTAGGGTGCGAGCGTTAATCGGAATTACTGGGCGTAAAGCGTGCGCAGGCGGTTATGTAAGACAGATGTGAAATCCCCGGGCTCAACCTGGGAACTGCATTTGTGACTGCATGACTGGAGTGCGGCAGAGGGGGATGGAATTCCGCGTGTAGCAGTGAAATGCGTAGATATGCGGAGGAACACCGATGGCGAAGGCAATCCCCTGGGCCTGCACTGACGCTCATGCACGAAAGCGTGGGGAGCAAACAGGATTAG	262	18	0	0	20	0	90	0	70	0	0	0	0	0	0	0	0	0	0	0	0	0	0	0	0	0	0	0	17	0	24	0	26	19	0	0	0	0	0	0	0	0	0	0	0	0	0	0
ASV00379	GTAATACGGAGGATGCAAGCGTTATCCGGATTTATTGGGTTTAAAGGGTGCGTAGGCGGATTTATAAGTCGGCGGTGAAATACCTCAGCTTAACTGAGGGGTTGCCGTCGATACTGTTAATCTTGAGTGTATTTGAGGTAGGCGGAATGTGTGGTGTAGCGGTGAAATGCTTAGATATCACACAGAACACCAATTGCGAAGGCAGCTTACTAAAATAAAACTGACGCTGAGGCACGAAAGTGTGGGGATCAAACAGGATTAG	262	0	0	0	0	0	0	0	0	0	0	0	0	0	0	0	0	0	0	0	0	5	18	23	0	0	400	0	0	0	0	0	0	0	0	0	0	0	0	0	0	0	0	0	0	0	180	0
ASV00372	GTAATACGAAGGGTGCAAGCGTTACTCGGAATTACTGGGCGTAAAGCGTGCGTAGGTGGTTCGTTAAGTCCGATGTGAAAGCCCTGGGCTCAACCTGGGAATGGCATTGGATACTGGCGGGCTAGAGTGCGGTAGAGGGTAGTGGAATTCCCGGTGTAGCAGTGAAATGCGTAGAGATCGGGAGGAACATCCGTGGCGAAGGCGACTACCTGGACCAGCACTGACACTGAGGCACGAAAGCGTGGGGAGCAAACAGGATTAG	262	159	13	25	0	0	0	0	0	0	0	0	0	0	0	0	0	0	0	0	0	0	0	0	0	0	0	0	352	44	27	0	161	83	0	612	0	14	0	77	0	0	0	0	0	0	0	0
ASV00147	GTAATACGGAGGGTGCGAGCGTTAATCGGAATTACTGGGCGTAAAGCGCATGCAGGTGGTTTGTTAAGTCAGATGTGAAAGCCCGGGGCTCAACCTCGGAACTGCATTTGAAACTGGCAGACTAGAGTACTGTAGAGGGGGGTAGAATTTCAGGTGTAGCGGTGAAATGCGTAGAGATCTGAAGGAATACCGGTGGCGAAGGCGGCCCCCTGGACAGATACTGACACTCAGATGCGAAAGCGTGGGGAGCAAACAGGATTAG	262	0	0	0	0	0	0	0	0	0	0	0	0	0	0	0	0	0	0	0	0	0	0	0	0	0	0	0	0	0	0	0	0	0	0	0	0	0	0	0	0	0	0	0	0	0	0	0
ASV00383	GTAATACGGAGGGTGCAAGCGTTGTTCGGAATCACTGGGCGTAAAGGGCGCGCAGGCGGTTTGGTAAGTCAGATGTGAAAGCCCACGGCTTAACCGTGGAAGTGCATTTGATACTGCTAGACTTGAGTACCAGAGGGGAAAGTGGAATTCCCGGTGTAGAGGTGAAATTCGTAGATATCGGGAGGAATACCGGTGGCGAAGGCGACTTTCTGGCTGAGTACTGACGCTGAGGCGCGAAAGCGTGGGGAGCAAACAGGATTAG	262	0	0	13	0	5	71	0	89	0	0	0	0	0	0	0	0	0	0	0	0	0	0	0	0	0	0	0	0	10	0	0	0	0	0	0	9	0	0	35	0	0	0	0	0	0	0	0
ASV00384	GTAATACGTAGGGGGCAAGCGTTATCCGGAATTACTGGGTGTAAAGGGTGAGTAGGCGGTAAGATAAGTCATATGTGAAATTCAAAAGCTCAACTTTTGGACTGCATAAGAAACTATCTAACTAGAGTACAGGAGAGGTAAGCGGAATTCCTAGTGTAGCGGTGAAATGCGTAGATATTAGGAAGAACACCAGTGGCGAAGGCGGCTTACTGGACTGAAACTGACGCTGAGTCACGAAAGCGTGGGGAGCAAACAGGATTAG	262	0	0	0	0	0	0	0	0	0	0	0	0	0	0	7	0	0	0	0	0	0	25	0	816	0	0	0	0	0	0	0	0	0	0	0	0	17	578	0	0	0	0	0	0	0	0	87
ASV00380	GTAATACGTAGGGTGCGAGCGTTAATCGGAATTACTGGGCGTAAAGCGTGCGCAGGCGGTTTTGTAAGACAGAGGTGAAATCCCCGGGCTCAACCTGGGAACTGCCTTTGTGACTGCAAAGCTTGAGTGCGGCAGAGGGGGATGGAATTCCGCGTGTAGCAGTGAAATGCGTAGATATGCGGAGGAACACCGATGGCGAAGGCAATCCCCTGGGCCTGCACTGACGCTCATGCACGAAAGCGTGGGGAGCAAACAGGATTAG	262	69	0	0	0	0	0	0	0	0	0	0	0	0	0	0	0	0	0	0	0	0	0	0	0	0	0	0	42	54	0	0	46	74	0	142	0	115	0	44	54	0	144	71	0	0	0	0
ASV00198	GTAATACGTAGGGTGCAAGCGTTAATCGGAATTACTGGGCGTAAAGCGTGCGCAGGCGGTTTTGTAAGACAGGCGTGAAATCCCCGGGCTCAACCTGGGAATGGCGCTTGTGACTGCAAGGCTGGAGTGCGGCAGAGGGGGATGGAATTCCGCGTGTAGCAGTGAAATGCGTAGATATGCGGAGGAACACCGATGGCGAAGGCAATCCCCTGGGCCTGCACTGACGCTCATGCACGAAAGCGTGGGGAGCAAACAGGATTAG	262	0	0	0	123	0	249	0	71	0	0	0	0	0	0	0	0	18	0	0	0	0	0	0	0	0	0	0	103	199	104	54	74	0	80	228	0	0	0	0	0	0	0	0	0	0	0	0
ASV00373	GTAATACGTAGGGGGCAAGCGTTATCCGGAATTACTGGGTGTAAAGGGTGAGTAGGTTGGCTTGTAAGTCATATGTGAAATACCGATGCTTAACATCGGGGCTGCATAAGAAACTACAAGCCTAGAGTACAGGAGAGGTAAGCGGAATTCCTAGTGTAGCGGTGAAATGCGTAGATATTAGGAAGAACACCAGTGGCGAAGGCGGCTTACTGGACTGAAACTGACACTGAGTCACGAAAGCGTGGGGAGCAAACAGGATTAG	262	0	0	0	0	0	0	0	0	299	132	512	412	1	0	0	1	0	0	0	0	62	0	5	19	6	100	0	0	0	0	0	0	0	0	0	0	0	0	0	0	0	0	0	28	0	0	17
ASV00332	GTAATACGGAGGGTGCAAGCGTTATCCGGATTCACTGGGTTTAAAGGGAGCGTAGGCGGGCATGTAAGTCAGTGGTGAAAGCCCTCAGCTTAACTGAGGAACTGCCATTGATACTATATGTCTTGAATGTCGTTGAGGTTTGCGGAATAGGTCATGTAGCGGTGAAATGCTTAGATATGACCTAGAACACCTATTGCGAAGGCAGCAGGCTAAACGAATATTGACGCTGAGGCTCGAAAGCGTGGGGATCAAACAGGATTAG	262	52	0	20	54	0	18	0	26	0	8	0	0	0	0	0	0	0	0	0	0	0	0	0	0	0	0	0	136	56	213	112	51	39	87	183	150	0	0	64	15	0	125	29	0	4	0	0
ASV00385	GTAATACGTAGGGGGCAAGCGTTATCCGGAATTACTGGGTGTAAAGGGTGAGTAGGTTGGCTTGTAAGTCATATGTGAAATACCGATGCTTAACATCGGGGCTGCATAAGAAACTACAAGCCTAGAGTACAGGAGAGGTAAGCGGAATTCCTAGTGTAGCGGTGAAATGCGTAGATATTAGGAAGAACACCAGTGGCGAAGGCGGCTTACTGGACTGTAACTGACACTGAGTCACGAAAGCATGGGGAGCAAACAGGATTAG	262	0	0	0	0	0	0	0	0	1810	0	0	269	0	0	0	0	0	0	0	0	0	0	0	0	0	0	0	0	0	0	0	0	0	0	0	0	0	0	0	0	0	0	0	0	0	0	0
ASV00386	GTAATACGTAGGGTGCAAGCGTTAATCGGAATTACTGGGCGTAAAGCGTGCGCAGGCGGTCTTGTAAGACAGGCGTGAAATCCCCGGGCTCAACCTGGGAATTGCGCTTGTGACTGCAAGGCTGGAGTGCGGCAGAGGGGGATGGAATTCCGCGTGTAGCAGTGAAATGCGTAGATATGCGGAGGAACACCGATGGCGAAGGCAATCCCCTGGGCCTGCACTGACGCTCATGCACGAAAGCGTGGGGAGCAAACAGGATTAG	262	0	0	0	0	0	0	0	0	0	0	0	0	0	0	0	0	0	0	0	0	0	0	0	0	0	0	0	0	0	0	0	0	0	0	0	0	0	0	0	0	0	0	0	0	0	0	0
ASV00382	GTAAAACGTAGGTGGCAAGCGTTGTCCGGAATTACTGGGTGTAAAGGGAGCGCAGGCGGAATGGCAAGTTGGACGTGAAATCTATGGGCTCAACCCATAGCGTGCGTTCAAAACTGCTGTTCTTGAGTGATGTAGAGGTAGGCGGAATTCCCGGTGTAGCGGTGGAATGCGTAGATATCGGGAGGAACACCAGTGGCGAAGGCGGCCTACTGGGCATTTACTGACGCTGAGGCTCGAAAGTATGGGGAGCAAACAGGATTAG	262	0	0	0	0	0	0	0	0	26	37	0	23	0	0	0	0	0	0	0	0	0	0	411	11	180	72	0	0	0	0	0	0	0	0	0	0	0	0	0	0	0	0	0	34	0	61	60
ASV00377	GTAATACGGAGGGTGCAAGCGTTATTCGGAATTACTGGGCGTAAAGCGCACGTAGGCGGCTTTGTAAGTCAGGGGTGAAATCCCACGGCTCAACCGTGGAACTGCCCTTGAAACTGCGAAGCTTGAATCCTGGAGAGGGTGGCGGAATTCCTGGTGTAGGAGTGAAATCCGTAGATATCAGGAGGAACACCGGTGGCGAAGGCGGCCACCTGGACAGGTATTGACGCTGAGGTGCGAAAGTGTGGGGAGCAAACAGGATTAG	262	0	0	0	52	0	226	142	100	0	0	0	0	0	0	0	0	0	0	0	0	0	0	0	0	0	0	0	21	52	0	0	0	51	0	80	0	0	0	0	125	0	0	156	0	0	0	0
ASV00317	GTAATACGTAGGGTGCGAGCGTTAATCGGAATTACTGGGCGTAAAGCGTGCGCAGGCGGCTTTGCAAGACAGATGTGAAATCCCCGGGCTCAACCTGGGAACTGCATTTGTGACTGCAAGGCTAGAGTACGGCAGAGGGGGATGGAATTCCGCGTGTAGCAGTGAAATGCGTAGATATGCGGAGGAACACCGATGGCGAAGGCAATCCCCTGGGCCTGTACTGACGCTCATGCACGAAAGCGTGGGGAGCAAACAGGATTAG	262	31	25	27	20	13	31	16	42	0	0	0	0	0	0	0	0	0	0	0	0	0	0	0	12	0	0	0	98	73	219	133	161	151	62	76	99	0	0	0	34	19	73	57	0	0	0	0
ASV00387	GTAATACGGAGGGTGCAAGCGTTAATCGGAATTACTGGGCGTAAAGCGTGCGTAGGCGGTTATTTAAGTCAGATGTGAAAGCCCCGGGCTTAACCTGGGAACTGCATTTGATACTGGGTAACTAGAGTTGAGTAGAGGAGAGTGGAATTTCAGGTGTAGCGGTGAAATGCGTAGAGATCTGAAGGAACACCAGTGGCGAAGGCGGCTCTCTGGACTCAAACTGACGCTGAGGTACGAAAGCGTGGGTAGCAAACAGGATTAG	262	89	0	34	74	0	26	0	16	0	0	0	0	0	0	0	0	0	0	0	0	0	0	0	0	0	0	0	376	57	0	0	0	101	0	156	17	14	0	15	0	0	0	29	0	0	0	0
ASV00348	GTAATACGGAGGGTGCAAGCGTTAATCGGAATTACTGGGCGTAAAGCGCATGTAGGCGGTGTTATAAGTCAGGAGTGAAATCCCAGAGCTTACCTTTGGAATTGCTTTTGAAACTGTAATACTTGAGTTCGTGAGGGGGTGGCGGAATTCCTGGTGTAGGAGTGAAATCCGTAGATATCAGGAGGAACACCGGTGGCGAAGGCGGCCACCTGGCGCGACACTGACGCTGAGATGCGAAAGCGTGGGGAGCAAACAGGATTAG	262	0	0	0	0	0	0	0	0	300	201	126	18	6	0	0	0	0	0	0	54	0	0	43	9	24	62	0	0	0	0	0	0	0	0	0	0	0	0	0	0	0	0	0	39	0	0	299
ASV00390	GTAATACGTAGGGAGCAAGCGTTATCCGGAATTACTGGGCGTAAAGGGCGTGTAGGCGGCCATTTAAGCTAGATGTTAAAGACCACGGCTCAACCGGGGGAATGCATTTAGAACTGGATGGCTAGAGGACGAGAGAGGAAAGTGGAATTCCTAGTGTAGCGGTGGAATGCGTAGATATTAGGAGGAACACCAGTGGCGAAGGCGACTTTCTGGCTCGTTACTGACGCTGAGGCGCGAAAGCGTGGGGAGCAAACAGGATTAG	262	0	0	0	0	0	0	0	0	0	0	0	0	0	0	0	0	15	0	0	0	0	0	791	163	352	94	0	0	0	0	0	0	0	0	0	0	0	0	0	0	0	0	0	25	0	77	53
ASV00388	GTAATACGTAGGGTGCGAGCGTTAATCGGAATTACTGGGCGTAAAGCGTGCGCAGGCGGTTGAGTAAGTTTGATGTGAAATCCCCGGGCTCAACCTGGGAACTGCATTGAAGACTGCTCGACTAGAGTACGGCAGAGGGGGGTAGAATTCCACGTGTAGCAGTGAAATGCGTAGAGATGTGGAGGAATACCGATGGCGAAGGCAGCCCCCTGGGTCGATACTGACGCTCATGCACGAAAGCGTGGGGAGCAAACAGGATTAG	262	84	620	0	0	0	0	0	0	0	0	0	0	0	0	0	0	0	0	0	0	0	0	0	0	0	0	0	47	7	0	0	57	63	0	0	0	0	0	0	0	0	0	23	0	0	0	0
ASV00394	GTAATACGGAGGGTGCAAGCGTTAATCGGAATTACTGGGCGTAAAGCGCATGTAGGCGGCTTCATAAGTCAGGAGTGAAATCCCAGAGCTTACCTTTGGAATTGCTTTTGAAACTGTGAAGCTTGAGTTCGTGAGGGGGTGGCGGAATTCCTGGTGTAGGAGTGAAATCCGTAGATATCAGGAGGAACACCGGTGGCGAAGGCGGCCACCTGGCGCGACACTGACGCTGAGATGCGAAAGCGTGGGGAGCAAACAGGATTAG	262	0	0	0	0	0	0	0	0	204	246	20	24	0	0	0	0	0	0	0	0	0	0	119	0	6	181	0	0	0	0	0	0	0	0	0	0	0	0	0	0	0	0	0	0	0	7	37
ASV00336	GTAATACGGAGGGGGCTAGCGTTATTCGGAATTACTGGGCGTAAAGCGCACGTAGGCGGACTGAAAAGTCAGAGGTGAAATCCCAGGGCTCAACCTTGGAACTGCCTTTGAAACTCTCAGTCTTGAGGTCGAGAGAGGTGAGTGGAATTCCGAGTGTAGAGGTGAAATTCGTAGATATTCGGAGGAACACCAGTGGCGAAGGCGGCTCACTGGCTCGATACTGACGCTGAGGTGCGAAAGCGTGGGGAGCAAACAGGATTAG	262	154	71	31	64	0	51	0	0	0	0	0	0	0	0	0	0	0	0	0	0	0	25	41	0	0	0	0	111	66	52	28	113	36	62	100	74	0	0	71	29	0	80	15	10	0	0	0
ASV00395	GTAATACGGAGGGTGCAAGCGTTGTTCGGAATCACTGGGCGTAAAGGGCGCGTAGGCGGTTTGATAAGTCAGATGTGAAAGCCCACGGCTTAACTGTGGAAGTGCATTTGAAACTGTCAGACTTGAGTATCAGAGGGGAAAGTGGAATTCCCGGTGTAGAGGTGAAATTCGTAGATATCGGGAGGAATACCGGTGGCGAAGGCGACTTTCTGGCTGAATACTGACGCTGAGGCGCGAAAGCGTGGGGAGCAAACAGGATTAG	262	21	0	20	36	0	206	19	50	0	0	0	0	0	0	0	0	0	0	0	0	0	0	0	0	0	0	0	22	25	41	0	69	105	0	57	54	94	9	0	0	0	0	102	0	0	0	0
ASV00402	GTAATACGTAGGGTGCGAGCGTTAATCGGAATTACTGGGCGTAAAGCGTGCGCAGGCGGTTTTGTAAGACAGAGGTGAAATCCCCGGGCTCAACCTGGGAACTGCCTTTGTGACTGCAAGGCTAGAGTGCGGCAGAGGGGGATGGAATTCCGCGTGTAGCAGTGAAATGCGTAGATATGCGGAGGAACACCGATGGCGAAGGCAATCCCCTGGGCCTGCACTGACGCTCATGCACGAAAGCGTGGGGAGCAAACAGGATTAG	262	122	0	28	46	0	66	0	47	0	0	0	0	0	0	0	0	0	0	0	0	0	0	0	0	0	0	0	268	100	140	0	112	193	28	101	119	0	0	0	59	0	36	170	0	0	0	0
ASV00389	GTAATACGGAGGGTGCAAGCGTTACTCGGAATCACTGGGCGTAAAGAGCGTGTAGGCGGGTAAATAAGTCAGAAGTGAAATCCAATAGCTCAACTATTGAACTGCTTTTGAAACTGTATACCTAGAATGTGGGAGAGGCAGATGGAATTTCTGGTGTAGGGGTAAAATCCGTAGAGATCAGAAGGAATACCGATTGCGAAGGCGATCTGCTGGAACATTATTGACGCTGAGACGCGAAAGCGTGGGGAGCAAACAGGATTAG	262	278	46	0	45	0	168	0	0	0	0	0	0	0	0	0	0	0	0	0	0	0	0	0	0	0	0	0	96	37	297	90	0	48	81	0	340	0	0	0	0	0	0	0	0	0	0	0
ASV00197	GTAATACGTAGGGTGCAAGCGTTAATCGGAATTACTGGGCGTAAAGCGTGCGCAGGCGGTTATGTAAGACAGGTGTGAAATCCCCGGGCTTAACCTGGGAACTGCACTTGTGACTGCATAGCTTGAGTGCGGCAGAGGGGGATGGAATTCCGCGTGTAGCAGTGAAATGCGTAGATATGCGGAGGAACACCGATGGCGAAGGCAATCCCCTGGGCCTGCACTGACGCTCATGCACGAAAGCGTGGGGAGCAAACAGGATTAG	262	0	0	0	106	0	266	0	0	0	0	0	0	0	0	0	0	0	0	0	0	0	0	0	0	0	0	0	0	0	0	0	0	0	19	0	44	0	0	0	0	0	21	0	0	0	0	0
ASV00376	GTAATACGTAGGGGGCAAGCGTTATCCGGAATCACTGGGCGTAAAGGGTGCGTAGGTGGCTTATCAAGCCAGAGGTGAAAGGCATTGGCTCAACCAATGTAAGCCTTTGGAACTGATTAGCTTGAGTGCAGGAGAGGTAAGTGGAATTCCTAGTGTAGAGGTGAAATTCGTAGATATTAGGAGGAACACCAGTGGCGAAGGCGACTTACTGGACTGTAACTGACACTGAGGCACGAAAGCGTGGGTAGCGAACAGGATTAG	261	17	0	26	84	0	93	301	99	0	0	0	0	0	0	0	0	0	0	0	0	0	0	0	0	0	0	0	0	49	9	0	27	55	5	24	0	0	0	13	38	222	49	133	0	0	0	0
ASV00318	GTAATACGAAGGGTGCAAGCGTTAATCGGAATTACTGGGCGTAAAGCGCGCGTAGGTGGTTTTGTAAGTTGGAGGTGAAATCCCCGGGCTCAACCTGGGAACTGCCTCCAAAACTGCATGACTAGAGTACGGTAGAGGGTAGTGGAATTTCCTGTGTAGCGGTGAAATGCGTAGATATAGGAAGGAACACCAGTGGCGAAGGCGACTACCTGGACTGATACTGACACTGAGGTGCGAAAGCGTGGGGAGCAAACAGGATTAG	262	172	17	42	20	0	10	0	29	0	0	0	0	0	0	0	0	0	0	0	0	0	0	0	0	0	0	0	220	64	164	45	141	124	18	75	92	22	0	11	2	19	9	53	0	0	0	0
ASV00381	GTAATACAGAGGGGGCAAGCGTTATTCGGAATTACTGGGCGTAAAGGGCGCGTAGGCGGTTCTTTAAGTCGGATGTGCAATCCCCGAGCTCAACTTGGGAACTGCATCCGAAACTGGGGAGCTAGAGTGCTGGAGAGGGTGGTGGAATTCCACGTGTAGCGGTGAAATGCGTAGAGATGTGGAGGAACACCAGTGGCGAAGGCGGCCACCTGGACAGTAACTGACGCTGAGGCGCGAAAGTGTGGGTAGCAAACAGGATTAG	262	0	0	0	85	0	60	0	0	0	0	0	0	0	0	0	0	0	0	0	0	0	0	0	0	0	0	3	79	36	0	0	0	60	0	92	0	0	0	114	48	352	90	81	0	0	0	0
ASV00347	GTAATACGTAGGGTGCGAGCGTTAATCGGAATTACTGGGCGTAAAGCGTGCGCAGGCGGTTTTGTAAGTCAGATGTGAAATCCCCGAGCTCAACTTGGGAACTGCGTTTGAAACTGCAAGACTAGAATATGTCAGAGGGGGGTAGAATTCCACGTGTAGCAGTGAAATGCGTAGAGATGTGGAGGAATACCAATGGCGAAGGCAGCCCCCTGGGATAATATTGACGCTCATGCACGAAAGCGTGGGGAGCAAACAGGATTAG	262	50	0	30	52	0	28	0	0	0	0	0	0	0	0	0	0	0	0	0	0	0	0	90	0	0	0	0	153	31	39	59	75	0	40	142	17	0	0	22	273	52	103	0	0	0	0	0
ASV00406	GTAATACGAAGGGGGCTAGCGTTGTTCGGAATCACTGGGCGTAAAGCGCACGTAGGCGGATTGTTAAGTCAGAGGTGAAATCCCGGAGCTCAACTTCGGAACTGCCTTTGATACTGGCAATCTCGAGTCTGGAAGAGGTTAGTGGAACTGCAAGTGTAGAGGTGAAATTCGTAGATATTTGCAAGAACACCAGTGGCGAAGGCGGCTAACTGGTCCAGTACTGACGCTGAGGTGCGAAAGCGTGGGGAGCAAACAGGATTAG	262	37	0	0	0	0	0	0	0	0	0	0	0	0	0	0	0	0	0	34	0	21	0	552	0	108	5	0	12	0	0	0	14	0	0	20	0	0	0	0	0	0	0	0	8	0	32	0
ASV00391	GTAATACGTAGGGTGCGAGCGTTAATCGGAATTACTGGGCGTAAAGCGTGCGCAGGCGGTTTGGTAAGACAGGCGTGAAATCCCCGGGCTCAACCTGGGAACTGCGCTTGTGACTGCCAAGCTAGAGTATGGCAGAGGGGGGTGGAATTCCACGTGTAGCAGTGAAATGCGTAGAGATGTGGAGGAACACCGATGGCGAAGGCAGCCCCCTGGGCCAATACTGACGCTCATGCACGAAAGCGTGGGGAGCAAACAGGATTAG	262	0	0	0	0	0	0	0	0	0	0	0	0	0	0	0	0	0	0	0	0	0	43	0	0	0	0	0	0	0	0	0	0	0	0	0	0	0	0	0	0	0	0	0	0	0	83	0
ASV00399	GTAATACGTAGGTGGCAAGCGTTGTCCGGAATTATTGGGCGTAAAGCGCGCGCAGGCGGGAAAGTAAGTCTGTTGTTAAAATGCGGGGCTCAACCCCGTAGTGCAATGGAAACTACTTTTCTTGAGTGCAGGAGAGGAAAGGGGAATTCCCAGTGTAGCGGTGAAATGCGTAGATATTGGGAGGAACACCAGTGGCGAAGGCGCCTTTCTGGACTGTGTCTGACGCTCAGGCGCGAAAGCCAGGGTAGCGAACGGGATTAG	261	0	0	0	0	0	0	0	0	355	54	16	19	0	0	0	0	0	4	0	26	0	17	179	36	22	257	0	0	0	0	0	0	0	0	0	0	0	9	0	0	0	0	0	0	0	8	82
ASV00404	GTAATACGGAGGGTGCAAGCGTTAATCGGAATTACTGGGCGTAAAGCGCACGCAGGCGGCTTGTTAAGTCAGATGTGAAAGCCCCGGGCTCAACCTGGGAACTGCATTTGAAACTGACAAGCTAGAGTCTTGTAGAGGGGGGTAGAATTCCAGGTGTAGCGGTGAAATGCGTAGAGATCTGGAGGAATACCGGTGGCGAAGGCGGCCCCCTGGACAGAGACTGACGCTCAGGTGCGAAAGCGTGGGGAGCAAACAGGATTAG	262	63	16	41	105	0	42	867	33	0	0	0	0	0	0	0	0	0	0	0	0	0	0	0	0	0	0	0	59	25	34	7	16	32	0	24	21	130	0	55	12	139	0	35	0	0	0	0
ASV00410	GTAATACGGAGGATGCAAGCGTTATCCGGATTCATTGGGTTTAAAGGGTGCGTAGGCGGCTCCTTAAGTCAGCGGTGAAACTCACGGGCTCAACCCGTGACCTGCCGTTGATACTGGGGGACTTGAATACGGATGAAGCGGGAGGAATGTATGGTGTAGCGGTGAAATGCATAGATATCATACAGAAGGCCTAATGCGAAGGCATCCCGCTAATCCGTGATTGACGCTGAGGCACGAAAGCGTGGGGATCAAACAGGATTAG	262	0	0	0	0	0	0	0	0	0	0	632	0	0	0	0	0	0	0	0	0	0	0	0	0	0	0	0	0	0	0	0	0	0	0	0	0	0	0	0	0	0	0	0	0	0	0	0
ASV00411	GTAATACGGAGGATCCAAGCGTTATCCGGAATCATTGGGTTTAAAGGGTCCGTAGGCGGTCTTATAAGTCAGTGGTGAAAGCCCATCGCTCAACGATGGAACTGCCATTGATACTGTAAGACTTGAATGTTTAGGAAGTAACTAGAATATGTAGTGTAGCGGTGAAATGCTTAGATATTACATGGAATACCAATTGCGAAGGCAGGTTACTACTAAATGATTGACGCTGATGGACGAAAGCGTGGGGAGCGAACAGGATTAG	262	0	0	0	0	0	0	0	0	0	0	0	0	0	0	0	0	0	0	0	0	0	0	0	0	0	0	0	0	0	0	0	0	0	0	0	0	0	0	0	0	0	0	0	0	0	0	0
ASV00401	GTAATACGTAGGGTGCGAGCGTTAATCGGAATTACTGGGCGTAAAGCGTGCGCAGGCGGTTTCGTAAGACAGATGTGAAATCCCCGGGCTCAACCTGGGAACTGCATTTGTGACTGCGAGGCTAGAGTATGGCAGAGGGGGGTGGAATTCCACGTGTAGCAGTGAAATGCGTAGAGATGTGGAGGAACACCGATGGCGAAGGCAGCCCCCTGGGCCAATACTGACGCTCATGCACGAAAGCGTGGGGAGCAAACAGGATTAG	262	35	0	130	83	0	158	0	117	0	0	0	0	0	0	0	0	0	0	0	0	0	0	0	0	0	0	0	48	45	0	0	40	41	0	34	0	0	0	131	136	141	96	145	0	0	0	0
ASV00412	GTAATACGGAGGGTGCAAGCGTTAATCGGAATTACTGGGCGTAAAGCGTGCGTAGGCGGCTCTTTAAGTCAGATGTGAAATCCCCGGGCTCAACCTGGGAACTGCATCTGATACTGGGGAGCTAGAATTTGGGAGAGGGAAGTGGAATTTCCGGTGTAGCGGTGAAATGCATAGAGATCGGAAGGAACATCAGTGGCGAAGGCGACTTCCTGGACCAAAATTGACGCTGAGGCACGAAAGCGTGGGTAGCAAACAGGATTAG	262	0	0	0	0	0	0	0	0	0	0	0	0	0	0	0	0	0	0	0	0	0	0	1210	0	41	0	0	0	0	0	0	9	0	0	21	0	0	0	0	0	0	0	0	0	0	0	0
ASV00392	GTAATACGGAGGGTGCAAGCGTTACTCGGAATCACTGGGCGTAAAGAGCGTGTAGGCGGGTGAATAAGTCAGAAGTGAAATCCTATAGCTTAACTATAGAACTGCTTTTGAAACTGTATACCTAGAATGTGGGAGAGGCAGATGGAATTTCTGGTGTAGGGGTAAAATCCGTAGAGATCAGAAGGAATACCGATTGCGAAGGCGATCTGCTGGAACATTATTGACGCTGAGACGCGAAAGCGTGGGGAGCAAACAGGATTAG	262	169	0	0	68	0	48	0	25	0	0	0	0	0	0	0	0	0	0	0	0	0	0	0	0	0	0	0	128	48	367	92	39	98	189	19	500	68	0	0	0	0	0	0	0	0	0	0
ASV00416	GTAATACGTAGGGAGCAAGCGTTGTCCGGAATTACTGGGCGTAAAGGGCGTGTAGGTGGGAAGATAAGTCAGATGTGAAAACTCCGGGCTCAACTCGGAGACTGCATTTGAAACTGTTTTTCTTGAGGGCAGGAGAGGAAAGTGGAATTCCTAGTGTAGCGGTGAAATGCGTAGATATTAGGAGGAACACCAGTGGCGAAGGCGACTTTCTGGACTGTACCTGACACTGAGGCGCGAAAGCGTGGGTAGCAAACGGGATTAG	262	0	0	0	0	0	0	0	0	0	0	0	0	0	0	0	0	0	0	0	0	0	0	1238	0	181	133	0	0	0	0	0	0	0	0	0	0	0	0	0	0	0	0	0	19	0	0	71
ASV00415	GTAATACGTAGGGTGCGAGCGTTAATCGGAATTACTGGGCGTAAAGCGTGCGCAGGCGGTGATGTAAGACAGATGTGAAATCCCCGGGCTCAACCTGGGACCTGCATTTGTGACTGCATCGCTAGAGTACGGCAGAGGGGGATGGAATTCCGCGTGTAGCAGTGAAATGCGTAGATATGCGGAGGAACACCGATGGCGAAGGCAATCCCCTGGGCCTGTACTGACGCTCATGCACGAAAGCGTGGGGAGCAAACAGGATTAG	262	0	0	0	0	0	0	0	0	0	0	0	0	0	0	0	0	0	0	0	0	0	0	0	0	0	0	0	0	0	31	1372	0	0	652	0	0	0	0	0	0	0	0	0	0	0	0	0
ASV00087	GTAATACGTAGGGTGCGAGCGTTAATCGGAATTACTGGGCGTAAAGCGTGCGCAGGCGGTTTTGTAAGACAGAGGTGAAATCCCCGGGCTCAACCTGGGAACTGCCTTTGTGACTGCAAGGCTGGAGTACGGCAGAGGGGGATGGAATTCCGCGTGTAGCAGTGAAATGCGTAGATATGCGGAGGAACACCGATGGCGAAGGCAATCCCCTGGGCCTGTACTGACGCTCATGCACGAAAGCGTGGGGAGCAAACAGGATTAG	262	92	0	0	56	0	608	0	282	0	0	0	0	0	0	0	0	0	0	0	0	0	0	0	0	0	0	0	62	0	218	58	0	32	0	131	31	0	0	0	0	0	0	0	0	0	0	0
ASV00398	GTAATACGTAGGGTGCAAGCGTTAATCGGAATTACTGGGCGTAAAGCGTGCGCAGGCGGTTTTGTAAGACAGAGGTGAAATCCCCGGGCTCAACCTGGGAACTGCCTTTGTGACTGCAAAGCTTGAGTGCGGCAGAGGGGGATGGAATTCCGCGTGTAGCAGTGAAATGCGTAGATATGCGGAGGAACACCGATGGCGAAGGCAATCCCCTGGGCCTGCACTGACGCTCATGCACGAAAGCGTGGGGAGCAAACAGGATTAG	262	0	0	0	0	0	0	0	0	0	0	0	0	0	0	0	0	0	0	0	0	0	0	0	0	0	0	0	0	0	228	160	100	51	69	0	94	0	0	100	135	0	0	0	0	0	0	0
ASV00419	GTAAAACGTAGGTGGCAAGCGTTGTCCGGAATTACTGGGTGTAAAGGGAGCGCAGGCGGAATGGTAAGTTGGACGTGAAATCTATGGGCTCAACCCATAGCCTGCGTTCAAAACTACTGTTCTTGAGTGATGTAGAGGTAGGCGGAATTCCCGGTGTAGCGGTGGAATGCGTAGATATCGGGAGGAACACCAGTGGCGAAGGCGGCCTACTGGGCATCAACTGACGCTGAGGCTCGAAAGTATGGGGAGCAAACAGGATTAG	262	0	0	0	0	0	0	0	0	271	46	198	0	0	0	0	103	0	31	27	0	14	0	54	0	39	114	0	0	0	0	0	0	0	0	0	0	0	24	0	0	0	0	0	0	79	72	0
ASV00408	GTAATACGGAGGATGCAAGCGTTATCCGGATTTATTGGGTTTAAAGGGTGCGTAGGCGGTTGGATAAGTCAGCGGTGAAAGTTTTCTGCTTAACAGGAAAAATGCCGTTGATACTGTCTGGCTAGAATATGGTTGCTGTGAGTGGAATGTGTGGTGTAGCGGTGAAATGCTTAGATATCACACAGAATATCGATTGCGAAGGCAGCTCACAAAGCCATTATTGACGCTGAGGCACGAAAGTGTGGGGATCAAACAGGATTAG	262	67	18	14	41	0	18	0	0	0	0	0	0	0	0	0	0	0	0	0	0	0	0	0	0	0	0	0	94	94	52	17	52	220	25	98	116	0	0	0	51	10	38	145	0	0	0	0
ASV00414	GTAATACGTAGGGTGCGAGCGTTAATCGGAATTACTGGGCGTAAAGCGTGCGCAGGCGGTTTGGTAAGACAGGCGTGAAATCCCCGGGCTCAACCTGGGAACTGCGCTTGTGACTGCCTCACTAGAGTACGGCAGAGGGGGGTGGAATTCCACGTGTAGCAGTGAAATGCGTAGAGATGTGGAGGAACACCGATGGCGAAGGCAGCCCCCTGGGTCGATACTGACGCTCATGCACGAAAGCGTGGGTAGCAAACAGGATTAG	262	9	0	1	116	0	232	0	156	0	0	0	0	0	0	0	0	0	0	0	0	0	0	0	0	0	0	0	15	7	1	2	0	5	11	1	5	0	0	7	3	1	8	3	0	0	0	0
ASV00405	GTAAAACGTAGGTGGCAAGCGTTGTCCGGAATTACTGGGTGTAAAGGGAGCGCAGGCGGGATGGTAAGTTGAATGTGAAAACTATGGGCTCAACCCATAGATTGCGATCAAAACTACTGTTCTTGAGTGATGGAGAGGCAGGCGGAATTCCCGGTGTAGCGGTGGAATGCGTAGATATCGGGAGGAACACCAGTGGCGAAGGCGGCCTGCTGGACATTAACTGACGCTGAGGCTCGAAAGTATGGGGAGCAAACAGGATTAG	262	0	0	0	0	0	0	0	0	566	89	103	122	6	0	0	20	0	6	0	0	0	0	76	8	43	37	0	0	0	0	0	0	0	0	0	0	0	0	0	0	0	0	0	0	58	12	43
ASV00417	GTAATACGTAGGGTGCAAGCGTTAATCGGAATTACTGGGCGTAAAGCGTGCGCAGGCGGTTTTGTAAGACAGGTGTGAAATCCCCGAGCTCAACTTGGGAACTGCACTTGTGACTGCAAGACTAGAGTGTGTCAGAGGGAGGTAGAATTCCACGTGTAGCAGTGAAATGCGTAGAGATGTGGAGGAATACCGGTGGCGAAGGCGGCCTCCTGGGATAACACTGACGCTCATGTACGAAAGCGTGGGGAGCAAACAGGATTAG	262	205	202	16	31	10	52	0	0	0	0	0	0	0	0	0	0	0	0	0	0	0	0	0	0	0	0	0	175	64	144	23	101	128	0	217	169	46	0	0	0	0	0	0	0	0	0	0
ASV00403	GTAATACGGAGGGTGCAAGCGTTACTCGGAATCACTGGGCGTAAAGGATGCGTAGGCTGGAAATCAAGTCGAGAGTGAAATCCAACGGCTCAACCGTTGAACTGCTCTCGAAACTGATTACCTAGAATATGGGAGAGGTAGATGGAATTGGTGGTGTAGGGGTAAAATCCGTAGATATCACCAGGAATACCGATTGCGAAGGCGATCTACTGGAACATTATTGACGCTGAGGCATGAAAGCGTGGGGAGCAAACAGGATTAG	262	0	0	255	0	0	0	0	0	0	0	0	0	0	0	0	0	0	0	0	0	0	0	0	0	0	0	0	22	107	0	24	0	52	50	236	0	79	0	99	118	162	144	142	0	0	0	0
ASV00176	GTAATACGTAGGGTCCAAGCGTTAATCGGAATTACTGGGCGTAAAGCGTGCGCAGGTGGTTCGTTAAGAGTGATGTGAAATCCCCGGGCTCAACCTGGGAATTGCATTGCTAACTGGCGAACTAGAGTACGGGAGAGGGGGGTGGAATTCCACGTGTAGCAGTGAAATGCGTAGAGATGTGGAGGAACACCGATGGCGAAGGCAGCCCCCTGGCCTGCTACTGACACTCATGCACGAAAGCGTGGGGAGCAAACAGGATTAG	262	0	0	0	0	0	0	0	0	0	0	0	0	0	0	0	0	0	0	0	0	12	111	69	21	0	45	0	0	0	0	0	0	0	0	0	0	0	0	0	0	0	0	0	15	0	0	0
ASV00424	GTAATACGTAGGGTGCGAGCGTTAATCGGAATTACTGGGCGTAAAGCGTGCGCAGGCGGTTTGGTAAGACAGATGTGAAATCCCCGGGCTCAACCTGGGAACTGCATTTGTGACTGCCAGACTAGAGTGCGGCAGAGGGGGATGGAATTCCGCGTGTAGCAGTGAAATGCGTAGATATGCGGAGGAATACCAATGGCGAAGGCAATCCCCTGGGCCTGCACTGACGCTCATGTACGAAAGCGTGGGGAGCAAACAGGATTAG	262	0	0	0	0	0	0	0	0	0	0	0	0	0	0	80	562	0	0	0	0	0	0	0	0	0	0	0	0	0	0	0	0	0	0	0	0	0	1361	0	0	0	0	0	0	0	0	0
ASV00407	GTAATACGGAGGATGCAAGCGTTATCCGGATTTATTAGGTTTAAAGGGTGCGTAGGCGGAGAATTAAGTCAGTGGTGAAATCTTGTAGCTTAACTACAAAACCGCCATTGATACTGGTTTTCTTGAGTATAGTTGAGGTAGGCGGAATGTGTAGTGTAGCGGTGAAATGCATAGATATTACACAGAACACCAATTGCGAAGGCAGCTTACTAAACTATAACTGACGCTGATGCACGAAAGCGTGGGTAGCGAACAGGATTAG	262	0	0	51	0	0	0	0	0	0	0	0	0	0	0	0	0	0	0	0	0	0	0	0	0	0	0	0	0	68	0	0	0	16	0	273	0	0	0	116	299	499	123	82	0	0	0	0
ASV00009	GTAATACGTAGGGTGCGAGCGTTAATCGGAATTACTGGGCGTAAAGCGTGCGCAGGCGGTTTTGTAAGACAGGCGTGAAATCCCCGGGCTCAACCTGGGAATGGCGCTTGTGACTGCAAGGCTAGAGTACGGCAGAGGGGGGTAGAATTCCACGTGTAGCAGTGAAATGCGTAGAGATGTGGAGGAATACCGATGGCGAAGGCAGCCCCCTGGGTCGATACTGACGCTCATGCACGAAAGCGTGGGGAGCAAACAGGATTAG	262	0	0	0	0	0	0	0	0	0	0	0	0	0	0	0	0	0	0	54	0	72	1473	0	0	0	0	0	0	0	0	0	0	0	0	0	0	0	0	0	0	0	0	0	35	0	0	0
ASV00421	GTAATACGGAGGGGGCTAGCGTTGTTCGGAATTACTGGGCGTAAAGCGCGCGTAGGCGGCTATTCAAGTCAGAGGTGAAAGCCCGGAGCTCAACTCCGGAATTGCCTTTGAAACTAGATAGCTTGAATCACGGAGAGGTCAGTGGAATTCCGAGTGTAGAGGTGAAATTCGTAGATATTCGGAAGAACACCAGTGGCGAAGGCGACTGACTGGACGTGTATTGACGCTGAGGTGCGAAAGCGTGGGGAGCAAACAGGATTAG	262	0	0	0	0	0	0	0	0	0	0	0	0	0	0	0	0	0	9	31	0	44	28	30	0	49	0	0	0	0	0	0	0	0	0	0	12	0	0	0	0	0	0	0	17	7	0	69
ASV00301	GTAATACGGAGGATGCAAGCGTTATCCGGAATGATTGGGCGTAAAGAGTCCGTAGGTGGCTAGTCAAGTCTGCTGTTAAAGAGCGAGGCTTAACTTCGTCAAAGCAGTGGAAACTGAAGAGCTAGAGTGTAGTAGGGGCAGAGGGAATTCCTGGTGTAGCGGTGAAATGCGTAGAGATCAGGAAGAACACCGGTGGCGAAAGCGCTCTGCTGGGCTACAACTGACACTGAGGGACGAAAGCTAGGGGAGCGAATGGGATTAG	262	0	58	288	0	0	0	0	0	0	0	0	93	0	0	0	0	0	0	0	0	0	0	0	0	0	0	0	15	14	0	0	43	0	0	394	0	0	0	0	0	0	0	0	0	0	0	0
ASV00423	GTAATACGTAGGGGGCGAGCGTTGTCCGGAATTACTGGGCGTAAAGGGTGCGTAGGTGGCCTTTTAAGTTGGATGTGAAATACCCGGGCTTAACTTGGGGGGTGCATCTAATACTGGAGGGCTAGAGTGCAGGAGAGGAAAGCGGAATTCCTAGTGTAGCGGTGAAATGCGTAGATATTAGGAGGAACACCAGTGGCGAAGGCGGCTTTCTGGACTGTAACTGACACTGAGGCACGAAAGCGTGGGGAGCAAACAGGATTAG	262	13	0	0	36	0	33	0	11	0	0	0	0	0	0	0	0	0	0	0	0	0	0	0	0	0	0	0	64	84	61	20	109	152	6	74	57	31	0	0	44	0	20	78	0	0	0	0
ASV00426	GTAATACGGAGGGTGCAAGCGTTATCCGGATTCACTGGGTTTAAAGGGTGCGTAGGCGGGTTGATAAGTCAGTGGTGAAAGCTCCGGGCTTAACTTGGAAACTGCCATTGATACTGTCAATCTTGAATGTCGTAGAGGTAAGCGGAATGTTGCATGTAGCGGTGAAATGCTTAGATATGTTACAGAACACCAATTGCGAAGGCAGCTTACTATGCGATAATTGACGCTGAGGCACGAAAGCGTGGGGAGCAAACAGGATTAG	262	83	0	7	92	0	25	0	43	0	0	0	0	0	0	0	0	0	0	0	0	0	0	0	0	0	0	0	71	65	34	15	67	66	0	259	83	0	0	48	7	0	42	0	0	0	0	0
ASV00334	GTAATACGTAGGGTGCGAGCGTTAATCGGAATTACTGGGCGTAAAGCGTGCGCAGGCGGTTATGTAAGACAGATGTGAAATCCCCGGGCTCAACCTGGGAACTGCGTTTGTGACTGCATAACTAGAGTACGGCAGAGGGAGGTGGAATTCCACGTGTAGCAGTGAAATGCGTAGAGATGTGGAGGAACACCGATGGCGAAGGCAGCCTCCTGGGCCAGTACTGACGCTCATGCACGAAAGCGTGGGGAGCAAACAGGATTAG	262	109	39	10	25	0	61	11	86	0	11	0	0	0	0	0	0	0	0	0	0	0	0	0	0	28	0	0	69	16	199	13	33	149	2	139	171	32	0	27	14	13	15	16	0	0	0	0
ASV00428	GTAAGACGGAGGGGGCTAGCGTTGTTCGGAATTACTGGGCGTAAAGAGTGCGTAGGCGGTTTAATAAGTTAGAAGTGAAATCCCAAGGCTTAACCTTGGAACTGCTTCTAAAACTGTTAGACTAGAGTATAGTAGGGGATGATGGAATTCCTAGTGTAGAGGTGAAATTCTTAGATATTAGGAGGAACACCGGTGGCGAAGGCGATCATCTGGGCTATAACTGACGCTCATGCACGAAAGCGTGGGGAGCAAACAGGATTAG	262	0	91	0	0	0	0	0	0	0	0	0	0	0	0	0	0	0	0	0	0	0	0	0	0	0	0	0	31	0	0	0	30	44	110	4	0	0	0	0	0	0	199	0	0	0	0	0
ASV00430	GTAAAACGTAGGGGGCGAGCGTTGTCCGGAATGACTGGGCGTAAAGGGCGCGTAGGCGGCCGTATAAGTCTGGAGTGAAAGCCCCGCTTTTAAGGTGGGAATTGCTTTGGAAACTATATGGCTTGAGTGCGGGAGAGGATAGTGGAATTCCCAGTGTAGCGGTGAAATGCATAGAGATTGGGAGGAACACCAGTGGCGAAGGCGGCTATCTGGACCGTAACTGACGCTGAGGCGCGAAAGCGTGGGGAGCAAACAGGATTAG	262	0	0	0	0	0	0	0	0	822	203	16	42	0	0	0	0	0	0	0	12	0	0	36	16	0	103	0	0	0	0	0	0	0	0	0	0	0	0	0	0	0	0	0	22	0	13	86
ASV00310	GTAATACGGAGGATGCGAGCGTTATCCGGATTTATTGGGTTTAAAGGGTGCGTAGGCTGACTGGTCAGTCAGCGGTGAAACTTTCCGGCTTAACCGGGAACCTGCCGTTGATACTGCCGGTCTTGAATACGAATGAAGCGGGAGGAATGTGTGGTGTAGCGGTGAAATGCATAGATATCACACAGAAGACCGATTGCGAAGGCATCTCGCTAATTCGTTATTGACGCTGATGCACGAAAGCGTGGGGATCAAACAGGATTAG	262	0	0	0	0	0	0	0	0	0	882	219	263	260	0	0	0	0	0	0	0	0	0	0	0	0	0	0	0	0	0	0	0	0	0	0	0	0	0	0	0	0	0	0	0	0	0	0
ASV00400	GTAATACGTAGGGTGCGAGCGTTAATCGGAATTACTGGGCGTAAAGCGTGCGCAGGCGGTCTTGTAAGACAGATGTGAAATCCCCGGGCTCAACCTGGGACCTGCATTTGTGACTGCAAGGCTGGAGTACGGCAGAGGGGGATGGAATTCCGCGTGTAGCAGTGAAATGCGTAGATATGCGGAGGAACACCGATGGCGAAGGCAATCCCCTGGGCCTGTACTGACGCTCATGCACGAAAGCGTGGGGAGCAAACAGGATTAG	262	0	0	145	0	0	0	0	0	0	0	0	0	0	0	0	0	0	0	0	0	0	0	0	0	0	0	0	0	21	42	46	0	0	266	9	148	0	0	199	368	75	69	111	0	0	0	0
ASV00436	GTAATACGAAGGCCCCAAGCGTTATCCGGAATTACTGGGCGTAAAGCGTCTGTAGGTGGTTTTAAAGGTTTCGTGTGAAACTTCGGGGCTCAACCCCGAATTGCGCGGAAAACCATAAAACTTGAGTGTGGGAGAGGCAAGCAGAATAGTAAGAGTAGGGGTGCAATCCGTTGATACTTACTAGAATACCAAAAGCGAAGGCAGCTTGCTGGAACATTACTGACACTGAGAGACGAAAGCGTGGGGAGCAAAAGGGATTAG	261	0	0	0	0	0	0	0	0	0	0	0	0	0	0	0	0	0	0	0	0	0	0	0	0	0	0	0	0	10	0	0	0	0	0	0	0	0	0	0	0	0	0	0	0	0	0	0
ASV00420	GTAATACGGAGGGTGCAAGCGTTATCCGGAATCATTGGGTTTAAAGGGTCCGCAGGCGGTTATATAAGTCAGTGGTGAAAGCCTACAGCTCAACTGTAGAACTGCCATTGATACTGTATGACTTGAATTCGATCGAAGTGGGCGGAATATGACATGTAGCGGTGAAATGCTTAGATATGTCATAGAACACCGATAGCGAAGGCAGCTCACTAGGTCTGGATTGACGCTCAGGGACGAAAGCGTGGGGAGCAAACAGGATTAG	262	61	0	81	0	0	0	0	0	0	0	0	0	0	0	0	0	0	0	0	0	0	0	0	0	0	0	0	71	35	0	7	75	17	0	99	0	0	0	147	210	25	108	0	0	0	0	0
ASV00437	GTAATACAGAGGGTGCGAGCGTTAATCGGAATTACTGGGCGTAAAGCGCGCGTAGGCGGCTTGTTAAGTCGGATGTGAAATCCCTGGGCTCAACCTAGGAACTGCATTCGATACTGGCAAGCTAGAGTGTGGGAGAGGAAGGTAGAATTCCAGGTGTAGCGGTGAAATGCGTAGAGATCTGGAGGAATACCGATGGCGAAGGCAGCCTTCTGGCCTAACACTGACGCTGAGGTGCGAAAGCATGGGGAGCAAACAGGATTAG	262	119	36	16	21	0	0	0	0	0	0	0	0	0	0	0	0	0	0	0	0	0	0	0	0	0	0	0	64	38	145	44	77	104	11	67	40	0	0	9	0	0	0	65	0	0	0	0
ASV00393	GTAATACGTAGGGTGCAAGCGTTAATCGGAATTACTGGGCGTAAAGCGTGCGCAGGCGGTTTTGTAAGACAGAGGTGAAATCCCCGGGCTCAACCTGGGAACTGCCTTTGTGACTGCAAGGCTGGAGTGCGGCAGAGGGGGATGGAATTCCGCGTGTAGCAGTGAAATGCGTAGATATGCGGAGGAACACCGATGGCGAAGGCAATCCCCTGGGCCTGCACTGACGCTCATGCACGAAAGCGTGGGGAGCAAACAGGATTAG	262	120	0	0	82	0	0	0	63	0	0	0	0	0	0	0	0	0	0	0	0	0	0	0	0	0	0	0	102	58	111	42	0	62	0	297	93	0	0	0	0	0	0	0	0	0	0	0
ASV00167	GTAATACGTAGGGTGCGAGCGTTAATCGGAATTACTGGGCGTAAAGCGTGCGCAGGCGGTTTTGTAAGTCAGATGTGAAATCCCCGAGCTCAACTTGGGAACTGCGTTTGAAACTACAAGACTAGAATATGTCAGAGGGGGGTAGAATTCCACGTGTAGCAGTGAAATGCGTAGAGATGTGGAGGAATACCAATGGCGAAGGCAGCCCCCTGGGATAATATTGACGCTCATGCACGAAAGCGTGGGGAGCAAACAGGATTAG	262	0	0	0	0	0	0	0	0	0	0	0	0	0	0	0	0	0	0	0	0	7	0	0	22	0	0	0	0	0	0	0	0	25	0	0	0	0	0	0	0	0	0	0	0	17	0	16
ASV00434	GTAATACGAGATGTGCAAGCGTTGTTCGGAATCACTGGGCATAAAGGGTGCGTAGGCGGTGCGTCCAGTCGGGTGTGAAATCCCTTCGCTTAACGAAGGAACTGCACTCGATACTAGCGCGCTAGAGGGTAAAAGGGGCAAGCGGAATTCTAGGTGTAGCGGTGGAATGCGTAGATATCTGGGAGAACGCCAAGGGCGAAGGCAGCTTGCTGGGTTACTTCTGACGCTGAGGCACGAAAGCTAGGGGAGCAAACAGGATTAG	262	0	0	0	0	0	0	0	0	169	122	51	26	0	0	0	0	0	0	3	37	0	0	91	4	23	259	0	0	0	0	0	0	0	0	0	0	0	0	0	0	0	0	0	7	4	8	52
ASV00438	GTAATACGGAGGATCCAAGCGTTATCCGGATTTATTGGGTTTAAAGGGTGCGCAGGCGGATCAATAAGTCAGGGGTGAAAAATTTCAGCTTAACTGGAATCGTGCCTTTGATACTGTTGGACTAGAGTATAATTGACGTGACTGGAATGTGATGTGTAGCGGTGAAATGCTTAGATATGTCACAGAACGCCAATCGTGAAGACAGGTCACGAAATTATTACTGACGCTCATGCACGAAAGCGTGGGGATCAAACAGGATTAG	262	92	25	10	28	0	23	0	9	0	0	0	0	0	0	0	0	0	0	0	0	0	0	0	0	0	0	0	122	63	57	28	67	246	14	146	176	0	0	0	27	0	10	62	0	0	0	0
ASV00338	GTAATACGTAGGGTGCGAGCGTTAATCGGAATTACTGGGCGTAAAGCGTGCGCAGGCGGTTGTGTAAGACAGATGTGAAATCCCCGGGCTCAACCTGGGAACTGCGTTTGTGACTGCACAACTAGAGTACGGCAGAGGGAGGTGGAATTCCGCGTGTAGCAGTGAAATGCGTAGAGATGCGGAGGAACACCGATGGCGAAGGCAGCCTCCTGGGCCAGTACTGACGCTCATGCACGAAAGCGTGGGGAGCAAACAGGATTAG	262	65	0	0	0	0	44	0	31	0	0	0	0	0	0	0	0	0	0	0	0	0	0	0	0	0	0	0	35	31	113	24	34	91	0	602	504	0	0	0	19	0	0	0	0	0	0	0
ASV00441	GTAATACGGAGGGTGCGAGCGTTATCCGGAATCACTGGGTTTAAAGGGTGCGTAGGCGGTTTATTAAGTCAGTAGTGAAAGACTGTCGCTTAACGACGGATGTGCTAATGATACTGGTAGACTTGAAAGAGGTTAAGGTTGTCGGAATGAGTCATGTAGCGGTGAAATGCATAGATATGACTTGGAACACCGATAGCGAAGGCAGGCAACTGAGCCTTATTTGACGCTGAGGCACGAAAGTGTGGGTAGCGAACAGGATTAG	262	8	11	33	0	0	0	0	0	0	0	0	0	0	0	0	0	0	0	0	0	0	0	0	0	0	0	0	71	95	26	0	56	16	15	161	0	0	0	21	23	49	0	5	0	0	0	0
ASV00442	GTAATACGTAGGTGGCAAGCGTTATCCGGAATTATTGGGCGTAAAGGGTGCGTAGGCGGTTTATTAAGTCTATGGTGAAAGTGCGGGGCTCAACCCCGTATGGCCATAGAAACTGGTAGACTTGAGTGCAGGAGAGGGCAATGGAATTCCATGTGTAGCGGTAAAATGCGTAGATATATGGAGGAACACCAGTGGCGAAGGCGGTTGCCTGGCCTGTAACTGACGCTGAAGCACGAAAGCGTGGGGAGCAAATAGGATTAG	261	34	14	22	29	0	25	0	21	0	0	0	0	0	0	0	0	0	0	0	0	0	0	0	0	0	0	0	54	60	23	7	26	61	11	74	43	0	0	33	98	24	79	73	0	0	0	0
ASV00359	GTAATACGAAGGGGGCTAGCGTTGTTCGGAATTACTGGGCGTAAAGCGCACGTAGGCGGATATTTAAGTCAGGGGTGAAATCCCAGAGCTCAACTCTGGAACTGCCTTTGATACTGGGTATCTTGAGTATGGAAGAGGTGAGTGGAATTCCGAGTGTAGAGGTGAAATTCGTAGATATTCGGAGGAACACCAGTGGCGAAGGCGGCTCACTGGTCCATTACTGACGCTGAGGTGCGAAAGCGTGGGGAGCAAACAGGATTAG	262	28	0	41	0	0	0	0	0	0	0	0	0	0	0	0	0	0	0	0	0	0	0	0	0	0	0	0	0	96	56	22	54	30	21	82	13	28	0	27	5	0	34	160	0	0	0	0
ASV00443	GTAATACGGAGGATCCTAGCGTTATCCGGATTTACTGGGTTTAAAGGGTGCGTAGGCGGGCGTTTAAGTCCGCGGTGAAAGTCTGCGGCTCAACCGTAGGATTGCCGTGGATACTGGACGTCTTGGATTCGGTCGGGGCGGGCGGAATGCGTGGTGTAGCGGTGAAATGCATAGATATCACGCAGAACGCCGATAGCGAAGGCAGCTCGCCGGGCCGAAATCGACGCTGAGGCACGAAAGCGTGGGGATCAAACAGGATTAG	262	15	0	24	0	0	0	0	0	0	0	0	0	0	0	0	0	0	0	0	0	0	0	0	0	0	0	0	97	38	70	40	40	201	19	176	95	4	0	45	191	31	81	62	0	0	0	0
ASV00444	GTAATACGTAGGGTGCGAGCGTTAATCGGAATTACTGGGCGTAAAGCGTGCGCAGGCGGTTAGGTAAGTTTGATGTGAAATCCCCGGGCTCAACCTGGGAACTGCATTGAAGACTGCCTAACTAGAGTACGGCAGAGGGGGGTGGAATTCCACGTGTAGCAGTGAAATGCGTAGAGATGTGGAGGAACACCGATGGCGAAGGCAGCCCCCTGGGCCGATACTGACGCTCATGCACGAAAGCGTGGGGAGCAAACAGGATTAG	262	46	416	12	27	0	0	0	0	0	0	0	0	0	0	0	0	0	0	0	0	0	0	0	0	0	0	0	32	14	0	0	42	61	0	10	0	5	0	13	0	0	0	0	0	0	0	0
ASV00435	GTAATACGTAGGGGGCTAGCGTTATCCGGAATTACTGGGCGTAAAGGGTGCGTAGGTGGTCTGACAAGTCAGAGGTGAAAGGCTACGGCTCAACCGTAGTAAGCCTTTGAAACTGTCGGACTTGAGTGCAGGAGAGGAAAGTGGAATTCCCAGTGTAGCGGTGAAATGCGTAGATATTGGGAGGAACATCAGTGGCGAAGGCGACTTTCTGGACTGTAACTGACACTGAGGCACGAAAGCGTGGGGAGCAAACAGGATTAG	261	0	0	0	0	0	0	1484	0	0	0	0	0	0	0	0	0	0	0	0	0	0	0	0	0	0	0	0	0	0	0	0	0	0	0	0	0	0	0	0	0	169	11	61	0	0	0	0
ASV00447	GTAATACGGAGGGTGCAAGCGTTAATCGGAATTACTGGGCGTAAAGCGCACGCAGGCGGTTGGATAAGTTAGATGTGAAAGCCCCGGGCTCAACCTGGGAATTGCATTTAAAACTGTCCAGCTAGAGTCTTGTAGAGGGGGGTAGAATTCCAGGTGTAGCGGTGAAATGCGTAGAGATCTGGAGGAATACCGGTGGCGAAGGCTGCCCCCTGGACAAAGACTGACGCTCAGGTGCGAAAGCGTGGGGAGCAAACAGGATTAG	262	0	0	0	0	0	0	0	0	0	0	0	0	0	0	0	0	0	0	0	0	0	0	0	0	0	0	0	0	0	0	0	0	0	0	0	0	0	0	0	0	0	0	0	0	0	0	0
ASV00448	GTAATACGGAGGATCCGAGCGTTATCCGGATTTACTGGGTTTAAAGGGTGCGTAGGCGGCTCCCTCAGTCAGCGGTGAAATGTGTCGGCTCAACCGACAACCGGCCGTTGATACTGGGGAGCTTGAGTTGGGTTGAGGCAGGCGGAATGTGCGGTGTAGCGGTGAAATGCATAGATATCGCACAGAACGCCGATTGCGTAGGCAGCTTGCCAAGCCCACACTGACGCTGAGGCACGAAAGCGTGGGGATCAAACAGGATTAG	262	10	6	0	0	0	0	0	0	0	0	0	0	0	0	0	0	0	0	0	0	0	0	0	0	0	0	0	56	0	0	0	0	104	0	298	39	0	0	0	0	109	0	365	0	0	0	0
ASV00445	GTAATACGTAGGGTGCAAGCGTTGTCCGGATTTATTGGGCGTAAAGAGCTCGTAGGCGGTTTGTCGCGTCTGCTGTGAAAACTCGAGGCTCAACCTCGGGCTTGCAGTGGGTACGGGCAGACTAGAGTGCGGTAGGGGAGACTGGAATTCCTGGTGTAGCGGTGGAATGCGCAGATATCAGGAGGAACACCGGTGGCGAAGGCGGGTCTCTGGGCCGTAACTGACGCTGAGGAGCGAAAGCGTGGGGAGCGAACAGGATTAG	262	0	0	0	0	0	0	0	0	0	0	0	0	0	0	0	0	0	0	0	0	0	0	1166	0	20	0	0	0	0	0	0	0	0	0	0	0	0	31	0	0	0	0	0	0	0	0	0
ASV00449	GTAATACGGAGGATGCAAGCGTTATCCGGATTCATTGGGTTTAAAGGGTGCGTAGGCGGCTGTTTAAGTCAGCGGTGAAACTCACGGGCTCAACCCGTGACCTGCCGTTGATACTGGGGGGCTTGAATACGGATGAAGCGGGAGGAATGTATGGTGTAGCGGTGAAATGCATAGATATCATACAGAAGGCCTAATGCGAAGGCATCCCGCTAATCCGTCATTGACGCTGAGGCACGAAAGCGTGGGGATCAAACAGGATTAG	262	0	0	0	0	0	0	0	0	0	0	51	0	0	0	0	0	0	0	0	0	1210	146	0	0	0	0	0	0	0	0	0	0	0	0	0	0	0	0	0	0	0	0	0	0	0	0	0
ASV00432	GTAATACGGAGGATCCGAGCGTTATCCGGATTTACTGGGTTTAAAGGGTGCGTAGGCGGCTCCCTCAGTCAGCGGTGAAATGTATCGGCTCAACCGATAACCTGCCGTTGATACTGGGGAGCTTGAGTTGGGTTGAGGCAGGCGGAATGTGCGGTGTAGCGGTGAAATGCTTAGATATCGCACAGAACGCCGATTGCGTAGGCAGCTTGCCAAGCCCACACTGACGCTGAGGCACGAAAGCGTGGGGATCAAACAGGATTAG	262	0	0	6	0	0	0	0	0	0	0	0	0	0	0	0	0	0	0	0	0	0	0	0	0	0	0	0	0	25	39	21	9	29	5	53	0	0	0	250	193	255	105	50	0	0	0	0
ASV00450	GTAATACAGAGGGTGCAAGCGTTAATCGGAATTACTGGGCGTAAAGCGCGCGTAGGCGGTTTGTTAAGTCGGATGTGAAATCCCCGGGCTCAACCTGGGCACTGCATCCGATACTGGCTGACTAGAGTGTGGGAGAGGAAGGTAGAATTCCAGGTGTAGCGGTGAAATGCGTAGAGATCTGGAGGAATACCGATGGCGAAGGCAGCCTTCTGGCCTAACACTGACGCTGAGGTGCGAAAGCATGGGGAGCAAACAGGATTAG	262	114	30	20	19	0	0	0	0	0	0	0	0	0	0	0	0	0	0	0	0	0	0	0	0	0	0	0	172	64	117	39	111	65	22	129	60	0	0	19	11	0	29	31	0	0	0	0
ASV00453	GTAATACATGTGGGGCAAGCGTTGTTCGGAATTACTGGGCATAAAGGGTGCGTAGGTGGTCTATTAAGTCAGGGGTGAAATCCCGCGGCCCAACCGTGGAACTGCCTTTGATACTGATGGACTTGAGTGCGTGAGGGGTAGGGGGAACGAGCAGTGTAGCGGTGAAATGCGTAGATATTGCTCGGAAGGCCAGAGCCGAAGGGGCCCTACTGGTGCGCAACTGACACTGAGGCACGAAAGCGTGGGGAGCAAACAGGATTAG	262	0	0	0	0	0	0	0	0	0	0	0	0	0	0	0	0	0	0	0	0	0	0	0	0	0	0	0	0	0	0	137	0	0	601	0	0	0	0	0	0	0	0	0	0	0	0	0
ASV00454	GTAATACGAAGGGGGCAAGCGTTATTCGGAATGACTGGGCGTAAAGGGCGCGTAGGTGGATTTGTGCGTTTGATGTGAAAGTCCTGGGCTTAACCTGGGGATTGCATTAAATACGGCAAGTCTAGAGCGTGAGAGGGGAAAATAGAATTGCGGGTGTAGAGGTGAAATTCGTAGATATCCGCAGGAACACCAATGGCGAAGGCAGTTTTCTGGCTCATTGCTGACACTGAGGCGCGAAAGCGTGGGGAGCAAACAGGATTAG	262	0	39	0	0	0	0	0	0	0	0	0	0	0	0	0	0	0	0	0	0	0	0	0	0	0	0	0	0	0	0	0	61	0	539	0	0	0	0	0	0	0	0	0	0	0	0	0
ASV00455	GTAATACGGAGGGTGCAAGCGTTATTCGGAATTACTGGGCGTAAAGCGCACGTAGGCCGCTTTGTAAGTCAGGGGTGAAATCCCACGGCTCAACCGTGGAACTGCCTTTGAAACTGCAGAGCTTGAATCCTGGAGAGGGTGGCGGAATTCCTGGTGTAGGAGTGAAATCCGTAGATATCAGGAGGAACACCGGTGGCGAAGGCGGCCACCTGGACAGGTATTGACGCTGAGGTGCGAAAGTGTGGGGAGCAAACAGGATTAG	262	0	0	0	84	0	185	326	192	0	0	0	0	0	0	8	0	0	0	0	0	0	0	0	0	0	0	0	0	0	0	0	0	0	0	0	0	0	0	0	0	36	0	0	0	0	0	0
ASV00452	GTAATACGTAGGGTGCAAGCGTTATCCGGAATTATTGGGCGTAAAGGGCTCGTAGGCGGTTCGTCGCGTCCGGTGTGAAAGTCCATCGCTTAACGGTGGATCCGCGCCGGGTACGGGCGGGCTTGAGTGCGGTAGGGGAGACTGGAATTCCCGGTGTAACGGTGGAATGTGTAGATATCGGGAAGAACACCAATGGCGAAGGCAGGTCTCTGGGCCGTCACTGACGCTGAGGAGCGAAAGCGTGGGGAGCGAACAGGATTAG	262	175	143	55	15	0	0	0	0	0	0	0	10	0	5	0	0	0	0	0	0	0	0	0	0	0	0	0	429	10	87	0	89	123	0	17	75	127	0	0	0	0	0	41	0	0	0	0
ASV00033	GTAATACGTAGGTGGCAAGCGTTGTCCGGATTTATTGGGCGTAAAGCGAGCGCAGGCGGTTTCTTAAGTCTGATGTGAAAGCCCCCGGCTCAACCGGGGAGGGTCATTGGAAACTGGGAGACTTGAGTGCAGAAGAGGAGAGTGGAATTCCATGTGTAGCGGTGAAATGCGTAGATATATGGAGGAACACCAGTGGCGAAGGCGGCTCTCTGGTCTGTAACTGACGCTGAGGCTCGAAAGCGTGGGGAGCAAACAGGATTAG	262	0	23	0	0	404	0	0	0	14	0	113	43	0	0	0	0	0	0	0	0	0	0	10	0	0	0	0	0	0	25	0	0	0	0	0	194	0	0	0	0	0	0	0	36	29	0	0
ASV00195	GTAATACGAAGGGTGCAAGCGTTACTCGGAATTACTGGGCGTAAAGCGTGCGTAGGTGGTGGTTTAAGTCTGCTGTGAAAGCCCTGGGCTCAACCTGGGAATTGCAGTGGATACTGGATCACTAGAGTGTGGTAGAGGGATGCGGAATTTCTGGTGTAGCAGTGAAATGCGTAGAGATCAGAAGGAACATCCGTGGCGAAGGCGGCATCCTGGGCCAACACTGACACTGAGGCACGAAAGCGTGGGGAGCAAACAGGATTAG	262	96	0	33	24	0	0	0	0	0	0	0	0	0	0	0	0	0	0	0	0	0	0	0	0	0	0	0	171	64	49	0	148	41	21	99	22	0	0	43	21	41	47	60	0	0	0	9
ASV00458	GTAATACGTAGGGTGCAAGCGTTAATCGGAATTACTGGGCGTAAAGCGTGCGCAGGCGGTTTTATAAGTCTGATGTGAAATCCCCGGGCTCAACCTGGGAACTGCATTGGAGACTGTAAGGCTAGAGTGTGTCAGAGGGGGGTAGAATTCCACGTGTAGCAGTGAAATGCGTAGATATGTGGAGGAATACCGATGGCGAAGGCAGCCCCCTGGGATAACACTGACGCTCATGCACGAAAGCGTGGGGAGCAAACAGGATTAG	262	0	0	0	0	0	0	0	0	0	0	0	0	0	0	0	0	22	210	423	0	0	0	0	30	16	0	0	0	0	0	0	0	0	0	0	0	0	0	0	0	0	0	0	58	0	35	0
ASV00271	GTAATACAGAGGGTGCAAGCGTTAATCGGAATTACTGGGCGTAAAGCGCACGTAGGCGGTTTCTTAAGTCAGATGTGAAAGCCCCGGGCTCAACCTGGGAATTGCATTTGAAACTGGGAAACTAGAGTGTGTGAGAGGGGGGTAGAATTCCAAGTGTAGCGGTGAAATGCGTAGAGATTTGGAGGAATACCAGTGGCGAAGGCGGCCCCCTGGCACAACACTGACGCTCAGGTGCGAAAGCGTGGGGAGCAAACAGGATTAG	262	236	0	245	43	0	0	0	0	0	0	0	0	0	0	0	0	0	0	0	0	0	0	0	0	0	0	0	139	73	31	27	145	133	25	29	0	0	0	69	100	0	0	0	0	0	0	0
ASV00459	GTAATACGTATGGTGCAAGCGTTATCCGGAATTACTGGGTGTAAAGGGTGAGTAGGCGGTGAGATAAGTCATATGTGAAAGCCCCAGGCTTAACCTGGGGATTGCATAAGAAACTGTCTGACTAGAGTACAGGAGAGGTAAGCGGAATTCCTAGTGTAGCGGTGAAATGCGTAGATATTAGGAAGAACACCAGTGGCGAAGGCGGCTTACTGGACTGAAACTGACGCTGAGTCACGAAAGCGTGGGGAGCGAACAGGATTAG	262	0	0	0	0	0	0	0	0	0	0	0	0	0	0	0	0	0	0	0	0	0	0	0	862	0	4	0	0	0	0	0	0	0	0	0	0	0	0	0	0	0	0	0	0	0	0	0
ASV00048	GTAATACGTAGGGTGCAAGCGTTAATCGGAATTACTGGGCGTAAAGCGTGCGCAGGCGGTTATGCAAGACAGAGGTGAAATCCCCGGGCTCAACCTGGGAACTGCCTTTGTGACTGCATAGCTAGAGTACGGTAGAGGGGGATGGAATTCCGCGTGTAGCAGTGAAATGCGTAGATATGCGGAGGAACACCGATGGCGAAGGCAATCCCCTGGACCTGTACTGACGCTCATGCACGAAAGCGTGGGGAGCAAACAGGATTAG	262	0	0	0	0	0	0	0	17	0	0	0	0	0	0	0	0	26	0	34	0	0	21	0	13	0	0	0	31	0	0	0	0	0	0	0	0	0	0	0	0	0	0	0	29	40	18	44
ASV00464	GTAATACGGAGGATGCAAGCGTTATCCGGATTCATTGGGTTTAAAGGGTGCGTAGGCGGCTCCTTAAGTCAGCGGTGAAACTCACGGGCTCAACCCGTGACCTGCCGTTGATACTGGGGGGCTTGAATACTGATGAAGCGGGAGGAATGTATGGTGTAGCGGTGAAATGCATAGATATCATACAGAAGGCCTAATGCGAAGGCATCCCGCTAATCCGTGATTGACGCTGAGGCACGAAAGCGTGGGGATCAAACAGGATTAG	262	0	0	0	0	0	0	0	0	0	0	0	0	0	0	0	0	0	0	55	0	0	0	262	96	60	182	0	0	0	0	0	0	0	0	0	0	0	0	0	0	0	0	0	0	0	0	0
ASV00422	GTAATACGGAGGATCCAAGCGTTATCCGGAATCATTGGGTTTAAAGGGTCCGTAGGCGGTTTTATAAGTCAGTGGTGAAATCTGGTCGCTCAACGATCAAACGGCCATTGATACTGTAGAACTTGAATTACTTGGAAGTAACTAGAATATGTAGTGTAGCGGTGAAATGCTTAGAGATTACATGGAATACCAATTGCGAAGGCAGGTTACTACGAGTTAATTGACGCTGATGGACGAAAGCGTGGGGAGCGAACAGGATTAG	262	0	0	570	0	0	0	0	0	0	0	0	0	0	0	0	0	0	0	0	0	0	0	0	0	0	0	0	31	118	0	0	46	0	30	78	0	0	0	275	31	22	26	0	0	0	0	0
ASV00115	GTAATACGTAGGGTGCGAGCGTTAATCGGAATTACTGGGCGTAAAGCGTGCGCAGGCGGTTGTGTAAGACAGGCGTGAAATCCCCGGGCTCAACCTGGGAACTGCGCTTGTGACTGCACAGCTAGAGTACGGCAGAGGGGGGTGGAATTCCACGTGTAGCAGTGAAATGCGTAGAGATGTGGAGGAACACCGATGGCGAAGGCAGCCCCCTGGGCCGATACTGACGCTCATGCACGAAAGCGTGGGTAGCAAACAGGATTAG	262	51	13	56	26	0	66	0	34	0	0	0	0	0	0	0	0	0	0	0	0	0	0	0	0	0	0	0	73	66	63	10	52	83	25	55	27	0	0	62	43	56	61	94	0	0	0	0
ASV00193	GTAATACGGAGGGTGCAAGCGTTAATCGGAATTACTGGGCGTAAAGCGCACGCAGGCGGTTTGTTAAGTCAGATGTGAAATCCCCGGGCTCAACCTGGGAACTGCATTTGAAACTGGCAAGCTTGAGTCTTGTAGAGGGGGGTAGAATTCCAGGTGTAGCGGTGAAATGCGTAGAGATCTGGAGGAATACCGGTGGCGAAGGCGGCCCCCTGGACAAAGACTGACGCTCAGGTGCGAAAGCGTGGGGAGCAAACAGGATTAG	262	0	0	0	0	38	0	0	73	0	0	0	0	27	0	68	0	58	112	130	0	41	44	0	0	0	0	0	0	0	0	0	38	0	0	0	0	0	0	0	0	0	0	0	26	0	0	78
ASV00463	GTAATACGTAGGGTGCAAGCGTTACTCGGAATTACTGGGCGTAAAGCGTGCGCAGGCGGTTTTGTAAGCTTGATGTGAAATCCCCGGGCTTAACCTGGGAACTGCATTGAGGACTGCAAGGCTAGAGTACGGCAGAGGGGGGTGGAATTCCACGTGTAGCAGTGAAATGCGTAGAGATGTGGAGGAACACCGATGGCGAAGGCAGCCCCCTGGGCCTGTACTGACGCTCATGCACGAAAGCGTGGGGAGCAAACAGGATTAG	262	72	24	43	369	0	55	70	14	0	0	0	0	0	0	0	0	0	0	0	0	0	0	0	0	0	0	0	24	18	41	18	44	57	25	33	0	0	0	69	56	201	40	0	0	0	0	0
ASV00456	GTAATACGGAGGATCCAAGCGTTATCCGGATTTATTGGGTTTAAAGGGAGCGTAGGTTGACATATAAGTCAGCTGTGAAAGTTTACGGCTCAACCGTGAAATTGCAGTTGATACTGTATGTCTTGAGTGTACAAGAGGTGGGCGGAATTCGTGGTGTAGCGGTGAAATGCTTAGATATCACGAAGAACTCCAATTGCGAAGGCAGCTCACTGGGGTACAACTGACACTGAGGCTCGAAAGTGTGGGTATCAAACAGGATTAG	262	94	53	12	20	0	11	0	0	0	0	0	0	0	0	0	0	0	0	0	0	0	0	0	0	0	0	0	111	72	138	39	79	162	55	50	229	0	0	0	0	46	0	0	0	0	0	0
ASV00440	GTAATACGGAGGGTGCAAGCGTTATCCGGATTCACTGGGTTTAAAGGGTGTGTAGGCGGGCTTTTAAGTCAGTGGTGAAATCTCCAGGCTCAACCTGGAAACTGCCATTGATACTATTAGTCTTGAATATTGTTGAGGTAGGCGGAATATGTCATGTAGCGGTGAAATGCTTAGATATGACATAGAACACCGATTGCGAAGGCAGCTTGCTAAACAATTATTGACGCTGAGGCACGAAAGCGTGGGGATCAAACAGGATTAG	262	0	0	0	0	0	0	0	0	0	0	0	0	0	0	0	0	0	0	0	0	0	0	10	0	27	0	0	11	0	0	0	0	0	0	0	0	0	0	0	0	0	0	0	7	0	0	0
ASV00469	GTAATACGTAGGGTGCAAGCGTTAATCGGAATTACTGGGCGTAAAGGGTGCGCAGGCGGTTAGATAAGTCAGATGTGAAAGCCCCGGGCTTAACCTGGGAATTGCGTTTGAAACTATTTAACTAGAGTGCAGTAGAGGGAGGTGGAATTCCATGTGTAGCAGTGAAATGCGTAGATATATGGAGGAACATCGATGGCGAAGGCAGCCTCCTGGACTGACACTGACGCTCATGCACGAAAGCGTGGGGAGCAAACAGGATTAG	262	0	0	0	0	0	0	0	0	33	39	0	0	0	0	0	0	4	0	13	13	42	76	78	8	49	89	0	0	0	0	0	0	0	0	0	0	0	0	0	0	0	0	0	22	28	32	28
ASV00474	GTAATACGGAGGGTGCAAGCGTTAATCGGAATAACTGGGCGTAAAGCGCACGCAGGCGGTCGGATAAGTCAGATGTGAAAGCCCCGGGCTCAACCTGGGAACTGCATTTGAAACTGTCCGACTAGAGTCTTGTAGAGGGGGGTAGAATTCCAGGTGTAGCGGTGAAATGCGTAGAGATCTGGAGGAATACCGGTGGCGAAGGCGGCCCCCTGGACAGAGACTGACGCTCAGGTGCGAAAGCGTGGGGAGCAAACAGGATTAG	262	111	14	18	47	0	29	583	28	0	0	0	0	0	0	0	0	0	0	0	0	0	0	0	0	0	0	0	70	22	86	0	25	69	0	22	22	17	0	42	19	44	0	20	0	0	0	0
ASV00477	GTAATACGTAGGGGGCAAGCGTTATCCGGAATTATTGGGCGTAAAGAGTACGTAGGTGGTCTTTTAAGCGCAGGGTTTAAGGCAATGGCTTAACCATTGTTCGCCCTGTGAACTGGAAGACTTGAGTGTAGGAGAGGAAAGTGGAATTCCTAGTGTAGCGGTGAAATGCGTAGATATTAGGAGGAACATCAGTGGCGAAGGCGACTTTCTGGACTATTACTGACACTGAGGTACGAAAGCGTGGGGAGCAAACAGGATTAG	261	32	28	17	31	0	9	0	14	0	0	0	0	0	0	0	0	0	0	0	0	0	0	0	0	0	0	0	117	57	71	20	32	110	0	104	48	93	0	0	13	0	0	29	0	0	0	0
ASV00472	GTAATACGTATGGTGCAAGCGTTGTTCGGAATCATTGGGCGTAAAGGGTATGTAGGCGGAACTGTAAGTCAGGTGTGAAAACTATGGGCTCAACCCGTAGCCTGCACTTGATACTGTGGTTCTGGAGTTAGGGAGAGGTAAGCGGAATTCCTGGTGTAGCGGTGAAATGCGTAGATATCAGGAGGAACACCGGTGGCGAAAGCGGCTTACTGGCCTATAACTGACGCTGAGATACGAAAGTGTGGGTAGCGAACGGGATTAG	262	20	0	70	16	0	6	0	6	0	0	0	0	0	0	0	0	0	0	0	0	0	0	0	0	0	0	0	20	22	62	23	13	20	332	50	33	0	0	50	84	8	75	69	0	0	0	0
ASV00475	GTAATACGGAGGGTGCAAGCGTTAATCGGAATTACTGGGCGTAAAGCGCACGTAGGCTGTAGTGTAAGTCAGGGGTGAAATCCCACGGCTCAACCGTGGAACTGCCTTTGATACTGCACAACTTGAATCCGGGAGAGGGTGGCGGAATTCCAGGTGTAGGAGTGAAATCCGTAGATATCTGGAGGAACATCAGTGGCGAAGGCGGCCACCTGGACCGGTATTGACGCTGAGGTGCGAAAGCGTGGGGAGCAAACAGGATTAG	262	13	31	0	12	0	9	85	8	0	0	0	0	0	0	0	0	0	0	0	0	0	0	0	0	0	0	0	29	28	0	0	23	75	7	38	18	8	0	0	0	16	9	28	0	0	0	0
ASV00479	GTAATACGTAGGGTGCAAGCGTTGTTCGGAATTACTGGGCGTAAAGGGGGAGTAGGCGGAAAGAAAAGTCAGATGTGAAAGCCCTGTGCTTAACGCAGGAAGAGCATTTGAAACTATCTAACTAGAGTGTATTATGGGAGCGTGGAATTCCTAGTGTAGCGGTGAAATGCGTAGATATTAGGAGGAAGACTCGTGGCGAAGGCGACGCTCTGGGGTAACACTGACGCTGAGGACCGAAAGCATGGGGAGCAAACAGGATTAG	262	22	5	20	17	0	20	8	0	0	0	0	0	0	0	0	0	0	0	0	0	0	0	0	0	0	0	0	40	21	5	0	7	52	0	57	16	0	0	20	84	7	73	105	0	0	0	0
ASV00470	GTAATACGTAGGGTGCAAGCGTTGTCCGGAATTATTGGGCGTAAAGAGCTCGTAGGCGGCTTGTCGCGTCTGCTGTGAAAACCCGAGGCTCAACCTCGGGCCTGCAGTGGGTACGGGCAGGCTAGAGTGCGGTAGGGGAGATTGGAATTCCTGGTGTAGCGGTGGAATGCGCAGATATCAGGAGGAACACCGATGGCGAAGGCAGATCTCTGGGCCGCTACTGACGCTGAGGAGCGAAAGCATGGGGAGCGAACAGGATTAG	262	0	11	0	107	15	33	0	13	0	15	0	30	0	0	0	0	0	0	0	0	0	0	15	0	0	0	0	261	36	73	0	41	52	33	154	34	0	0	22	0	0	0	0	0	0	0	0
ASV00483	GTAATACGTAGGGTCCAAGCGTTAATCGGAATTACTGGGCGTAAAGCGTGCGCAGGTGGCCCGTTAAGAGTGATGTGAAATCCCCGAGCTCAACTTGGGAATTGCATTGCTAACTGGCGGGCTAGAGTACGGGAGAGGGGGGTGGAATTCCACGTGTAGCAGTGAAATGCGTAGATATGTGGAGGAACACCGATGGCGAAGGCAGCCCCCTGGCCTGCTACTGACACTCATGCACGAAAGCGTGGGGAGCAAACAGGATTAG	262	0	0	0	0	0	0	0	0	0	0	0	0	0	0	0	0	0	0	0	0	0	53	29	0	0	0	0	0	0	0	0	0	0	0	0	0	0	0	0	0	0	0	0	0	0	0	0
ASV00485	GTAATACGGAGGGTGCAAGCGTTAATCGGAATCACTGGGCGTAAAGCGCGCGTAGGCGGCCTTATAAGTCAGGGGTGAAATCCCACGGCTCAACCGTGGAACTGCCCTTGATACTGTTTGGCTGGAGTCTGTGAGAGGGTAGTGGAATTCCAGGTGTAGGAGTGAAATCCGTAGATATCTGGAGGAACATCAGTGGCGAAGGCGACTACCTGGTGCAGTACTGACGCTGAGGTGCGAAAGCGTGGGGATCAAACAGGATTAG	262	0	0	0	0	0	0	0	0	317	199	111	190	0	0	0	0	0	0	0	15	0	0	16	0	9	61	0	0	0	0	0	0	0	0	0	0	0	0	0	0	0	0	0	34	0	0	0
ASV00486	GTAAAACGTAGGTGGCAAGCGTTGTCCGGAATTACTGGGTGTAAAGGGAGCGCAGGCGGAATGGTAAGTTGGACGTGAAATCTATGGGCTCAACCCATAGCGTGCGTTCAAAACTACTGTTCTTGAGTAGTGTAGAGGTAGGCGGAATTCCCGGTGTAGCGGTGGAATGCGTAGATATCGGGAGGAACACCAGTGGCGAAGGCGGCCTACTGGGCACTTACTGACGCTGAGGCTCGAAAGTATGGGGAGCAAACAGGATTAG	262	0	0	0	0	0	0	0	0	949	47	37	23	0	0	0	0	0	0	0	0	0	0	32	0	0	44	0	0	0	0	0	0	0	0	0	0	0	0	0	0	0	0	0	0	0	0	0
ASV00488	GTAATACGTAGGTGGCGAGCGTTGTCCGGAATTATTGGGCGTAAAGCGCGCGCAGGTGGGATCTTAAGTCTGTTCTGAAAGTTCGGAGCTTAACTCCGTGATGGGATGGAAACTGGGATTCTTGAGTATCGGAGAGGAAAGCGGAATTCCCCGTGTAGCGGTGAAATGCGTAGATATGGGGAGGAACACCAGTGGCGAAGGCGGCTTTCTGGACGATGTCTGACACTGAGGCGCGAAAGCCAGGGGAGCGAACGGGATTAG	261	28	7	0	24	0	68	0	20	0	0	0	0	0	0	0	0	0	0	0	0	0	0	0	0	0	0	0	19	30	0	0	13	79	0	22	16	0	0	0	7	6	13	132	0	0	0	0
ASV00431	GTAATACGTAGGGTGCGAGCGTTAATCGGAATTACTGGGCGTAAAGCGTGCGCAGGCGGTTATGTAAGACAGGTGTGAAATCCCCGGGCTTAACCTGGGAACTGCACTTGTGACTGCATAGCTTGAGTGCGGCAGAGGGGGATGGAATTCCGCGTGTAGCAGTGAAATGCGTAGATATGCGGAGGAACACCGATGGCGAAGGCAATCCCCTGGGCCTGCACTGACGCTCATGCACGAAAGCGTGGGGAGCAAACAGGATTAG	262	0	0	0	136	0	259	24	93	0	0	0	0	0	0	0	0	0	0	0	0	0	0	0	0	0	0	0	15	48	25	0	27	0	0	81	0	0	0	0	16	0	0	0	0	0	0	0
ASV00492	GTAATACGGAGGGTGCAAGCGTTAATCGGAATTACTGGGCGTAAAGCGCGCGTAGGTGGTTTATTAAGTCAGATGTGAAATCCCTGGGCTCAACCTAGGCAGGTCATCTGATACTGGTAGACTAGAATGTGGGAGAGGGAAGTGGAATTTCCGGTGTAGCGGTGAAATGCATAGAGATCGGAAGGAACATCAGTGGCGAAGGCGACTTCCTGGACCAACATTGACGCTGAGGTGCGAAAGCGTGGGTAGCAAACAGGATTAG	262	0	0	0	0	0	0	0	0	0	0	0	0	0	0	0	0	0	0	0	0	0	0	0	0	0	0	0	0	0	0	0	0	0	0	0	0	0	0	0	0	0	0	0	0	0	0	0
ASV00494	GTAATACGTAGGGGGCAAGCGTTATCCGGAATTACTGGGTGTAAAGGGTGAGTAGGCGGCTCTGCAAGTCATATGTGAAAACTTTTGGCTCAACCAAAAGATTGCATAAGAAACTGTGGGGCTAGAGTGCAGGAGAGGTAAGCGGAATTCCTAGTGTAGCGGTGAAATGCGTAGATATTAGGAAGAACACCAGTGGCGAAGGCGGCTTACTGGACTGTAACTGACGCTGAGTCACGAAAGCGTGGGGAGCAAACAGGATTAG	262	0	0	0	0	0	0	0	0	0	0	0	0	0	0	0	0	0	0	0	0	0	0	76	68	0	660	0	0	0	0	0	0	0	0	0	0	0	0	0	0	0	0	0	0	0	0	0
ASV00496	GTAATACGGAAGGAGCGAGCGTTGTTCGGAATTATTGGGCGTAAAGGGCGCGTAGGCTGTCAAACAAGTCTGTAGTCAAATACCTCGGCTTAACTGAGGGAGGGCAATGGAAACTGTTTGACTAGAATTACCTAGGGGAAACTGGAATTTCTAGTGTAGGGGTGGAATCTGTTGATATTAGAAGGAACACCAAAGGCGAAGGCAAGTTTCTGGGGGATAATTGACGCTGAGGCGCGAAAGTGTGGGGAGCAAACAGGATTAG	262	0	0	0	0	0	0	0	0	0	0	0	0	0	0	0	0	0	0	0	0	0	0	0	0	0	0	1441	0	0	0	0	0	0	0	0	0	0	0	0	0	0	0	0	0	0	0	0
ASV00460	GTAATACGGAGGGTGCAAGCGTTATCCGGATTTATTGGGTTTAAAGGGTCCGTAGGCGGATCTGTAAGTCAGTGGTGAAATCTCATAGCTTAACTATGAAACTGCCATTGATACTGCAGGTCTTGAGTAAGGTAGAAGTAGCTGGAATAAGTAGTGTAGCGGTGAAATGCATAGATATTACTTAGAACACCAATTGCGAAGGCAGGTTACTATGTCTTAACTGACGCTGATGGACGAAAGCGTGGGGAGCGAACAGGATTAG	262	0	0	0	2	0	0	0	0	0	0	0	0	0	0	0	0	0	0	0	0	0	0	0	0	0	0	0	0	0	0	0	0	0	0	0	0	0	0	0	0	0	0	0	0	0	0	0
ASV00497	GTAATACGGAGGGTGCAAGCGTTAATCGGAATTACTGGGCGTAAAGCGCACGCAGGCGGCTTTTTAAGTCGGATGTGAAAGCCCCGGGCTCAACCTGGGAATTGCATCTGATACTGGGAAGCTAGAGTATGTGAGAGGGGGGTAGAATTCCAAGTGTAGCGGTGAAATGCGTAGAGATTTGGAGGAATACCAGTGGCGAAGGCGGCCCCCTGGCACAATACTGACGCTCAGGTGCGAAAGCGTGGGGAGCAAACAGGATTAG	262	0	0	0	0	0	0	0	0	0	0	0	0	0	0	0	0	0	0	0	0	0	0	0	0	0	0	0	0	0	0	0	0	0	0	0	0	0	0	0	0	0	0	0	0	0	0	0
ASV00244	GTAATACGTAGGGTGCGAGCGTTAATCGGAATTACTGGGCGTAAAGCGTGCGCAGGCGGTTTCGTAAGACAGAGGTGAAATCCCCGGGCTCAACCTGGGAACTGCCTTTGTGACTGCGAGGCTAGAGTATGGCAGAGGGGGGTGGAATTCCACGTGTAGCAGTGAAATGCGTAGAGATGTGGAGGAACACCGATGGCGAAGGCAGCCCCCTGGGCCAATACTGACGCTCATGCACGAAAGCGTGGGGAGCAAACAGGATTAG	262	0	0	99	0	0	29	0	31	0	0	0	0	0	0	0	0	0	0	0	0	0	0	0	0	0	0	0	0	39	20	21	15	0	149	53	0	0	0	164	155	167	116	37	0	0	0	0
ASV00498	GTAATACGTAGGGTGCGAGCGTTAATCGGAATTACTGGGCGTAAAGCGTGCGCAGGCGGTTTTTTAAGACAGGCGTGAAATCCCCGGGCTTAACCTGGGAACTGCGCTTGTGACTGGAAGGCTAGAGTACGGCAGAGGGGGGTGGAATTCCACGTGTAGCAGTGAAATGCGTAGAGATGTGGAGGAACACCGATGGCGAAGGCAGCCCCCTGGGCCGATACTGACGCTCATGCACGAAAGCGTGGGGAGCAAACAGGATTAG	262	31	0	0	227	0	234	0	70	0	0	0	0	0	0	0	0	0	0	0	0	0	0	0	0	0	0	0	31	18	0	0	20	32	0	0	0	0	0	0	0	0	16	30	0	0	0	0
ASV00466	GTAATACGTAGGGTGCGAGCGTTAATCGGAATTACTGGGCGTAAAGCGTGCGCAGGTGGTTGTGTAAGTCAGATGTGAAATCCCCGGGCTCAACCTGGGAACTGCATTTGAGACTGCACGGCTAGAGGATGGCAGAGGGGGGTAGAATTCCACGTGTAGCAGTGAAATGCGTAGAGATGTGGAGGAATACCGATGGCGAAGGCAGCCCCCTGGGCTATTTCTGACACTCATGCACGAAAGCGTGGGGAGCAAACAGGATTAG	262	0	0	12	95	0	135	84	363	0	0	0	0	0	0	0	0	0	0	0	0	0	0	0	0	0	0	0	10	17	26	0	0	28	0	0	0	0	0	12	20	78	0	107	0	0	0	0
ASV00499	GTAATACGGAGGGTGCAAGCGTTATTCGGAATTACTGGGCGTAAAGCGCACGTAGGCCGCTTTGTAAGTCAGGGGTGAAATCCCACGGCTCAACCGTGGAACTGCCCTTGAAACTGCAGAGCTTGAATCCTGGAGAGGGTGGCGGAATTCCTGGTGTAGGAGTGAAATCCGTAGATATCAGGAGGAACACCGGTGGCGAAGGCGGCCACCTGGACAGGCATTGACGCTGAGGTGCGAAAGTGTGGGGAGCAAACAGGATTAG	262	0	0	0	0	0	123	0	62	0	0	0	0	0	0	0	0	0	0	0	0	0	0	0	0	0	0	0	0	44	0	0	0	57	0	69	13	43	0	0	0	0	0	68	0	0	0	0
ASV00500	GTAATACGTAGGGTGCAAGCGTTATCCGGAATTATTGGGCGTAAAGGGCTCGTAGGCGGTTCGTCGCGTCCGGTGTGAAAGTCCATCGCTTAACGGTGGATCTGCGCCGGGTACGGGCGGGCTGGAGTGCGGTAGGGGAGACTGGAATTCCCGGTGTAACGGTGGAATGTGTAGATATCGGGAAGAACACCAATGGCGAAGGCAGGTCTCTGGGCCGTTACTGACGCTGAGGAGCGAAAGCGTGGGGAGCGAACAGGATTAG	262	66	223	0	0	0	0	0	0	0	0	0	0	0	0	0	0	0	0	0	0	0	0	0	0	0	0	0	176	70	68	0	52	110	0	29	43	139	0	0	0	0	0	0	0	0	0	0
ASV00493	GTAATACGGGGGGCGCAAGCGTTACTCGGAATCACTGGGCGTAAAGGGAGCGTAGGCGTTCTATTAAGTCTCGAGTGAAATCCCGCAGCCTAACTGCGGAACTGCTCGGGAAACTGATAGAATAGAGTATGGAAGAGGTAGGTGGAATTTCCAGTGTAGGGGTAAAATCCGTAGATATTGGAAGGAATACCAGAAGCGAAGGCGACCTACTGGGACATTACTGACGCTGAGGCTCGAAAGCGTGGGGAGCAAACAGGATTAG	262	39	0	56	20	0	0	5	35	0	0	0	0	0	0	0	0	0	0	0	0	0	0	0	0	0	0	0	47	29	18	21	21	81	10	79	0	0	0	41	7	10	96	108	0	0	0	0
ASV00495	GTAATACGTAGGGTGCGAGCGTTAATCGGAATTACTGGGCGTAAAGCGTGCGCAGGCGGTTTTGTAAGACAGTGGTGAAATCCCCGGGCTCAACCTGGGAACTGCCATTGTGACTGCAAGGCTAGAGTGCGGCAGAGGGGGATGGAATTCCGCGTGTAGCAGTGAAATGCGTAGATATGCGGAGGAACACCGATGGCGAAGGCAATCCCCTGGGCCTGCACTGACGCTCATGCACGAAAGCGTGGGGAGCAAACAGGATTAG	262	0	0	0	31	0	33	0	0	0	0	0	0	0	0	0	0	0	0	59	0	0	16	0	0	0	0	0	0	0	0	0	14	0	0	0	0	0	0	55	104	0	92	0	0	12	0	39
ASV00506	GTAATACGGAGGATCCAAGCGTTATCCGGAATCATTGGGTTTAAAGGGTCCGTAGGCGGTTTTATAAGTCAGTGGTGAAAGCCAGCAGCTCAACTGTTGAACGGCCATTGATACTGTAGAACTTGAATTACTTGGAAGTAACTAGAATATGTAGTGTAGCGGTGAAATGCTTAGAGATTACATGGAATACCAATTGCGAAGGCAGGTTACTACGAGTATATTGACGCTGATGGACGAAAGCGTGGGGAGCGAACAGGATTAG	262	0	0	0	0	0	0	0	0	0	0	0	0	0	0	0	0	0	0	0	0	0	0	0	0	0	0	0	0	0	6	0	0	0	0	0	0	0	0	0	0	0	0	0	0	0	0	0
ASV00451	GTAATACGGAGGGTGCAAGCGTTAATCGGAATTACTGGGCGTAAAGCGCATGCAGGCGGTCTGTTAAGTCAGATGTGAAATCCCCGGGCTTAACCTGGGAACTGCATTTGAAACTGGCAGACTGGAGTCCTGGAGAGGGGGGTAGAATTTCCGGTGTAGCGGTGAAATGCGTAGATATCGGAAGGAATACCAGTGGCGAAGGCGGCCCCCTGGCCAGAGACTGACGCTCAGATGCGAAAGCGTGGGGAGCAAACAGGATTAG	262	6	5	113	170	0	38	31	7	0	0	0	0	0	0	0	0	0	0	0	0	0	0	0	0	0	0	0	14	26	39	8	0	11	20	32	0	0	0	134	78	308	29	0	0	0	0	0
ASV00508	GTAATACGGAGGGTGCAAGCGTTATCCGGATTTATTGGGTTTAAAGAGTCCGTAGGCGGGCTTATAAGTCAGTGGTGAAAGCCTGTCGCTTAACGATAGAACTGCCATTGATACTGTAAGTCTTGAGTATATTTGAGGTAGCTGGAATAAGTAGTGTAGCGGTGAAATGCATAGATATTACTTAGAACACCAATTGCGAAGGCAGGTTACCAAGATATAACTGACGCTGAGGGACGAAAGCGTGGGGAGCGAACAGGATTAG	262	0	0	0	0	0	114	0	17	0	0	0	0	0	0	0	0	0	0	0	0	0	0	0	0	0	0	0	0	0	0	0	0	0	0	0	0	0	0	0	0	0	0	0	0	0	0	0
ASV00502	GTAATACGTATGAGGCAAGCGTTGTTCGGAATTATTGGGCGTAAAGGGCATCTAGGCGGGATATTAAGTCAGGTGTGAAAGCCAAGGGCTCAACCCTTGAACTGCATCTGATACTGGTATTCTTGAGTTCGGAAGAGGAAGGCGGAATTCCCGGTGTAGCGGTGAAATGCGTAGATATCGGGAAGAACACCGGTGGCGAAGGCGGCCTTCTGGTCTAGGACTGACGCTGACATGCGAAAGTGTGGGGATCAAACGGGATTAG	262	0	42	18	12	0	0	8	0	0	0	0	0	0	0	0	0	0	0	0	0	0	0	0	0	0	0	0	47	8	23	19	35	117	23	125	41	0	0	37	34	12	20	12	0	0	0	0
ASV00467	GTAATACGGAGGATCCAAGCGTTATCCGGAATCATTGGGTTTAAAGGGTCCGTAGGCGGTCTTATAAGTCAGTGGTGAAAGCCCATCGCTCAACGATGGAACTGCCATTGATACTGTAGGACTTGAATGCTTAGGAAGTAACTAGAATATGTAGTGTAGCGGTGAAATGCTTAGATATTACATGGAATACCAATTGCGAAGGCAGGTTACTACTAAGTGATTGACGCTGATGGACGAAAGCGTGGGGAGCGAACAGGATTAG	262	0	0	0	0	0	0	0	0	0	0	0	0	0	0	0	0	0	0	0	0	0	0	0	0	0	0	0	194	328	0	0	93	0	0	0	0	0	0	0	0	0	0	70	0	0	0	0
ASV00150	GTACTACGGAGGGTGCAAGCGTTAATCGGAATTACTGGGCGTAAAGCGCACGCAGGCGGTTGGATAAGTTAGATGTGAAAGCCCCGGGCTCAACCTGGGAATTGCATTTAAAACTGTCCAGCTAGAGTCTTGTAGAGGGGGGTAGAATTCCAGGTGTAGCGGTGAAATGCGTAGAGATCTGGAGGAATACCGGTGGCGAAGGCGGCCCCCTGGACAAAGACTGACGCTCAGGTGCGAAAGCGTGGGGAGCAAACAGGATTAG	262	0	0	0	0	0	0	472	0	0	0	0	0	0	0	0	0	0	0	0	0	0	0	0	0	0	0	0	0	0	0	0	0	0	0	0	0	0	0	0	0	0	0	0	0	0	0	0
ASV00512	GTAATACGGAGGGTGCGAGCGTTAATCGGAATTACTGGGCGTAAAGCGCGCGTAGGCGGTTTGCTAAGTCCGCTGTGAAAGCCCTGGGCTTAACCTGGGAACTGCAGTGGATACTGGCAGGCTAGAGTATGGTAGAGGAGAGTGGAATTTCCGGTGTAGCAGTGAAATGCGTAGAGATCGGAAGGAACACCAGTGGCGAAGGCGGCTCTCTGGACCAATACTGACGCTGAGGTGCGAAAGCGTGGGGAGCAAACAGGATTAG	262	0	0	0	16	16	17	0	25	0	0	0	0	0	11	0	0	0	0	0	0	0	0	0	0	0	0	0	24	15	44	17	0	27	0	11	17	208	0	0	0	0	0	8	0	0	0	0
ASV00513	GTAATACGTAGGTGGCAAGCGTTGTCCGGAATTATTGGGTGTAAAGGGCGTGTAGGCGGCGCAATAAGTCTGGTGTGAAATCTCACGGCTCAACCGTGAAATAGCATTGGAAACTGTTGTGCTAGAGTGTCGGAGAGGAAAGCGGAATTCCATGTGTAGCGGTGAAATGCGTAGATATATGGAGGAACACCAGTGGCGAAGGCGGCTTTCTGGACGAATACTGACGCTGAGGCGCGAAAGCGTGGGGAGCAAACAGGATTAG	262	0	0	0	0	0	0	0	0	0	0	0	0	0	0	0	0	0	0	0	0	163	0	40	487	61	0	0	0	0	0	0	0	0	0	0	0	0	0	0	0	0	0	0	0	0	0	0
ASV00516	GTAATACGTAGGGTCCAAGCGTTAATCGGAATTACTGGGCGTAAAGCGTGCGCAGGCGGTTGTGCAAGACCGATGTGAAATCCCCGGGCTTAACCTGGGAATTGCATTGGTGACTGCACGGCTAGAGTGTGTCAGAGGGGGGTAGAATTCCACGTGTAGCAGTGAAATGCGTAGAGATGTGGAGGAATACCGATGGCGAAGGCAGCCCCCTGGGATAACACTGACGCTCATGCACGAAAGCGTGGGGAGCAAACAGGATTAG	262	0	0	0	0	0	0	0	0	0	0	0	0	0	0	0	0	0	0	0	0	0	0	0	0	0	0	0	0	0	0	0	0	0	0	0	0	0	0	0	0	0	0	0	0	0	0	0
ASV00518	GTAATACGTAGGGGGCAAGCGTTATCCGGAATTACTGGGCGTAAAGGGAGCGTAGGCGGTTTGACAAGCCAGCGGTGAAAGGCAATAGCTTAACTATTGTAAGCCGTTGGAACTGTCGAACTTGAGTGCAGGAGAGGCAAGTGGAATTCCTAGTGTAGCGGTGAAATGCGTAGATATTAGGAGGAACACCAGTGGCGAAGGCGACTTGCTGGACTGTAACTGACGCTGAGGCTCGAAAGCGTGGGGAGCAAACAGGATTAG	261	0	0	17	0	0	28	0	16	0	0	0	0	0	0	0	0	0	0	0	0	0	0	0	0	0	0	0	0	14	0	0	0	0	0	0	0	0	0	0	28	188	40	93	0	0	0	0
ASV00520	GTAATACGGAGGATCCAAGCGTTATCCGGAATCATTGGGTTTAAAGGGTTCGTAGGCGGTTTTATAAGTCAGTGGTGAAATCTGGTCGCTCAACGATCAAACGGCCATTGATACTGTAAGACTTGAATTATTGTGAAGTAACTAGAATATGTAGTGTAGCGGTGAAATGCTTAGATATTACATGGAATACCAATTGCGAAGGCAGGTTACTAACAATATATTGACGCTGATGAACGAAAGCGTGGGGAGCGAACAGGATTAG	262	0	0	0	0	0	0	0	0	0	0	0	0	0	0	0	0	48	14	0	0	273	11	0	13	0	0	0	0	0	0	0	0	0	0	0	0	0	0	0	0	0	0	0	0	273	0	0
ASV00528	GTAATACGTAGGGTGCAAGCGTTATCCGGAATTATTGGGCGTAAAGGGCTCGTAGGCGGTTCGTCGCGTCCGGTGTGAAAGTCCATCGCTTAACGGTGGATCCGCGCCGGGTACGGGCGGGCTTGAGTGCGGTAGGGGAGACTGGAATTCCCGGTGTAACGGTGGAATGTGTAGATATCGGGAAGAACACCAATGGCGAAGGCAGGTCTCTGGGCCGTTACTGACGCTGAGGAGCGAAAGCGTGGGGAGCGAACAGGATTAG	262	13	70	0	27	0	17	0	0	0	0	0	28	0	0	34	0	0	0	0	0	0	0	0	0	0	0	0	106	81	26	39	43	98	37	24	55	74	6	0	16	0	0	17	0	0	0	0
ASV00515	GTAAGACGGAGGGTGCAAGCGTTGTTCGGAATCACTGGGCGTAAAGCGCGTGTAGGCGGCTTGACAAGTCGAATGTGAAAGCCCGGGGCTCAACCTCGGAAGTGCATTCGAAACTGTCAGGCTTGAGTACGGGAGAGGGAAGTGGAATTCCTGGTGTAGAGGTGAAATTCGTAGATATCAGGAGGAACACCGGTGGCGAAGGCGGCTTCCTGGACCGATACTGACGCTGAGACGCGAAAGCGTGGGGAGCAAACAGGATTAG	262	12	38	13	21	6	23	0	13	0	0	0	6	0	0	0	0	0	0	0	0	0	0	0	0	0	0	0	43	24	8	7	24	51	8	20	20	77	0	7	0	0	0	0	0	0	0	0
ASV00529	GTAAGACGGAGGAGGCAAGCGTTATCCGGAATGATTGGGCGTAAAGGGTCTGTAGGTGGTAGCTCAAGTCTGCTGTCAAAGGTCAGGGCTTAACTCTGAAAAGGCAGTGGAAACTGAGGAACTAGAGTGCGGTAGGGGTAGAGGGAATTCCCGGTGTAGCGGTGAAATGCGTAGAGATCGGGAAGAACACCAGTGGCGAAAGCGCTCTACTGGGCCTGCACTGACACTGAAAGACGAAAGCTAGGGGAGCGAATGGGATTAG	262	0	0	128	0	0	0	0	0	0	0	0	0	0	0	0	0	0	0	0	0	0	0	0	0	0	0	0	57	25	39	0	0	17	0	257	0	0	0	0	0	380	35	54	0	0	0	0
ASV00526	GTAATACGGGGGGTGCAAGCGTTACTCGGAATCACTGGGCGTAAAGAGCATGTAGGCGGATTAATAAGTTTGAAGTGAAATCCTATAGCTTAACTATAGAACTGCTTTGAAAACTGTTAGTCTAGAATGTGGGAGAGGTAGATGGAATTTCTGGTGTAGGGGTAAAATCCGTAGAGATCAGAAGGAATACCGATTGCGAAGGCGATCTACTGGAACATTATTGACGCTGAGATGCGAAAGCGTGGGGAGCAAACAGGATTAG	262	0	0	0	177	0	149	0	93	0	0	0	0	0	0	0	0	0	0	0	0	0	0	0	0	0	0	0	0	0	131	0	0	0	0	0	140	108	0	0	0	0	0	0	0	0	0	0
ASV00509	GTAATACAGAGGGTGCAAGCGTTAATCGGAATTACTGGGCGTAAAGCGCGCGTAGGCGGTTTGTTAAGTCGGATGTGAAATCCCTGGGCTCAACCTAGGCACTGCATCCGATACTGGCTGACTAGAGTGTGGGAGAGGAAGGTAGAATTCCAGGTGTAGCGGTGAAATGCGTAGAGATCTGGAGGAATACCGATGGCGAAGGCAGCCTTCTGGCCTAACACTGACGCTGAGGTGCGAAAGCATGGGGAGCAAACAGGATTAG	262	82	0	0	0	0	0	0	0	0	0	0	0	0	0	0	0	0	0	0	0	0	0	0	0	0	0	0	61	0	188	73	56	30	0	49	43	0	0	0	0	0	0	0	0	0	0	0
ASV00311	GTAATACGTAGGGGGCTAGCGTTATCCGGAATTACTGGGCGTAAAGGGTGCGTAGGTGGTTTCTTAAGTCAGAAGTGAAAGGCTACGGCTCAACCGTAGTAAGCTTTTGAAACTAAGAGACTTGAGTGCAGGAGAGGAGAGTAGAATTCCTAGTGTAGCGGTGAAATGCGTAGATATTAGGAGGAATACCAGTTGCGAAGGCGGCTCTCTGGACTGTAACTGACACTGAGGCACGAAAGCGTGGGGAGCAAACAGGATTAG	261	0	0	0	0	0	0	0	0	0	0	0	0	0	0	0	0	0	0	0	17	0	13	8	0	0	0	0	0	0	0	0	0	0	0	0	0	0	0	0	0	0	0	0	180	0	26	400
ASV00507	GTAATACGAAGGGGGCTAGCGTTGTTCGGAATTACTGGGCGTAAAGCGCGCGTAGGCGGCTTTGTCAGTCAGGGGTGAAATCCCGGGGCTTAACCTCGGAACTGCCCTTGATACTGCAAGGCTTGAGTCTGTGAGAGGATGGTGGAATACCCAGTGTAGAGGTGAAATTCGTAGATATTGGGTGGAACACCAGTGGCGAAGGCGGCCATCTGGCACAGTACTGACGCTGAGGTGCGAAAGCGTGGGGAGCAAACAGGATTAG	262	0	0	27	9	0	32	0	0	0	0	0	0	0	0	0	0	0	0	0	0	0	0	0	0	0	0	0	60	39	9	0	23	8	0	32	0	0	0	22	0	11	37	205	0	0	0	0
ASV00510	GTAATACGGAGGGTGCAAGCGTTGTTCGGATTTATTGGGCGTAAAGCGCGTGTAGGCGGTTTGTTAAGTCTGATGTGAAAGCCCTGGGCTCAACCTGGGAAGTGCATTGGAAACTGGCAGACTTGAATACGGGAGAGGGTAGTGGAATTCCTAGTGTAGGAGTGAAATCCGTAGATATTAGGAGGAACACCGGTGGCGAAGGCGGCTACCTGGACCGATATTGACGCTGAGACGCGAAAGCGTGGGGAGCAAACAGGATTAG	262	0	0	72	0	0	0	0	0	0	0	0	0	0	0	0	0	0	0	0	0	0	0	0	0	0	0	0	0	71	0	0	0	0	0	119	21	0	0	80	282	127	77	11	0	0	0	0
ASV00532	GTAATACGTATGGTGCAAGCGTTATCCGGAATTACTGGGCGTAAAGGGTGAGTAGGCGGTCGGCTAAGTCATATGTGAAAATCCAGGGCTCAACCCTGGACTTGCATAAGAAACTGGCAGACTTGAGTGCAGGAGAGGTAAGCGGAATTCCTAGTGTAGCGGTGAAATGCGTAGATATTAGGAAGAACACCAGTGGCGAAGGCGGCTTACTGGACTGTAACTGACGCTGAGTCACGAAAGCGTGGGGAGCGAACAGGATTAG	262	0	0	0	0	0	0	0	0	0	0	0	0	0	0	0	0	0	0	0	5	0	0	676	0	0	143	0	0	0	0	0	0	0	0	0	0	0	0	0	0	0	0	0	31	11	0	21
ASV00487	GTAATACGGAGGGAGCTAGCGTTGTTCGGAATTACTGGGCGTAAAGCGCACGTAGGCGGCTACTCAAGTCAGAGGTGAAAGCCCGGGGCTCAACCCCGGAACTGCCTTTGAAACTAGGTAGCTAGAATCTTGGAGAGGTCAGTGGAATTCCGAGTGTAGAGGTGAAATTCGTAGATATTCGGAAGAACACCAGTGGCGAAGGCGACTGACTGGACAAGTATTGACGCTGAGGTGCGAAAGCGTGGGGAGCAAACAGGATTAG	262	47	352	0	0	0	0	0	0	0	0	0	0	0	0	0	0	0	0	51	0	0	0	223	0	21	0	0	47	82	52	0	90	0	0	0	0	0	0	0	0	0	0	0	0	0	0	0
ASV00530	GTAATACAGAGGGGGCAAGCGTTATTCGGAATTATTGGGCGTAAAGGGCGCGTAGGCGGTTCTGTAAGTAGGATGTGCAATCCCCGAGCTCAACTTGGGAACTGCATCCTAGACTGCAAGACTAGAGTGCTGGAGAGGGTGGTAGAATTCCACGTGTAGCGGTGAAATGCGTAGAGATGTGGAGGAATACCAGTGGCGAAGGCGGCCACCTGGACAGTAACTGACGCTGAGGCGCGAAAGTGTGGGTAGCAAACAGGATTAG	262	0	0	39	0	0	102	344	43	0	0	0	0	0	0	0	0	0	0	0	0	0	0	11	0	0	0	0	0	19	0	0	0	0	0	16	0	0	0	39	0	125	0	32	5	0	0	0
ASV00523	GTAAAACGTAGGTGGCAAGCGTTGTCCGGAATTACTGGGTGTAAAGGGAGCGCAGGCGGGATGGCAAGTTGGGCGTGAAAACTATGGGCTTAACCCATAGACTGCGCTCAAAACTGCTGTTCTTGAGTGATGGAGAGGTAGGCGGAATTCCCGGTGTAGCGGTGGAATGCGTAGATATCGGGAGGAACACCAGTGGCGAAGGCGGCCTACTGGACATCAACTGACGCTGAGGCTCGAAAGTATGGGGAGCAAACAGGATTAG	262	0	0	0	0	0	0	0	0	407	88	12	24	0	0	0	0	0	0	0	0	0	0	55	0	0	94	0	0	0	0	0	0	0	0	0	0	0	0	0	0	0	0	0	0	0	0	0
ASV00413	GTAATACAGAGGGTGCGAGCGTTAATCGGATTTACTGGGCGTAAAGCGTGCGTAGGCGGCTTTTTAAGTCGGATGTGAAATCCCTGAGCTTAACTTAGGAATTGCATTCGATACTGGGAGGCTAGAGTATGGGAGAGGATGGTAGAATTCCAGGTGTAGCGGTGAAATGCGTAGAGATCTGGAGGAATACCGATGGCGAAGGCAGCCATCTGGCCTAATACTGACGCTGAGGTACGAAAGCATGGGGAGCAAACAGGATTAG	262	117	0	0	0	0	0	0	0	0	0	0	0	0	0	0	0	0	0	0	0	0	0	0	0	0	0	0	155	33	259	83	98	57	90	32	166	0	0	0	0	0	0	0	0	0	0	0
ASV00511	GTAATACGTAGGGTGCGAGCGTTAATCGGAATTACTGGGCGTAAAGCGTGCGCAGGCGGTTTTTTAAGATAGGCGTGAAATCCCCGGGCTCAACCTGGGAACTGCGCTTATGACTGGAAGACTAGAGTATGGCAGAGGGGGGTGGAATTCCACGTGTAGCAGTGAAATGCGTAGAGATGTGGAGGAACACCGATGGCGAAGGCAGCCCCCTGGGCCAATACTGACGCTCATGCACGAAAGCGTGGGTAGCAAACAGGATTAG	262	0	0	173	0	0	48	0	18	0	0	0	0	0	0	0	0	0	0	0	0	0	0	0	0	0	0	0	2	59	0	0	8	1	0	37	0	0	0	109	155	154	38	41	0	0	0	0
ASV00519	GTAATACGTAGGGTCCAAGCGTTAATCGGAATTACTGGGCGTAAAGCGTGCGCAGGTGGTTCGTTAAGAGTGATGTGAAATCCCCGGGCTTAACCTGGGAATTGCATTGCTAACTGGCGAACTAGAGTACGGGAGAGGGGGGTGGAATTCCGCGTGTAGCAGTGAAATGCGTAGAGATGCGGAGGAACACCGATGGCGAAGGCAGCCCCCTGGCCTGCTACTGACACTCATGCACGAAAGCGTGGGGAGCAAACAGGATTAG	262	0	0	0	0	0	759	387	0	0	0	0	0	0	0	0	0	0	0	0	0	0	0	0	0	0	0	0	0	16	0	0	0	0	0	0	0	0	0	0	17	0	0	0	0	0	0	0
ASV00537	GTAATACGGAGGATCCAAGCGTTATCCGGAATCATTGGGTTTAAAGGGTCCGTAGGCGGTCTTATAAGTCAGTGGTGAAAGCCCATCGCTCAACGATGGAACTGCCATTGATACTGTAGGACTTGAATGCTTGTGAAGTAACTAGAATATGTAGTGTAGCGGTGAAATGCTTAGATATTACATGGAATACCAATTGCGAAGGCAGGTTACTAACAAGTTATTGACGCTGATGGACGAAAGCGTGGGGAGCGAACAGGATTAG	262	0	0	0	0	0	85	0	0	0	0	0	0	0	0	0	0	0	0	0	0	0	0	0	0	0	0	0	145	21	0	0	13	0	0	86	0	0	0	0	0	0	0	0	0	0	0	0
ASV00540	GTAATACGGAGGATCCGAGCGTTATCCGGATTTATTGGGTTTAAAGGGTGCGCAGGCGGACTGGTAAGTCAGGGGTGAAAATCTACGGCTCAACTGTAGACGTGCCTTTGATACTGCCGGACTAGAGTTAAGATGGAGTGGGCGGAATGTGTTGTGTAGCGGTGAAATGCTTAGATATAACACAGAACACCGATCGCGAAGGCAGCTCACTAAACTTTGACTGACGCTCATGCACGAAAGCGTGGGGATCAAACAGGATTAG	262	71	18	0	57	0	32	0	0	0	0	0	0	0	0	0	0	0	0	0	0	0	0	0	0	0	0	0	54	104	0	0	53	242	0	55	16	0	0	0	0	0	11	114	0	0	0	0
ASV00521	GTAATACGTAGGGTGCGAGCGTTAATCGGAATTACTGGGCGTAAAGCGTGCGCAGGCGGTTGATTAAGACAGGCGTGAAATCCCCGGGCTTAACCTGGGAACTGCGCTTGTGACTGGTCAGCTAGAGTACGGCAGAGGGGGGTGGAATTCCACGTGTAGCAGTGAAATGCGTAGAGATGTGGAGGAACACCGATGGCGAAGGCAGCCCCCTGGGCCGATACTGACGCTCATGCACGAAAGCGTGGGTAGCAAACAGGATTAG	262	81	10	26	48	0	37	0	17	0	0	0	0	0	0	0	0	0	0	0	0	0	0	0	0	0	0	0	73	53	62	0	43	59	0	36	114	40	0	0	0	40	28	36	0	0	0	0
ASV00543	GTAATACGTATGTCGCAAGCGTTATCCGGAATTATTGGGCATAAAGCGCGTCTAGGCGGTTTATTAAGTCTGATGTGAAAATGCGGGGCTCAACTCCGTATTGCGTTGGAAACTGGTAGACTAGAGTATTGGAGAGGTAGGCGGAACTACAAGTGTAGAGGTGAAATTCGTAGATATTTGTAGGAATGCCAATTGGGAAGCCAGCTTACTGGACAAATACTGACGCTGAAGCGCGAAAGCTAGGGGAGCAAACAGGATTAG	261	0	0	0	0	0	0	411	88	0	0	0	0	0	0	0	0	0	0	0	0	0	0	0	0	0	0	0	0	0	0	0	0	0	0	0	0	0	0	0	0	430	204	90	0	0	0	0
ASV00545	GTAATACGGAGGGTGCAAGCGTTATCCGGATTTATTGGGTTTAAAGGGTGCGTAGGCGGTTTAGTAAGTCAGCGGTGAAATTTTCCGGCTTAACCGGGAACTTGCCGTTGATACTGCTGAGCTTGAATATGAATGAAGTTGGAGGAATGTGTGGTGTAGCGGTGAAATGCATAGATATCACACAGAAGACCGATTGCGAAGGCATCTGACTAATTCATTATTGACGCTGATGCACGAAAGCGTGGGGATCAAACAGGATTAG	262	0	0	0	0	0	0	0	0	551	203	0	0	0	0	0	0	0	0	0	0	0	10	0	0	0	0	0	0	0	0	0	0	0	0	0	0	0	0	0	0	0	0	0	5	0	0	0
ASV00517	GTAATACGAAGGGGGCTAGCGTTGTTCGGAATTACTGGGCGTAAAGCGCACGTAGGCGGATATTTAAGTCAGGGGTGAAATCCCAGAGCTCAACTCTGGAACTGCCTTTGATACTGGGTATCTTGAGTATGGAAGAGGTAAGTGGAATTCCGAGTGTAGAGGTGAAATTCGTAGATATTCGGAGGAACACCAGTGGCGAAGGCGGCTTACTGGTCCATTACTGACGCTGAGGTGCGAAAGCGTGGGGAGCAAACAGGATTAG	262	58	0	42	0	0	0	0	0	0	0	0	0	0	0	0	0	0	0	0	0	0	0	0	0	0	0	0	0	72	68	19	80	40	16	109	10	4	0	71	23	0	47	141	0	0	0	0
ASV00524	GTAATACAGAGGGTGCGAGCGTTAATCGGATTTACTGGGCGTAAAGCGTGCGTAGGCGGCTTCTTAAGTCGGATGTGAAATCCCTGAGCTTAACTTAGGAATTGCATTCGATACTGGGAAGCTAGAGTATGGGAGAGGATGGTAGAATTCCAGGTGTAGCGGTGAAATGCGTAGAGATCTGGAGGAATACCGATGGCGAAGGCAGCCATCTGGCCTAATACTGACGCTGAGGTACGAAAGCATGGGGAGCAAACAGGATTAG	262	0	0	0	0	0	35	0	0	0	0	0	0	0	0	0	0	0	26	0	0	0	0	0	0	0	0	0	0	0	120	28	0	0	0	0	82	0	0	0	0	0	0	0	0	0	0	0
ASV00465	GTAATACGTAGGGTGCAAGCGTTAATCGGAATTACTGGGCGTAAAGCGTGCGCAGGCGGTTATGTAAGACAGAGGTGAAATCCCCGGGCTCAACCTGGGAACTGCCTTTGTGACTGCATAGCTTGAGTGCGGCAGAGGGGGTTGGAATTCCGCGTGTAGCTGTGAAATGCGTAGATATGCGGAGGAACACCGTTGGCGAAGGCTTTCCCCTGGGCCTGCACTGACGCTCATGCTCGAAAGCGTGGGGAGCAAACAGGATTAG	262	0	0	0	0	0	0	0	0	0	0	0	0	0	0	0	0	0	0	0	0	0	0	0	0	0	0	0	0	0	0	0	0	0	0	0	0	0	0	0	0	0	0	0	0	0	0	0
ASV00368	GTAATACGTAGGGTGCGAGCGTTAATCGGAATTACTGGGCGTAAAGCGTGCGCAGGCGGCTTTGCAAGACAGAGGTGAAATCCCCGGGCTCAACCTGGGAACTGCCTTTGTGACTGCAAGGCTAGAGTACGGCAGAGGGGGATGGAATTCCGCGTGTAGCAGTGAAATGCGTAGATATGCGGAGGAACACCGATGGCGAAGGCAATCCCCTGGGCCTGTACTGACGCTCATGCACGAAAGCGTGGGGAGCAAACAGGATTAG	262	8	0	13	72	0	62	0	45	0	0	0	0	0	0	0	0	0	0	43	0	0	0	0	0	0	0	0	27	13	65	30	24	27	16	21	15	0	0	14	0	0	0	8	0	0	0	25
ASV00539	GTAATACGGAGGATCCAAGCGTTATCCGGAATCATTGGGTTTAAAGGGTCCGTAGGCGGCCTTATAAGTCAGTGGTGAAATCCCATCGCTCAACGATGGAACTGCCATTGATACTGTAGGGCTTGAATTATTGTGAAGTAACTAGAATATGTAGTGTAGCGGTGAAATGCTTAGATATTACATGGAATACCAATTGCGAAGGCAGGTTACTAACAATTGATTGACGCTGATGGACGAAAGCGTGGGGAGCGAACAGGATTAG	262	0	0	0	0	0	0	0	0	0	0	0	0	0	0	0	0	0	0	0	0	0	0	0	0	0	0	0	0	0	0	0	0	0	0	0	0	0	0	0	0	0	0	0	0	0	0	0
ASV00549	GTAAAACGTAGGTGGCAAGCGTTGTCCGGAATTACTGGGTGTAAAGGGAGCGCAGGCGGAATGGTAAGTTGGATGTGAAATCTATGGGCTCAACCCATAGCGTGCATTCAAAACTGCTGTTCTTGAGTGATGTAGAGGTAGGCGGAATTCCCGGTGTAGCGGTGGAATGCGTAGATATCGGGAGGAACACCAGTGGCGAAGGCGGCCTACTGGGCATTAACTGACGCTGAGGCTCGAAAGTATGGGGAGCAAACAGGATTAG	262	0	0	0	0	0	0	0	0	135	32	25	127	0	0	0	64	0	0	158	0	0	0	0	0	0	0	0	0	0	0	0	0	0	0	0	0	0	76	0	0	0	0	0	0	61	0	0
ASV00081	GTAATACGTAGGGTGCGAGCGTTAATCGGAATTACTGGGCGTAAAGCGTGCGCAGGCGGTTTGGCAAGTCAGATGTGAAATCCCCGAGCTCAACTTGGGAACTGCGTTTGAAACTGCCAGACTAGAATATGTCAGAGGGGGGTAGAATTCCACGTGTAGCAGTGAAATGCGTAGAGATGTGGAGGAATACCAATGGCGAAGGCAGCCCCCTGGGATAATATTGACGCTCATGCACGAAAGCGTGGGGAGCAAACAGGATTAG	262	0	0	0	0	0	0	0	0	0	0	0	0	0	0	0	0	0	0	0	0	0	0	0	0	0	0	0	0	0	0	0	0	0	0	0	0	0	0	0	0	26	0	28	0	14	16	0
ASV00552	GTAAGACAGAGGGAACTAGCGTTGTTCGGATTGACTGGGCGTAAAGGGTGCGTAGGTGGTCACTTAAGTAAGATGTTAAAGCCCAGGGCTTAACCCTGGAATCGCGTTTTAAACTGGGAGACTAGAGTGTGGTAGAGGAAAACGGAATTCCTAGTGTAGAGGTGAAATTCGTAGATATTAGGAGGAACACCGGAGGCGAAGGCGGTTTTCTGGGCCATTACTGACACTGAGGCACGAAAGCGTGGGGAGCAAACAGGATTAG	262	0	0	0	0	0	0	0	0	0	0	0	0	0	0	0	0	0	0	0	0	0	0	0	0	0	0	0	10	0	0	0	0	0	1160	0	0	0	0	0	0	0	0	0	0	0	0	0
ASV00209	GTAATACGTAGGGTGCGAGCGTTATCCGGAATTATTGGGCGTAAAGAGCTCGTAGGCGGTTTGTCGCGTCTGTCGTGAAAGTCCGGGGCTTAACCCCGGATCTGCGGTGGGTACGGGCAGACTAGAGTGCAGTAGGGGAGACTGGAATTCCTGGTGTAGCGGTGGAATGCGCAGATATCAGGAGGAACACCGATGGCGAAGGCAGGTCTCTGGGCTGTAACTGACGCTGAGGAGCGAAAGCATGGGGAGCGAACAGGATTAG	262	12	0	14	13	0	0	16	0	6	0	0	0	32	0	42	0	21	37	22	0	0	0	0	0	0	0	0	13	0	0	0	0	0	0	0	0	0	0	17	0	0	0	0	0	0	0	71
ASV00283	GTAATACGTAGGTGGCAAGCGTTGTCCGGAATTATTGGGCGTAAAGCGCGCGCAGGCGGCCTTTTAAGTCTGATGTGAAAGCCCCCGGCTCAACCGGGGAGGGCCATTGGAAACTGGAAGGCTTGAGTACAGAAGAGAAGAGTGGAATTCCACGTGTAGCGGTGAAATGCGTAGAGATGTGGAGGAACACCAGTGGCGAAGGCGACTCTTTGGTCTGTAACTGACGCTGAGGCGCGAAAGCGTGGGGAGCAAACAGGATTAG	262	129	0	68	0	0	0	0	0	0	0	0	0	0	0	0	0	0	0	0	0	0	0	0	0	0	0	0	89	45	21	14	128	35	0	79	35	60	0	189	33	0	15	0	0	0	0	0
ASV00556	GTAATACGGAGGATGCAAGCGTTATCCGGATTCATTGGGTTTAAAGGGTGCGCAGGTGGGAAAATAAGTCAGTGGTGAAATACTGCCGCTTAACGGTAGAATTGCCATTGATACTGTTTTTCTTGAGTATGGTTGAGGTAGGTGGAATGTGTTGTGTAGCGGTGAAATGCATAGATATGACACAGAACGCCGATTGCGAAGGCAGCTTACTAAGCCATTACTGACACTGAGGCACGAAAGCGTGGGGATCGAACAGGATTAG	262	0	0	19	59	0	60	0	22	0	0	0	0	0	0	0	0	0	0	0	0	0	0	0	0	0	0	0	50	54	38	27	18	83	0	82	0	0	0	9	9	0	34	212	0	0	0	0
ASV00557	GTAATACGTAGGGGGCAAGCGTTATCCGGAATTACTGGGTGTAAAGGGTGAGTAGGCGGTAGCCTAAGTCATATGTGAAAGCCCGCAGCTTAACTGCGGGACTGCATAAGAAACTGAGCTACTAGAGTACAGGAGAGGTAAGCGGAATTCCTAGTGTAGCGGTGAAATGCGTAGATATTAGGAAGAACACCAGTGGCGAAGGCGGCTTACTGGACTGAAACTGACGCTGAGTCACGAAAGCGTGGGGAGCGAACAGGATTAG	262	0	0	0	0	0	0	0	0	0	0	0	0	0	0	0	0	0	0	0	0	0	0	6	0	0	0	0	0	0	0	0	0	0	0	0	0	0	0	0	0	0	0	0	0	0	0	0
ASV00555	GTAATACGTAGGGGGCGAGCGTTATCCGGAATTATTGGGCGTAAAGAGTTCGTAGGCGGTTATGTAAGCTAAAGGTTAAAGGCTATGGCTCAACCATAGTTAGCCCTTAGAACTGTGTAACTTGAGTGCAGGAGAGGAAAGTGGAATTCCTAGTGTAGCGGTGAAATGCGTAGATATTAGGAGGAACACCAGTGGCGAAGGCGACTTTCTGGACTGTAACTGACGCTGAGGAACGAAAGCGTGGGTAGCGAACAGGATTAG	261	0	0	0	0	0	0	0	0	327	206	31	22	0	0	0	0	0	0	0	0	0	0	26	0	0	41	0	0	0	0	0	0	0	0	0	0	0	0	0	0	0	0	0	0	0	0	0
ASV00554	GTAATACGGAGGGTGCAAGCGTTATCCGGAATCATTGGGTTTAAAGGGTCCGTAGGCGGTTTAATAAGTCAGTGGTGAAATCTGGTCGCTCAACGATCAAACTGCCATTGATACTGTTAGACTTGAATTATTGTGAAGTAACTAGAATATGTAGTGTAGCGGTGAAATGCTTAGATATTACATGGAATACCAATTGCGAAGGCAGGTTACTAATGGTATATTGACGCTGATGGACGAAAGCGTGGGTAGCGAACAGGATTAG	262	0	0	0	0	0	0	0	0	0	0	0	0	0	0	0	0	0	0	0	0	0	0	0	0	0	0	0	0	0	0	0	0	0	35	0	38	0	0	47	73	0	65	0	0	0	0	0
ASV00425	GTAATACGTATGTCGCAAGCGTTATCCGGAATTATTGGGCATAAAGCGCGTCTAGGCGGTTTATTAAGTCTGATGTGAAAATGCGGAGCTCAACTCCGTATTGCGTTGGAAACTGGTAGACTAGAGTATTGGAGAGGTAGGCGGAACTACAAGTGTAGAGGTGAAATTCGTAGATATTTGTAGGAATGCCAATGACGAAGGTAGCTTACTGGACAAATACTGACGCTGAAGCGCGAAAGCTAGGGGAGCAAACAGGATTAG	261	0	0	0	0	0	0	708	0	0	0	0	0	0	0	0	0	0	0	0	0	0	0	0	0	0	0	0	0	0	0	0	0	0	0	0	0	0	0	0	0	388	0	34	0	0	0	0
ASV00559	GTAATACGTAGGGTGCAAGCGTTAATCGGAATTACTGGGCGTAAAGCGTGCGCAGGCGGCTTTGCAAGACAGATGTGAAATCCCCGGGCTCAACCTGGGAACTGCATTTGTGACTGCATGGCTAGAGTGCGGCAGAGGGGGATGGAATTCCGCGTGTAGCAGTGAAATGCGTAGATATGCGGAGGAACACCGATGGCGAAGGCAATCCCCTGGGCCTGCACTGACGCTCATGCACGAAAGCGTGGGGAGCAAACAGGATTAG	262	0	0	0	0	0	0	0	0	0	0	0	0	0	0	0	0	0	0	0	0	0	0	0	0	0	0	0	57	0	0	0	17	0	0	29	0	0	0	0	0	0	0	0	0	0	10	0
ASV00563	GTAATACGTAGGGTGCGAGCGTTAATCGGAATTACTGGGCGTAAAGCGTGCGCAGGCGGTTTTGTAAGACAGGCGTGAAATCCCCGGGCTCAACCTGGGAACTGCGCTTGTGACTGCAAGGCTAGAGTATGGCAGAGGGGGGTGGAATTCCACGTGTAGCAGTGAAATGCGTAGAGATGTGGAGGAACACCAATGGCGAAGGCAGCCCCCTGGGCCAATACTGACGCTCATGCACGAAAGCGTGGGTAGCAAACAGGATTAG	262	0	0	0	0	0	0	0	0	0	0	0	0	0	0	60	0	0	0	0	0	0	0	23	0	0	41	0	0	0	95	0	0	41	0	0	0	295	0	0	0	0	0	0	0	0	0	0
ASV00564	GTAATACGGAGGGTGCAAGCGTTGTTCGGAATTACTGGGCGTAAAGCGCGCGCAGGCGGTTTGCTAAGTCAGATGTGAAAGCCCATGGCTCAACCATGGACGTGCATTTGAAACTGGCAGACTTGAGTAGTGGAGGGGGTGGTGGAATTCCCGGTGTAGAGGTGAAATTCGTAGATATCGGGAGGAATACCGGTGGCGAAGGCGACCACCTGGCCACATACTGACGCTGAGGCGCGAAAGCGTGGGGAGCAAACAGGATTAG	262	0	0	0	0	0	119	36	26	0	0	0	0	0	0	0	0	0	0	0	0	0	0	0	0	0	0	0	0	0	0	0	0	0	0	61	0	0	0	0	27	0	53	0	0	0	0	0
ASV00561	GTAATACGGAGGGTGCAAGCGTTGTTCGGAATTACTGGGCGTAAAGCGCGCGCAGGCGGTCTGTTAAGTCAGATGTGAAAGCCCATGGCTCAACCATGGACGTGCATTTGAAACTGGCAGGCTTGAGTAGTGGAGGGGGTGGTGGAATTCCCGGTGTAGAGGTGAAATTCGTAGATATCGGGAGGAATACCGGTGGCGAAGGCGACCACCTGGCCACATACTGACGCTGAGGCGCGAAAGCGTGGGGAGCAAACAGGATTAG	262	0	0	10	42	0	97	0	9	0	0	0	0	0	0	0	0	0	0	0	0	0	0	0	0	0	0	0	0	36	0	0	0	21	0	35	0	0	0	11	39	20	12	66	0	0	0	0
ASV00534	GTAATACGTAGGGTGCGAGCGTTAATCGGAATTACTGGGCGTAAAGCGTGCGCAGGCGGTTTTTTAAGACAGGCGTGAAATCCCCGGGCTCAACCTGGGAACTGCGCTTGTGACTGGAAGACTAGAGTATGGCAGAGGGGGGTGGAATTCCACGTGTAGCAGTGAAATGCGTAGAGATGTGGAGGAACACCGATGGCGAAGGCAGCCCCCTGGGCCAATACTGACGCTCATGCACGAAAGCGTGGGGAGCAAACAGGATTAG	262	0	0	0	152	0	248	0	100	0	0	0	0	0	0	0	0	0	0	0	0	0	0	0	0	0	0	0	0	0	0	0	0	0	0	0	0	0	0	0	53	0	55	0	0	0	0	0
ASV00566	GTAATACGGAGGATGCAAGCGTTATCCGGATTCATTGGGTTTAAAGGGTGCGTAGGCGGCTGTTTAAGTCAGCGGTGAAACTCACGGGCTCAACCCGTGACCTGCCGTTGATACTGGGGAGCTTGAATACGGATGAAGCGGGAGGAATGTATGGTGTAGCGGTGAAATGCATAGATATCATACAGAAGGCCTAATGCGAAGGCATCCCGCTAATCCGTTATTGACGCTGAGGCACGAAAGCGTGGGGATCAAACAGGATTAG	262	0	0	0	0	0	0	0	0	95	10	7	0	0	0	0	0	0	222	0	124	0	0	0	0	0	71	0	0	0	0	0	0	0	0	0	0	0	0	0	0	0	0	0	0	207	0	0
ASV00574	GTAATACGTAGGGTGCAAGCGTTATCCGGAATTACTGGGCGTAAAGGGTGAGTAGGCGGCATAGCAAGTCATATGTGAAATCCCCGGTCTTAAGCCGGGGGGTGCATAAGAAACTGTTAAGCTAGAGTACAGGAGAGGTAAGCGGAATTCCTAGTGTAGCGGTGAAATGCGTAGATATTAGGAGGAACACCAGTGGCGAAGGCGGCTTACTGGACTGAAACTGACGCTGAGTCACGAAGGCGTGGGGAGCAAACAGGATTAG	262	0	0	0	0	0	0	0	0	0	0	0	0	0	0	0	0	0	0	0	0	0	0	0	0	0	0	0	0	0	0	0	0	0	0	0	0	0	0	0	0	0	0	0	0	0	0	0
ASV00514	GTAAAACGTAGGGGGCAAGCGTTGTCCGGAATGACTGGGCGTAAAGGGCGCGTAGGCGGCCAAATAAGTCTGAAGTGAAAGCCCCACTTTTAAGGTGGGAATTGCTTTGGAAACTATATGGCTTGAGTGCGGGAGAGGAAAGTGGAATTCCCAGTGTAGCGGTGAAATGCATAGAGATTGGGAGGAACACCAGTGGCGAAGGCGGCTTTCTGGACCGTAACTGACGCTGAGGCGCGAAAGCGTGGGGAGCAAACAGGATTAG	262	0	0	0	0	0	0	0	0	166	53	0	0	0	0	0	0	0	0	0	0	0	0	167	12	0	47	0	0	0	0	0	0	0	0	0	0	0	0	0	0	0	0	0	0	0	0	29
ASV00548	GTAATACGGAGGATCCGAGCGTTATCCGGATTTATTGGGTTTAAAGGGTGCGTAGGCGGAAGAATAAGTCAGTGGTGAAAGTTTGCAGCTCAACTGTAAAATTGCCGTTGAAACTGTTTTTCTTGAGTGTAAATGAGGTAGGCGGAATGTGTTGTGTAGCGGTGAAATGCTTAGATATGACACAGAACACCGATTGCGAAGGCAGCTTACTAAGATACAACTGACGCTGAGGCACGAAAGCGTGGGGATCGAACAGGATTAG	262	80	14	0	10	0	0	0	0	0	0	0	0	0	0	0	0	0	0	0	0	0	0	0	0	0	0	0	56	35	47	14	57	198	41	38	116	0	0	0	0	0	0	0	0	0	0	0
ASV00279	GTAATACGGAGGGAGCTAGCGTTGTTCGGAATTACTGGGCGTAAAGCGCACGTAGGCGGCGACTCAAGTCAGAGGTGAAAGCCCGGGGCTCAACCCCGGAACTGCCTTTGAAACTAGGTCGCTAGAATCTTGGAGAGGTCAGTGGAATTCCGAGTGTAGAGGTGAAATTCGTAGATATTCGGAAGAACACCAGTGGCGAAGGCGACTGACTGGACAAGTATTGACGCTGAGGTGCGAAAGCGTGGGGAGCAAACAGGATTAG	262	93	0	0	0	0	0	0	32	0	0	0	0	0	0	0	0	0	0	0	0	0	0	0	0	19	0	0	0	0	72	0	0	0	0	0	0	9	14	0	0	0	0	0	0	0	0	0
ASV00579	GTAATACGTAGGGTGCAAGCGTTAATCGGAATTACTGGGCGTAAAGCGTGCGCAGGCGGTCTGATAAGACAGGTGTGAAATCCCCGAGCTCAACTTGGGAACTGCACTTGTGACTGTCAGACTAGAGTGTGTCAGAGGGAGGTAGAATTCCACGTGTAGCAGTGAAATGCGTAGATATGTGGAGGAATACCAGTGGCGAAGGCGGCCTCCTGGGATAACACTGACGCTCATGTACGAAAGCGTGGGGAGCAAACAGGATTAG	262	0	0	0	0	0	0	0	0	0	0	0	0	0	0	0	0	24	0	0	0	24	16	27	18	12	0	0	0	0	0	0	0	0	0	0	0	0	0	0	0	0	0	0	0	0	226	0
ASV00580	GTAATACGGAGGGTGCAAGCGTTAATCGGAATTACTGGGCGTAAAGCGCACGCAGGCGGTTGGATAAGTTAGATGTGAAAGCCCCGGGCTCAACCTGGGAATTGCATTTAAAACTGTCCAGCTAGAGTCTTGTAGAGGGGGGTAGAATTCCAGGTGTAGCGGTGAAATGCGTAGAGATCTGGAGGAATACCGGTGGCGAAGGCGACCCCCTGGACAAAGACTGACGCTCAGGTGCGAAAGCGTGGGGAGCAAACAGGATTAG	262	0	0	0	0	0	0	0	0	0	0	0	0	0	0	0	0	0	0	0	0	0	0	0	0	0	0	0	0	0	0	0	0	0	0	0	0	0	0	0	0	0	0	0	0	0	0	0
ASV00570	GTAATACGGAGGGTGCAAGCGTTAATCGGAATAACTGGGCGTAAAGCGCACGCAGGCGGTCGGATAAGTCAGATGTGAAAGCCCCGGGCTCAACCTGGGAACTGCATTTGAAACTGTCCGACTAGAGTCTTGTAGAGGGGGGTAGAATTCCAGGTGTAGCGGTGAAATGCGTAGAGATCTGGAGGAATACCGGTGGCGAAGGCGGCCCCCTGGACAAAGACTGACGCTCAGGTGCGAAAGCGTGGGGAGCAAACAGGATTAG	262	34	14	59	49	0	25	237	33	0	0	0	0	0	0	0	0	0	0	0	0	0	0	0	0	0	0	0	25	15	56	0	7	44	0	10	12	32	0	33	24	31	19	26	0	0	0	0
ASV00572	GTAATACGTAGGGTGCAAGCGTTGTCCGGAATTATTGGGCGTAAAGAGCTCGTAGGCGGTTTGTCGCGTCTGCTGTGAAATCCCGAGGCTCAACCTCGGGCCTGCAGTGGGTACGGGCAAACTAGAGTGTGGTAGGGGAGATTGGAACTCCTGGTGTAGCGGTGGAATGCGCAGATATCAGGAAGAACACCGATGGCGAAGGCAGATCTCTGGGCCATTACTGACGCTGAGGAGCGAAAGCGTGGGGAGCGAACAGGATTAG	262	0	169	0	0	0	0	0	0	0	0	0	0	0	0	0	0	0	0	0	0	0	0	0	0	0	0	0	79	11	0	0	0	0	0	0	0	0	0	0	0	0	0	0	0	0	0	0
ASV00538	GTAAAACGTAGGGGGCAAGCGTTGTCCGGAATGACTGGGCGTAAAGGGCGCGTAGGCGGCCATATAAGTCTGGAGTGAAAGCCCCGCTTTTAAGGTGGGAATTGCTTTGGAAACTATGTGGCTTGAGTGCAGGAGAGGAAAGTGGAATTCCCAGTGTAGCGGTGAAATGCATAGAGATTGGGAGGAACACCAGTGGCGAAGGCGGCTTTCTGGACTGTAACTGACGCTGAGGCGCGAAAGCGTGGGGAGCAAACAGGATTAG	262	0	0	0	0	0	0	0	0	303	160	64	30	0	0	0	0	0	0	0	0	0	0	0	0	0	0	0	0	0	0	0	0	0	0	0	0	0	0	0	0	0	0	0	0	0	0	0
ASV00581	GTAATACGGAGGGTGCAAGCGTTGTTCGGAATTACTGGGCGTAAAGCGCGCGTAGGCGGTTTGCTAAGTCAGATGTGAAAGCCCTCGGCTTAACCGGGGACGTGCATTTGAAACTGGCAGACTTGAGTACTGGAGGGGGTGGTGGAATTCCCGGTGTAGAGGTGAAATTCGTAGATATCGGGAGGAATACCGGTGGCGAAGGCGACCACCTGGCCAGATACTGACGCTGAGGTGCGAAAGCGTGGGGAGCAAACAGGATTAG	262	0	0	0	20	0	133	0	29	0	0	0	7	0	0	0	0	0	0	0	0	0	0	0	0	0	0	0	0	0	10	0	0	0	0	0	0	105	0	0	0	0	0	20	0	0	0	0
ASV00582	GTAATACGGAGGGTGCAAGCGTTATCCGGATTTATTGGGTTTAAAGGGTCCGTAGGCGGATTTATAAGTCAGTGGTGAAATCCTATCGCTTAACGATAGAACTGCCATTGATACTGTAAGTCTTGAGTGTAGTTGAGGTAGCTGGAATAAGTAGTGTAGCGGTGAAATGCATAGATATTACTTAGAACACCAATTGCGAAGGCAGGTTACCAAGTTACAACTGACGCTGATGGACGAAAGCGTGGGGAGCGAACAGGATTAG	262	0	0	0	0	0	0	0	0	0	0	0	0	0	0	0	0	170	0	0	0	58	12	16	0	0	0	0	0	0	0	0	0	0	0	0	0	0	0	0	0	0	0	0	41	0	128	0
ASV00583	GTAATACGGAGGGTGCAAGCGTTATCCGGATTTATTGGGTTTAAAGGGTCCGTAGGCGGGCTTGTAAGTCAGTGGTGAAATCCGGCAGCTCAACTGTCGAACTGCCATTGATACTGCAAGTCTTGAGTAAATTAGAAGTGGCTGGAATAAGTAGTGTAGCGGTGAAATGCATAGATATTACTTAGAACACCAATTGCGAAGGCAGGTCACTATGTTTTAACTGACGCTGATGGACGAAAGCGTGGGTAGCGAACAGGATTAG	262	0	0	0	0	0	0	0	0	0	0	0	0	0	0	0	0	0	0	0	0	0	0	0	0	0	0	0	0	0	0	0	0	0	0	0	0	0	0	0	0	0	0	0	0	0	0	0
ASV00584	GTAATACGTAGGGTGCAAGCGTTAATCGGAATTACTGGGCGTAAAGCGTGCGCAGGCGGTGATGTAAGACAGTTGTGAAATCCCCGGGCTTAACCTGGGAACTGCATCTGTGACTGCATCGCTGGAGTGCGGCAGAGGGGGATGGAATTCCGCGTGTAGCAGTGAAATGCGTAGATATGCGGAGGAACACCGATGGCGAAGGCAATCCCCTGGGCCTGCACTGACGCTCATGCACGAAAGCGTGGGGAGCAAACAGGATTAG	262	0	0	0	0	0	0	0	0	0	0	0	0	0	0	0	0	0	0	0	0	0	0	0	0	0	0	0	0	0	0	0	0	0	0	0	0	0	0	0	0	0	0	0	0	0	0	0
ASV00577	GTAATACGTAGGGTGCAAGCGTTATCCGGAATCACTGGGCGTAAAGGGTGCGTAGGCGGTCTGACAAGTCAGAAGTGAAAGGCAGTGGCTCAACCATTGTAAGCTTTTGAAACTGTTAGACTTGAATGCAGGAGGGGCAAGTGGAATTCCTAGTGTAGCGGTGAAATGCGTAGATATTAGGAGGAACACCAGTGGCGAAGGCGACTTGCTGGACTGTAATTGACGCTGAGGCACGAAAGCGTGGGGAGCAAACAGGATTAG	261	0	0	0	0	0	49	117	16	0	0	0	0	0	0	0	0	0	0	0	0	0	0	0	0	0	0	0	0	86	0	0	0	0	0	17	0	0	0	0	50	170	0	29	0	0	0	0
ASV00586	GTAATACGAAGGGGGCTAGCGTTGCTCGGAATCACTGGGCGTAAAGCGCACGTAGGCGGACCGTTAAGTCGGAGGTGAAAGCCCAGGGCTCAACCCTGGAATTGCCTTCGATACTGACAGTCTCGAGTATGGAAGAGGTTGGTGGAACTCCGAGTGTAGAGGTGAAATTCGTAGATATTCGGAAGAACACCAGTGGCGAAGGCGGCCAACTGGTCCATTACTGACGCTGAGGTGCGAAAGCGTGGGGAGCAAACAGGATTAG	262	29	0	0	0	0	0	0	0	0	0	0	0	0	0	0	0	0	0	0	0	0	0	53	0	4	0	0	58	0	0	0	21	6	0	53	0	0	0	0	0	0	0	0	0	0	19	0
ASV00590	GTAATACGGAGGATCCAAGCGTTATCCGGAATCATTGGGTTTAAAGGGTCCGTAGGCGGCTTTATAAGTCAGTGGTGAAATCTCCCCGCTCAACGGGGAAACTGCCATTGATACTGTAGTGCTTGAATTATTAGGAAGTAACTAGAATATGTAGTGTAGCGGTGAAATGCTTAGATATTACATGGAATACCAATTGCGAAGGCAGGTTACTACTAATGGATTGACGCTGATGGACGAAAGCGTGGGTAGCGAACAGGATTAG	262	0	0	0	123	0	0	0	45	0	0	0	0	0	0	0	0	0	0	0	0	0	0	0	0	0	0	0	37	0	45	0	7	0	0	0	0	0	0	0	0	0	112	0	0	0	0	0
ASV00594	GTAATACGTAGGGTGCAAGCGTTAATCGGAATTACTGGGCGTAAAGCGTGCGCAGGCGGTTTGATAAGACAGGTGTGAAATCCCCGAGCTCAACTTGGGAACTGCACTTGTGACTGTCAGACTAGAGTGTGTCAGAGGGAGGTAGAATTCCACGTGTAGCAGTGAAATGCGTAGATATGTGGAGGAATACCAGTGGCGAAGGCGGCCTCCTGGGATAACACTGACGCTCATGTACGAAAGCGTGGGGAGCAAACAGGATTAG	262	0	0	0	0	0	0	0	0	0	0	0	0	0	0	0	21	12	0	0	0	0	0	0	14	0	0	0	0	0	0	0	0	0	0	0	0	0	0	12	0	0	0	18	0	0	0	0
ASV00591	GTAAGACGGAGGATGCAAGCGTTATCCGGAATTATTGGGCGTAAAGCGTCCGCAGGTGGTTAATCAAGTCTGCTTTCAAAGAGTGGGGCTTAACTCCATAGAGGGAGTGGAAACTGATTAACTAGAGGGCAGTAGAGGTAGGAGGAATTCCCAGTGTAGCGGTGAAATGCGTAGATATTGGGAAGAACACCAGCAGCGAAGGCGTCCTACTGGGCTGCACCTGACACTCATGGACGAAAGCTAGGGGAGCGAATGGGATTAG	262	36	0	25	38	7	0	0	0	0	0	0	0	0	0	0	0	0	0	0	0	0	0	0	0	0	0	0	304	10	8	0	7	11	0	22	0	16	0	9	0	0	24	0	0	0	0	0
ASV00596	GTAATACGTAGGTGGCAAGCGTTGTCCGGATTTACTGGGCGTAAAGGATGCGTAGGTGGATATTTAAGTGAGTTGTGAAATACCAGAGCTTAACTTTGGTGCTGCAATTCAAACTGGATGTCTAGAGTGCAGGAGAGGAAAGTGGAATTCTTAGTGTAGCGGTGAAATGCGTAGAGATTAAGAAGAACACCAGTGGCGAAGGCGACTTTCTGGACTGTAACTGACACTGAGGCATGAAAGCGTGGGGAGCAAACAGGATTAG	262	0	0	0	0	0	0	0	0	0	0	0	0	0	0	0	0	0	0	215	0	0	0	81	75	0	0	0	0	0	0	0	0	0	0	0	0	0	191	0	0	0	0	0	25	0	155	0
ASV00593	GTAATACGTAGGTCCCGAGCGTTGTCCGGATTTATTGGGCGTAAAGCGAGCGCAGGTGGTTGTATAAGTCTGAAGTAAAAGGCAGTGGCTCAACCATTGTGTGCTTTGGAAACTGTACAACTTGAGTGCAGAAGGGGAGAGTGGAATTCCATGTGTAGCGGTGAAATGCGTAGATATATGGAGGAACACCGGTGGCGAAAGCGGCTCTCTGGTCTGTAACTGACACTGAGGCTCGAAAGCGTGGGGAGCAAACAGGATTAG	261	31	0	0	0	0	0	6	0	0	0	0	0	0	0	0	0	0	0	0	0	0	0	0	0	0	0	0	248	0	151	0	68	87	0	56	223	125	0	0	0	0	0	11	0	0	0	0
ASV00600	GTAATACGTAGGGTGCAAGCGTTAATCGGAATTACTGGGCGTAAAGCGTGCGCAGGCGGTTTTGTAAGACAGTGGTGAAATCCCCGGGCTCAACCTGGGAACTGCCATTGTGACTGCAAGGCTAGAGTGCGGCAGAGGGGGATGGAATTCCGCGTGTAGCAGTGAAATGCGTAGATATGCGGAGGAACACCGATGGCGAAGGCAATCCCCTGGGCCTGCACTGACGCTCATGCACGAAAGCGTGGGGAGCAAACAGGATTAG	262	0	0	0	0	0	0	0	0	0	0	0	0	0	0	0	0	0	41	0	0	0	0	0	13	0	0	0	0	0	0	0	0	0	0	0	0	0	0	0	0	0	0	0	44	0	0	0
ASV00323	GTAATACGGAGGGTGCAAGCGTTATCCGGAATCATTGGGTTTAAAGGGTCCGCAGGCGGATTTATAAGTCAGTGGTGAAAGCCTACAGCTCAACTGTAGAACTGCCATTGATACTGTAAGTCTTGAATTCGGTCGAAGTGGGCGGAATATGACATGTAGCGGTGAAATGCATAGATATGTCATAGAACACCGATAGCGAAGGCAGCTCACTAGGCCTGAATTGACGCTCATGGACGAAAGCGTGGGGAGCAAACAGGATTAG	262	0	0	16	0	0	0	0	0	0	0	0	0	0	0	0	0	0	0	0	0	0	0	0	0	0	0	0	45	188	0	0	0	0	0	60	0	0	0	96	54	14	48	25	0	0	0	0
ASV00592	GTAATACGGAGGGTGCAAGCGTTATCCGGAATCATTGGGTTTAAAGGGTCCGCAGGCGGTCTTATAAGTCAGTGGTGAAAGCCTACAGCTCAACTGTAGAACTGCCATTGATACTGTAGGACTTGAATTCGATCGAAGTGGGCGGAATGTGACATGTAGCGGTGAAATGCTTAGATATGTCACAGAACACCGATAGCGAAGGCAGCTCACTAGGTCTGGATTGACGCTCAGGGACGAAAGCGTGGGGAGCAAACAGGATTAG	262	0	0	30	55	0	24	0	0	0	0	0	0	0	0	0	0	0	0	0	0	0	0	0	0	0	0	0	56	78	26	25	43	12	0	86	0	0	0	0	54	18	0	0	0	0	0	0
ASV00599	GTAATACGAAGGGGGCTAGCGTTGTTCGGAATTACTGGGCGTAAAGGGCGCGTAGGCGGCCCTGTCAGTCAAGCGTGAAAGCCCCGGGCTCAACCTGGGAATTGCGCCTGATACTGCAGGGCTTGAGGGTCGGAGAGGATGGTGGAATTCCCAGTGTAGAGGTGAAATTCGTAGATATTGGGAAGAACACCGGTGGCGAAGGCGGCCATCTGGACGACATCTGACGCTGAGGCGCGAAAGCGTGGGGAGCAAACAGGATTAG	262	13	0	18	17	0	0	0	0	0	0	0	0	0	0	0	0	0	0	0	0	0	0	0	0	0	0	0	683	24	42	0	33	13	0	52	10	0	0	0	0	0	26	0	0	0	0	0
ASV00604	GTAATACGGAGGGTGCAAGCGTTAATCGGAATTACTGGGCGTAAAGCGTGCGTAGGCGGCCTTTTAAGTCGGATGTGAAATCCCCGGGCTCAACCTGGGAACTGCATCCGATACTGGGAGGCTAGAATTTGGGAGAGGGAAGTGGAATTTCCGGTGTAGCGGTGAAATGCATAGAGATCGGAAGGAACATCAGTGGCGAAGGCGACTTCCTGGACCAAAATTGACGCTGAGGCACGAAAGCGTGGGTAGCAAACAGGATTAG	262	0	0	0	0	0	0	0	0	0	0	0	0	0	0	0	0	0	0	0	0	0	0	195	0	0	0	0	0	0	0	0	0	0	0	0	0	0	0	0	0	0	0	0	0	0	0	0
ASV00606	GTAATACGTAGGGTGCAAGCGTTAATCGGAATTACTGGGCGTAAAGCGTGCGCAGGCGGTTTTGTAAGACAGGTGTGAAATCCCCGAGCTTAACTTGGGAACTGCACTTGTGACTGCAAGACTAGAGTGTGTCAGAGGGAGGTAGAATTCCACGTGTAGCAGTGAAATGCGTAGAGATGTGGAGGAATACCAGTGGCGAAGGCGGCCTCCTGGGATAACACTGACGCTCATGTACGAAAGCGTGGGGAGCAAACAGGATTAG	262	0	0	0	0	0	0	0	0	232	173	23	53	17	10	0	0	0	0	0	0	0	0	0	0	0	0	10	0	0	0	0	0	0	0	0	0	0	78	0	0	0	0	0	0	0	0	0
ASV00533	GTAATACGTAGGGTGCGAGCGTTAATCGGAATTACTGGGCGTAAAGCGTGCGCAGGCGGTTTTGTAAGACAGATGTGAAATCCCCGGGCTTAACCTGGGAACTGCGTTTGTGACTGCAAGGCTAGAGTACGGCAGAGGGGGGTGGAATTCCTGGTGTAGCAGTGAAATGCGTAGAGATCAGGAGGAACACCGATGGCGAAGGCAGCCCCCTGGGCCTGTACTGACGCTCATGCACGAAAGCGTGGGGAGCAAACAGGATTAG	262	77	0	0	0	0	0	0	0	0	0	0	0	0	0	0	0	0	0	0	0	0	0	0	0	0	0	0	59	38	81	21	138	72	0	41	50	0	0	0	0	0	0	69	0	0	0	0
ASV00607	GTAATACGTAGGGTGCGAGCGTTAATCGGAATTACTGGGCGTAAAGCGTGCGCAGGCGGTGATGTAAGACAGAGGTGAAATCCCCGGGCTCAACCTGGGAACTGCCTTTGTGACTGCATCGCTGGAGTACGGCAGAGGGGGATGGAATTCCGCGTGTAGCAGTGAAATGCGTAGATATGCGGAGGAACACCGATGGCGAAGGCAATCCCCTGGGCCTGTACTGACGCTCATGCACGAAAGCGTGGGGAGCAAACAGGATTAG	262	152	0	0	0	0	36	0	0	0	0	0	0	0	0	0	0	0	0	0	0	0	0	0	0	0	0	0	204	62	35	0	101	141	0	107	0	0	0	0	0	0	0	0	0	0	0	0
ASV00473	GTAATACGTAGGGTGCGAGCGTTAATCGGAATTACTGGGCGTAAAGCGTGCGCAGGCGGTTTTTTAAGACAGGCGTGAAATCCCCGGGCTTAACCTGGGAACTGCGCTTGTGACTGGAAGACTAGAGTATGGCAGAGGGGGGTGGAATTCCACGTGTAGCAGTGAAATGCGTAGAGATGTGGAGGAACACCGATGGCGAAGGCAGCCCCCTGGGCCAATACTGACGCTCATGCACGAAAGCGTGGGGAGCAAACAGGATTAG	262	0	0	66	0	0	44	0	40	0	0	0	0	0	0	0	0	0	0	0	0	0	0	0	0	0	0	0	39	59	30	0	0	0	22	30	0	0	0	85	0	159	15	237	0	0	0	0
ASV00608	GTAATACGGAGGATGCAAGCGTTATCCGGATTCATTGGGTTTAAAGGGTGCGTAGGCGGCTCTTTAAGTCAGTGGTGAAATCCTGCCGCTTAACGGTAGAATTGCCATTGATACTGAAGAGCTTGAGTACAATTGAGGTAAGCGGAATGTGTAGTGTAGCGGTGAAATGCTTAGATATTACACAGAACACCAATTGCGAAGGCAGCTTACTAAACTGTTACTGACGCTGATGCACGAAAGCGTGGGGAGCGAACAGGATTAG	262	0	0	0	38	0	25	0	0	0	0	0	0	0	0	0	0	0	0	0	0	0	0	0	0	0	0	0	0	0	0	0	0	0	0	42	0	0	0	0	172	194	167	96	0	0	0	0
ASV00609	GTAATACGTAGGTCCCGAGCGTTGTCCGGATTTATTGGGCGTAAAGCGAGCGCAGGCGGTTTAATAAGTCTGAAGTTAAAGGCAGTGGCTTAACCATTGTTCGCTTTGGAAACTGTTAGACTTGAGTGCAGAAGGGGAGAGTGGAATTCCATGTGTAGCGGTGAAATGCGTAGATATATGGAGGAACACCGGTGGCGAAAGCGGCTCTCTGGTCTGTAACTGACGCTGAGGCTCGAAAGCGTGGGGAGCAAACAGGATTAG	261	70	239	0	11	0	0	0	0	0	0	0	0	0	0	0	0	8	0	0	0	0	0	0	0	0	0	0	44	31	31	0	37	68	11	0	15	59	0	0	0	0	0	0	0	0	0	0
ASV00611	GTAATACGAAGGCCCCAAGCGTTATCCGGAATTACTGGGCGTAAAGCGTCTGTAGGTGGTTCGGAAAGTTTCAAGTGAAAGATCAGGGCTCAACCCTGTATTTGCTTGGAAAACTATCGAACTTGAGTGCGGGAGAGGCAAGCAGAATAGTATGAGTAGGGGTGCAATCCGTTGATACATACTAGAATACCAAAAGCGAAGGCAGCTTGCTGGAACGCTACTGACACTGAGAGACGAAAGCGTGGGGAGCAAAAGGGATTAG	262	0	0	0	0	0	0	0	0	0	0	0	0	0	0	0	0	0	0	0	0	0	0	0	0	0	0	0	0	0	0	0	0	0	0	0	0	0	0	0	0	0	0	0	0	0	0	0
ASV00612	GTAATACGGAGGATCCAAGCGTTATCCGGAATCATTGGGTTTAAAGGGTCCGTAGGCGGTTTAATAAGTCAGTGGTGAAATCTGGTCGCTCAACGATCAAACTGCCATTGATACTGTTAGACTTGAATTACTGTGAAGTAACTAGAATATGTAGTGTAGCGGTGAAATGCTTAGATATTACATGGAATACCAATTGCGAAGGCAGGTTACTAACAGTTGATTGACGCTGATGGACGAAAGCGTGGGGAGCGAACAGGATTAG	262	0	0	0	0	0	0	0	0	0	0	0	0	0	0	0	0	0	0	0	0	0	0	0	0	0	0	0	0	0	296	99	0	0	47	0	91	0	0	0	0	0	0	0	0	0	0	0
ASV00099	GTAATACGTAGGTGGCAAGCGTTGTCCGGATTTACTGGGCGTAAAGGATGCGTAGGCGGATTTTTAAGTGGGATGTGAAATTCCGAGGCTCAACCTCGGCGCTGCATTCCAAACTGGAAGTCTAGAGTGCGGGAGAGGAAAGTGGAATTCCTAGTGTAGCGGTGAAATGCGTAGAGATTAGGAAGAACACCAGTGGCGAAGGCGACTTTCTGGACCGTAACTGACGCTGATGCATGAAAGCGTGGGGAGCAAACAGGATTAG	262	0	0	0	0	0	0	752	0	0	0	0	0	0	0	0	0	0	0	0	0	0	0	11	0	0	0	0	0	0	0	0	0	0	0	0	0	0	0	0	0	0	0	0	0	0	0	0
ASV00614	GTAATACGTAGGGTGCGAGCGTTAATCGGAATTACTGGGCGTAAAGCGTGCGCAGGCGGCTTTGCAAGACAGAGGTGAAATCCCCGGGCTCAACCTGGGAACTGCCTTTGTGACTGCAAGGCTAGAGTACGGCAGAGGGAGATGGAATTCCGCGTGTAGCAGTGAAATGCGTAGATATGCGGAGGAACACCGATGGCGAAGGCAATCTCCTGGGCCTGTACTGACGCTCATGCACGAAAGCGTGGGGAGCAAACAGGATTAG	262	57	0	0	0	0	0	0	189	0	0	0	0	0	0	0	0	0	0	0	0	0	0	0	0	0	0	0	52	0	314	54	18	32	0	0	50	0	0	0	0	0	0	0	0	0	0	0
ASV00055	GTAATACGTAGGTGGCAAGCGTTGTCCGGATTTATTGGGTTTAAAGGGTGCGTAGGTGGTTTAATAAGTCAGTGGTGAAAGCTGGTTGCTCAACAATCAAGTTGCCATTGATACTGTTAGACTTGAGAGAAGTGGAGGCTGGTGGAATGGATGGTGTAGCGGTGAAATGCATAGATATCATCCAGAACGTCAATTGCGAAGGCAGCTGGCTGTACTTTTTCTGACACTGAGGCACGAAAGTGTGGGGATCAAACAGGATTAG	262	11	0	0	0	0	0	0	0	0	0	0	0	0	0	0	0	0	0	0	0	0	0	0	0	3	0	0	4	0	19	17	4	0	12	80	56	0	0	5	32	0	5	0	0	0	3	5
ASV00617	GTAATACGGAGGGTGCGAGCGTTAATCGGAATTACTGGGCGTAAAGCGTGCGTAGGCGGCATAATAAGCCAGATGTGAAAGCCCTGGGCTTAACCTGGGAACTGCATTTGGAACTGTTAAGCTAGAGTTGAGTAGAGGTAAGTGGAATTTCAGGTGTAGCGGTGAAATGCGTAGAGATCTGAAGGAACACCAGTGGCGAAGGCGACTTACTGGACTCAAACTGACGCTGAGGTACGAAAGCGTGGGTAGCAAACAGGATTAG	262	19	0	0	0	0	10	0	0	0	0	0	0	0	0	0	0	0	0	0	0	0	0	0	0	0	0	0	31	0	38	39	0	0	8	69	59	0	0	0	0	0	0	0	0	0	0	0
ASV00618	GTAATACGAAGGGGGCTAGCGTTGTTCGGAATTACTGGGCGTAAAGGGCATGTAGGCGGCCCGATAAATTAGAAGTGAAATGCCTGGGCTTAACCCGGGAACTGCTTTTAAGACTGTCGGGCTTGAATCCGTGAGAGGACAGTGGAATTCCCAGTGTAGAGGTGAAATTCGTAGATATTGGGAAGAACACCAGTAGCGAAGGCGACTGTCTGGTGCGGTATTGACGCTGAGATGCGAAAGCGTGGGGAGCAAACAGGATTAG	262	0	0	0	0	0	0	0	0	0	0	0	0	0	0	0	0	0	0	7	15	51	40	16	41	0	87	0	0	0	0	0	0	0	0	0	0	0	0	0	0	0	0	0	74	5	0	0
ASV00619	GTAATACGTAGGTGGCAAGCGTTGTCCGGAATTATTGGGCGTAAAGCGCGCGCAGGCGGTCCTTTAAGTCTGATGTGAAAGCCCACGGCTCAACCGTGGAGGGTCATTGGAAACTGGGGGACTTGAGTGCAGAAGAGGAAAGCGGAATTCCACGTGTAGCGGTGAAATGCGTAGAGATGTGGAGGAACACCAGTGGCGAAGGCGGCTTTCTGGTCTGTAACTGACGCTGAGGCGCGAAAGCGTGGGGAGCAAACAGGATTAG	262	0	0	0	0	0	0	0	0	0	0	0	0	0	0	0	0	9	0	0	0	23	0	109	23	58	41	0	0	0	0	0	0	0	0	0	0	0	0	0	0	0	0	0	0	0	0	0
ASV00627	GTAAAACGTAGGTGGCAAGCGTTGTCCGGAATTACTGGGTGTAAAGGGAGCGCAGGCGGAATGGTAAGTTGGACGTGAAATCTATGGGCTCAACCCATAGCGTGCGTTCAAAACTACTGTTCTTGAGTGATGTAGAGGTAGGCGGAATTCCCGGTGTAGCGGTGGAATGCGTAGATATCGGGAGGAACACCAGTGGCGAAGGCGGCCTACTGGGCATCAACTGACGCTGAGGCTCGAAAGTATGGGTAGCAAACAGGATTAG	262	0	0	0	0	0	0	0	0	138	101	58	61	0	0	0	0	0	0	0	0	0	0	0	0	0	0	0	0	0	0	0	0	0	0	0	0	0	0	0	0	0	0	0	0	0	0	0
ASV00628	GTAATACGGAGGGTGCGAGCGTTATCCGGAATCACTGGGTTTAAAGGGTACGTAGGCGGTTAATTAAGTCAGCAGTGAAAGACTGTCGCTCAACGACGGATGTGCTGTTGATACTGGTTAACTTGAAATGGGTTAGAGTTGGCGGAATGGGTCATGTAGCGGTGAAATGCTTAGATATGACTTGGAACACCGATAGCGAAGGCAGCTGACTGAACCTTGTTTGACGCTGAGGTACGAAAGTGTGGGTAGCGAACAGGATTAG	262	0	0	0	0	0	0	0	0	0	0	0	0	0	0	0	0	0	0	0	0	0	0	0	0	0	0	0	0	9	55	30	6	0	0	18	40	0	0	0	18	0	27	0	0	0	0	0
ASV00624	GTAATACGTAGGGCGCGAGCGTTGTCCGGAATTATTGGGCGTAAAGAGCTCGTAGGCGGCTTGTCGCGTCTGCTGTGAAATCCTGGGGCTTAACTCTGGGCGTGCAGTGGGTACGGGCAGGCTAGAGTGCGGTAGGGGTGATTGGAATTCCTGGTGTAGCGGTGGAATGCGCAGATATCAGGAGGAACACCGATGGCGAAGGCAGGTCACTGGGCCGTTACTGACGCTGAGGAGCGAAAGCATGGGGAGCGAACAGGATTAG	262	54	0	0	0	0	0	0	0	0	0	0	0	0	0	0	0	0	0	0	0	0	0	0	0	0	0	0	128	9	62	18	20	56	0	31	295	239	0	0	0	0	0	0	0	0	0	0
ASV00623	GTAATACGGAGGGTGCAAGCGTTATCCGGATTTATTGGGTTTAAAGGGTCCGTAGGCGGGCTTGTAAGTCAGTGGTGAAATCTCACAGCTTAACTGTGAAACTGCCATTGATACTGCAGGTCTTGAGTAAGGTAGAAGTAGCTGGAATAAGTAGTGTAGCGGTGAAATGCATAGATATTACTTAGAACACCAATTGCGAAGGCAGGTTACTATGTCTTAACTGACGCTGATGGACGAAAGCGTGGGGAGCGAACAGGATTAG	262	42	0	0	0	0	0	0	0	0	0	0	0	0	0	0	0	0	0	0	0	0	0	0	12	0	0	0	50	0	0	5	12	16	0	0	13	0	0	0	0	0	0	0	0	0	0	0
ASV00630	GTACTACGGAGGGTGCAAGCGTTAATCGGAATTACTGGGCGTAAAGCGCATGCAGGTGGTTTGTTAAGTCAGATGTGAAAGCCCTGGGCTCAACCTAGGAATCGCATTTGAAACTGACAAGCTAGAGTACTGTAGAGGGGGGTAGAATTTCAGGTGTAGCGGTGAAATGCGTAGAGATCTGAAGGAATACCGGTGGCGAAGGCGGCCCCCTGGACAGATACTGACACTCAGATGCGAAAGCGTGGGGAGCAAACAGGATTAG	262	0	0	0	0	0	0	0	0	0	0	0	0	0	0	0	0	0	0	0	0	0	0	0	0	0	0	223	0	0	0	0	0	0	0	0	0	0	0	0	0	0	0	0	0	0	0	0
ASV00615	GTAAAACGTAGGTGGCAAGCGTTGTCCGGAATTACTGGGTGTAAAGGGAGCGCAGGCGGAATGGCAAGTTGGATGTGAAATCTATGGGCTCAACCCATAGCGTGCATTCAAAACTGCTGTTCTTGAGTGATGTAGAGGTAGGCGGAATTCCCGGTGTAGCGGTGGAATGCGTAGATATCGGGAGGAACACCAGTGGCGAAGGCGGCCTACTGGGCATTAACTGACGCTGAGGCTCGAAAGTATGGGGAGCAAACAGGATTAG	262	0	0	0	0	0	0	0	0	112	0	0	0	0	0	0	0	83	69	0	0	0	0	120	51	80	68	0	0	0	0	0	0	0	0	0	0	0	0	0	0	0	0	0	0	0	49	0
ASV00626	GTAATACGTAGGGTGCAAACGTTGTCCGGAATTACTGGGTGTAAAGGGTGCACAGGCGGTTTTGTGCGTCAGAGGTAAAATCCCACAGCTCAACTGTGGACCTGCCTTTGATACGGCGAGACTTGAGTACAAGAGAGGATGATAGAATTCCTGGTGTAGCGGTGAAATGCGTAGATATCAGGAGGAATACCAGTGGCGAAGGCGGTCATCTGGCTTGTAACTGACGCTTAAGCACGAAAGCATGGGTAGCGAACAGGATTAG	262	20	0	0	18	0	30	17	0	0	0	0	0	0	0	0	0	0	0	0	0	0	0	0	0	0	0	0	17	16	0	0	0	51	0	23	11	0	0	3	0	35	5	60	0	0	0	0
ASV00633	GTAATACGGAGGGTGCAAGCGTTATCCGGAATCACTGGGTTTAAAGGGTGCGTAGGCGGTTTTATAAGTCAGCGGTGAAAGCGGGTCGCTCAACGATCCCACTGCCGTTGATACTGTTTAACTAGAATTGGGTTGAGGTAACTAGAATGTAACATGTAGCGGTGAAATGCTTAGATATGTTATAGAACACCGATTGCGAAGGCAGGTTACTGGACCTTGATTGACGCTGAGGCACGAAAGCGTGGGTAGCGAACAGGATTAG	262	0	0	0	0	0	0	0	0	0	0	0	0	0	0	0	0	0	0	22	0	3	41	0	0	74	0	0	0	0	0	0	0	0	0	0	0	0	0	0	0	0	0	0	32	66	0	0
ASV00551	GTAATACAGAGGGTGCAAGCGTTAATCGGAATTACTGGGCGTAAAGCGCACGTAGGCGGTTTTTTAAGTCAGATGTGAAAGCCCCGGGCTCAACCTGGGAATTGCATTTGAAACTGGGGAACTAGAGTGTGTGAGAGGGGGGTAGAATTCCAAGTGTAGCGGTGAAATGCGTAGAGATTTGGAGGAATACCAGTGGCGAAGGCGGCCCCCTGGCACAACACTGACGCTCAGGTGCGAAAGCGTGGGGAGCAAACAGGATTAG	262	0	0	0	0	0	0	0	0	0	0	0	0	0	0	0	0	0	0	0	0	0	0	0	0	0	0	0	0	0	0	0	0	0	0	0	0	0	0	0	0	0	0	162	0	0	0	0
ASV00312	GTAATACGGAGGATCCAAGCGTTATCCGGAATCATTGGGTTTAAAGGGTCCGTAGGCGGTTAGATAAGTCAGTGGTGAAAGCCCATCGCTCAACGGTGGAACGGCCATTGATACTGTTTAACTTGAATTATTAGGAAGTAACTAGAATATGTAGTGTAGCGGTGAAATGCTTAGAGATTACATGGAATACCAATTGCGAAGGCAGGTTACTACTAATGGATTGACGCTGATGGACGAAAGCGTGGGTAGCGAACAGGATTAG	262	191	0	0	0	0	0	0	0	0	0	0	0	0	0	0	0	0	0	0	0	0	0	0	0	0	0	0	0	0	0	0	102	0	0	21	0	0	0	145	278	0	52	0	0	0	0	0
ASV00476	GTAATACAGAGGGTGCGAGCGTTAATCGGAATTACTGGGCGTAAAGCGCGCGTAGGCGGTTTGTTAAGTCGGATGTGAAATCCCCGGGCTCAACCTGGGAACTGCATTCGATACTGGCAGACTAGAGTATGGGAGAGGATGGTAGAATTCCAGGTGTAGCGGTGAAATGCGTAGAGATCTGGAGGAATACCGATGGCGAAGGCAGCCATCTGGCCTAATACTGACGCTGAGGTACGAAAGCATGGGGAGCAAACAGGATTAG	262	266	0	34	24	0	0	0	15	0	0	0	0	0	0	0	0	0	0	0	0	0	0	0	0	0	0	0	78	7	19	10	32	69	0	4	32	0	0	20	0	28	0	0	0	0	0	0
ASV00638	GTAATACGTAGGGGGCAAGCGTTATCCGGAATCACTGGGCGTAAAGGGTGCGTAGGCGGCAAAGCAAGCCAGAGGTGAAAGGCATTGGCTCAACCAATGTAAGCCTTTGGAACTGCTTAGCTTGAGTGCAGGAGAGGTAAGTGGAATTCCTAGTGTAGCGGTGAAATGCGTAGATATTAGGAGGAACACCAGTGGCGAAGGCGACTTACTGGACTGTAACTGACGCTGAGGCACGAAAGCGTGGGGAGCGAACAGGATTAG	261	0	0	0	379	0	0	0	0	0	0	0	0	0	0	0	0	0	0	0	0	0	0	0	0	0	0	0	0	0	0	0	0	0	0	7	0	0	0	0	0	74	14	133	0	0	0	0
ASV00578	GTAATACGTAGGTGGCAAGCGTTGTCCGGAATTATTGGGCGTAAAGGGAGCGCAGGTGGGAATGTAAGTCAGTCTTAAAAGTGCGGGGCTCAACCCCGTGAGGGGATTGAAACTACATTTCTTGAGTGCAGGAGAGGAAAGTGGAATTCCTAGTGTAGCGGTGAAATGCGTAGAGATTAGGAGGAACACCAGTGGCGAAGGCGACTTTCTGGACTGTAACTGACACTGAGGCTCGAAAGCCAGGGGAGCGAACGGGATTAG	261	0	0	0	23	0	0	177	89	0	0	0	0	0	0	0	0	0	0	0	0	0	0	0	0	0	0	0	0	0	0	0	0	0	0	33	125	0	0	0	0	0	0	0	0	0	0	0
ASV00595	GTAATACGGAGGATGCAAGCGTTATCCGGATTCATTGGGTTTAAAGGGTGCGTAGGCGGCTCCTTAAGTCAGCGGTGAAACTCACGGGCTCAACCCGTGACCTGCCGTTGATACTGGGGGGCTTGAATACGGATGAAGCGGGAGGAATGTATGGTGTAGCGGTGAAATGCATAGATATCATACAGAAGGCCGAATGCGAAGGCATCCCGCTAATCCGACATTGACGCTGAGGCACGAAAGCGTGGGGATCAAACAGGATTAG	262	0	0	0	0	0	0	0	0	0	4	0	1	0	15	0	0	3	1	3	0	0	43	6	81	8	161	0	0	0	0	0	0	0	0	0	0	0	0	0	0	0	0	0	0	0	0	0
ASV00299	GTAATACGAAGGGGGCTAGCGTTGCTCGGAATTACTGGGCGTAAAGGGCGCGTAGGCGGCTTGGCCAGTCAGGCGTGAAATTCCTGGGCTTAACCTGGGGACTGCGCTTGATACTGCCAGGCTTGAGGCCGAGAGAGGGTGGTGGAATTCCCAGTGTAGAGGTGAAATTCGTAGATATTGGGAAGAACACCGGTGGCGAAGGCGACCACCTGGCTCGGTACTGACGCTGAGGCGCGACAGCGTGGGGAGCAAACAGGATTAG	262	0	0	0	10	7	0	0	0	0	0	0	0	0	0	0	0	0	0	0	0	0	30	62	31	5	55	0	12	0	35	0	0	15	0	23	11	53	0	0	0	0	0	0	0	0	0	0
ASV00642	GTAATACAGAGGGTGCGAGCGTTAATCGGATTTACTGGGCGTAAAGCGTACGTAGGCGGCTTTTTAAGTCGGATGTGAAATCCCTGAGCTTAACTTAGGAATTGCATTCGATACTGGGAAGCTAGAGTATGGGAGAGGATGGTAGAATTCCAGGTGTAGCGGTGAAATGCGTAGAGATCTGGAGGAATACCGATGGCGAAGGCAGCCATCTGGCCTAATACTGACGCTGAGGTACGAAAGCATGGGGAGCAAACAGGATTAG	262	151	26	0	0	0	0	0	44	0	0	0	0	0	0	0	0	0	0	0	0	0	0	0	0	0	0	0	95	58	76	0	78	65	0	0	0	0	0	0	0	0	0	52	0	0	0	0
ASV00645	GTAATACGTAGGGTGCAAGCGTTAATCGGAATTACTGGGCGTAAAGCGTGCGCAGGCGGTTATGCAAGACAGATGTGAAATCCCCGGGCTCAACCTGGGAACTGCATTTGTGACTGCATGGCTAGAGTACGGTAGAGGGGGATGGAATTCCGCGTGTAGCAGTGAAATGCGTAGATATGCGGAGGAACACCGATGGCGAAGGCAATCCCCTGGACCTGTACTGACGCTCATGCACGAAAGCGTGGGGAGCAAACAGGATTAG	262	0	0	0	58	0	352	0	86	0	0	0	0	0	0	0	0	0	0	0	0	0	0	0	0	0	0	0	0	0	118	44	0	0	41	0	51	0	0	0	0	0	0	0	0	0	0	0
ASV00622	GTAATACGGAGGATCCGAGCGTTATCCGGATTTATTGGGTTTAAAGGGTGCGTAGGTGGATTGATAAGTCAGCGGTGAAAGTTTGCAGCTTAACTGTAAAATTGCCGTTGAAACTGTCGGTCTTGAGTGCAAATGAGGTAGGCGGAATGTGTTGTGTAGCGGTGAAATGCTTAGATATAACACAGAACTCCGATTGCGAAGGCAGCTTACTGGGATGCAACTGACACTGATGCACGAAAGCGTGGGTATCAAACAGGATTAG	262	25	0	0	0	0	0	0	0	0	0	0	0	0	0	0	0	0	0	0	0	0	0	0	0	0	0	0	59	21	94	41	70	136	0	49	157	35	0	0	0	0	0	30	0	0	0	0
ASV00637	GTAATACGGAGGATGCAAGCGTTATCCGGATTCATTGGGTTTAAAGGGTGCGTAGGCGGCTTTTTAAGTCAGTGGTGAAATCCTGCCGCTTAACGGTAGAATTGCCATTGATACTGAAGAGCTTGAGTACAATTGAGGTAAGCGGAATGTGTAGTGTAGCGGTGAAATGCTTAGATATTACACAGAACACCAATTGCGAAGGCAGCTTACTAAACTGTCACTGACGCTGATGCACGAAAGCGTGGGGAGCGAACAGGATTAG	262	42	0	0	0	0	0	0	0	0	0	0	0	0	0	0	0	0	0	0	0	0	0	0	0	0	0	0	65	0	35	16	0	22	0	29	38	0	0	53	80	0	46	186	0	0	0	0
ASV00632	GTAATACGAAGGGGGCTAGCGTTGTTCGGAATTACTGGGCGTAAAGCGCACGTAGGCGGATATTTAAGTCAGGGGTGAAATCCCGGGGCTCAACCCCGGAACTGCCTTTGATACTGGGTATCTAGAGTCCAGAAGAGGTGAGTGGAATTCCGAGTGTAGAGGTGAAATTCGTAGATATTCGGAGGAACACCAGTGGCGAAGGCGGCTCACTGGTCTGGTACTGACGCTGAGGTGCGAAAGCGTGGGGAGCAAACAGGATTAG	262	0	0	0	0	0	0	0	0	0	0	0	0	0	0	0	0	0	0	40	0	15	0	0	0	0	0	0	0	0	0	0	0	0	0	0	0	0	0	0	0	0	0	0	0	0	12	0
ASV00647	GTAATACGTAGGGTGCGAGCGTTAATCGGAATTACTGGGCGTAAAGCGTGCGCAGGCGGTTTTGTAAGACAGGCGTGAAATCCCCGGGCTCAACCTGGGAATGGCGCTTGTGACTGCAAGGCTGGAGTGCGGCAGAGGGGGATGGAATTCCGCGTGTAGCAGTGAAATGCGTAGATATGCGGAGGAACACCGATGGCGAAGGCAATCCCCTGGGCCTGCACTGACGCTCATGCACGAAAGCGTGGGGAGCAAACAGGATTAG	262	0	0	0	0	0	93	0	177	0	0	0	0	0	0	0	0	0	0	0	0	0	0	0	0	0	0	0	0	0	78	70	0	0	298	0	0	0	0	0	0	0	0	0	0	0	0	0
ASV00648	GTAATACAGAGGGGGCAAGCGTTATTCGGAATTATTGGGCGTAAAGGGCGCGTAGGCGGTGGTTTAAGTGAGATGTGTAATCCCCGAGCTTAACTTGGGAACTGCATCTCAGACTGGATCGCTAGAGTGCTGGAGAGGGTGGTGGAATTCCACGTGTAGCGGTGAAATGCGTAGAGATGTGGAGGAACACCAGTGGCGAAGGCGGCCACCTGGACAGTAACTGACGCTGAGGCGCGAAAGTGTGGGGAGCAAACAGGATTAG	262	6	0	0	0	0	75	9	97	0	0	0	0	0	0	0	0	0	0	0	0	0	0	0	0	0	0	0	22	0	18	0	18	48	0	34	17	0	14	0	24	0	0	63	0	0	0	0
ASV00643	GTAATACGTAGGGTGCGAGCGTTAATCGGAATTACTGGGCGTAAAGCGTGCGCAGGCGGTTTTTTAAGATAGGCGTGAAATCCCCGGGCTCAACCTGGGAACTGCGCTTATGACTGGAAGACTAGAGTATGGCAGAGGGGGGTGGAATTCCACGTGTAGCAGTGAAATGCGTAGAGATGTGGAGGAACACCGATGGCGAAGGCAGCCCCCTGGGCCAATACTGACGCTCATGCACGAAAGCGTGGGGAGCAAACAGGATTAG	262	0	0	48	49	0	105	0	29	0	0	0	0	0	0	0	0	0	0	0	0	0	0	0	0	0	0	0	26	32	0	0	22	31	0	29	0	0	0	32	21	15	22	45	0	0	0	0
ASV00639	GTAATACGGAGGGTGCAAGCGTTAATCGGAATAACTGGGCGTAAAGCGCACGCAGGCGGTTAGATAAGTCAGATGTGAAAGCCCCGGGCTCAACCTGGGAACTGCATTTGAAACTGTCGAACTAGAGTCTTGTAGAGGGGGGTAGAATTCCAGGTGTAGCGGTGAAATGCGTAGAGATCTGGAGGAATACCGGTGGCGAAGGCGGCCCCCTGGACAGAGACTGACGCTCAGGTGCGAAAGCGTGGGGAGCAAACAGGATTAG	262	99	0	0	25	0	21	158	0	0	0	0	0	0	0	0	0	0	0	0	0	0	0	0	0	0	0	0	95	28	94	18	27	42	0	22	28	21	0	0	19	0	0	20	0	0	0	0
ASV00652	GTAATACGGAGGGGGCAAGCGTTGTTCGGAGTGACTGGGCGTAAAGCGCACGTAGGTGGTGGCGCAAGTTATTGGTTAAAGGCGACAGCTTAACTGTCGTAAGGCCAGTAAAACTGCGTTACTAGAGTATCGGAGAGGAATGCGGAATATCTGGTGTAGCGGTGGAATGCGTAGATATCAGATGGAACACCTGTTGCGAAGGCGGCATTCTGGTCGATAACTGACACTGAGGTGCGAAAGCGTGGGTAGCAAACAGGATTAG	262	0	0	0	0	0	0	0	0	0	0	0	0	0	0	0	0	6	0	61	39	53	20	0	0	0	52	0	0	0	0	0	0	0	0	0	0	0	0	0	0	0	0	0	19	108	75	32
ASV00653	GTAATACGGAGGGTGCAAGCGTTATCCGGAATCATTGGGTTTAAAGGGTCCGCAGGCGGATTTATAAGTCAGTGGTGAAAGCCTACAGCTCAACTGTAGAACTGCCATTGATACTGTAAGTCTTGAATTCGGTCGGAGTGGGCGGAATATGACATGTAGCGGTGAAATGCATAGATATGTCATAGAACACCGATAGCGAAGGCAGCTCACTAGGCCTGAATTGACGCTCATGGACGAAAGCGTGGGGAGCAAACAGGATTAG	262	86	41	0	48	0	8	0	11	0	0	0	0	0	0	0	0	0	0	0	0	0	0	0	0	0	0	0	264	0	0	0	145	94	0	0	0	0	0	0	0	0	0	0	0	0	0	0
ASV00654	GTAATACGGAGGGTCCGAGCGTTATCCGGATTTATTGGGTTTAAAGGGTGCGTAGGCGGGACTTTAAGTTAGTCGTTAAATAGTTTGGCTTAACCAAATCGCGGCGATTAATACTGGAGACCTGGAGATTAGATGCAGAGGGCGGAATGTGTAGTGTAGCGGTGAAATGCTTAGATATTACACAGAACACCGATTGCGAAGGCAGCTCTCTAATCTACATCTGACGCTCAGGCACGAAGGCGTGGGGATCAAACAGGATTAG	262	0	0	0	0	0	0	0	0	365	12	23	6	0	0	0	0	0	0	0	68	0	0	0	17	0	0	0	0	0	0	0	0	0	0	0	0	0	0	0	0	0	0	0	0	9	32	0
ASV00650	GTAATACGGAGGATCCGAGCGTTATCCGGATTTATTGGGTTTAAAGGGTGCGTAGGTGGATTGTTAAGTCAGTGGTGAAAGTTTTCAGCTCAACTGAAAAATTGCCGTTGAAACTGTCGATCTTGAGTGCAAATGAGGTAGGCGGAATGTGTTGTGTAGCGGTGAAATGCTTAGATATAACACAGAACTCCGATTGCGAAGGCAGCTTACTGGGATGCAACTGACACTGATGCACGAAAGCGTGGGTATCAAACAGGATTAG	262	40	6	0	0	0	0	0	0	0	0	0	0	0	0	0	0	0	0	0	0	0	0	0	0	0	0	0	67	22	98	32	80	156	0	45	192	0	0	0	0	0	0	0	0	0	0	0
ASV00657	GTAATACGGAGGGTGCAAGCGTTAATCGGAATCACTGGGCGTAAAGCGCGCGTAGGCGGCCGGATAAGTCAGCTGTGAAAGCCCCGGGCTTAACCTGGGAACGGCAGTTGATACTGTTCGGCTCGAGTCTGAAAGAGGGGGGTGGAATTCCAGGTGTAGCGGTGAAATGCGTAGATATCTGGAGGAACACCAGTGGCGAAGGCGGCCCCCTGGTTCAAGACTGACGCTGAGGTGCGAAAGCGTGGGGAGCAAACAGGATTAG	262	16	0	0	36	0	0	0	46	0	0	0	0	0	0	0	0	0	0	0	0	0	0	0	0	0	0	0	0	0	0	0	0	0	0	0	0	28	0	0	0	0	0	0	0	0	0	0
ASV00661	GTAATACGTAGGTCCCGAGCGTTGTCCGGATTTATTGGGCGTAAAGCGAGCGCAGGCGGTTTGATAAGTCTGAAGTAAAAGGCTGTGGCTTAACCATAGTATGCTTTGGAAACTGTCAAACTTGAGTGCAGAAGGGGAGAGTGGAATTCCATGTGTAGCGGTGAAATGCGTAGATATATGGAGGAACACCGGTGGCGAAAGCGGCTCTCTGGTCTGTAACTGACGCTGAGGCTCGAAAGCGTGGGGAGCAAACAGGATTAG	261	163	48	18	0	0	0	0	0	0	0	0	0	0	0	0	0	0	0	0	0	0	0	0	0	0	0	0	43	28	100	32	29	120	61	0	67	61	0	0	0	0	0	0	0	0	0	0
ASV00666	GTAATACGTAGGTGGCAAGCGTTGTCCGGAATTATTGGGCGTAAAGGGCGCGCAGGCGGCGTCGTAAGTCGGTCTTAAAAGTGCGGGGCTTAACCCCGTGAGGGGACCGAAACTGCGATGCTAGAGTATCGGAGAGGAAAGCGGAATTCCTAGTGTAGCGGTGAAATGCGTAGATATTAGGAGGAACACCAGTGGCGAAAGCGGCTTTCTGGACGACAACTGACGCTGAGGCGCGAAAGCCAGGGGAGCAAACGGGATTAG	261	95	53	0	0	0	0	0	0	0	0	0	0	0	0	0	0	0	0	0	0	0	0	0	0	0	0	0	61	64	98	16	63	91	0	17	78	0	0	0	0	0	0	12	0	0	0	0
ASV00665	GTAATACGAAGGGGGCTAGCGTTGCTCGGAATTACTGGGCGTAAAGGGAGCGTAGGCGGATAGTTTAGTCAGAGGTGAAAGCCCAGGGCTCAACCTTGGAATTGCCTTTGATACTGGCTATCTTGAGTATGGAAGAGGTATGTGGAACTCCGAGTGTAGAGGTGAAATTCGTAGATATTCGGAAGAACACCAGTGGCGAAGGCGACATACTGGTCCATTACTGACGCTGAGGCTCGAAAGCGTGGGGAGCAAACAGGATTAG	262	26	0	0	8	0	0	0	0	0	0	0	0	0	0	0	0	0	0	0	0	0	0	0	0	0	0	0	126	0	39	0	42	0	0	435	0	0	0	0	0	0	0	0	0	0	0	0
ASV00667	GTAATACGTAGGGTGCGAGCGTTAATCGGAATTACTGGGCGTAAAGCGTGCGCAGGCGGTTAGATAAGCCAGATGTGAAATCCCCGAGCTCAACTTGGGAACTGCGTTTGGAACTGTTTAACTAGAGTGCGTCAGAGGGGGGTGGAATTCCGCGTGTAGCAGTGAAATGCGTAGAGATGCGGAGGAACACCGATGGCGAAGGCAGCCCCCTGGGATGACACTGACGCTCATGCACGAAAGCGTGGGGAGCAAACAGGATTAG	262	0	0	0	0	0	9	0	0	0	0	0	0	0	0	0	0	0	0	0	0	0	0	0	0	0	0	0	20	0	0	0	22	20	0	11	0	0	0	0	0	0	19	579	0	0	0	0
ASV00668	GTAATACGGAGGATCCAAGCGTTATCCGGAATCATTGGGTTTAAAGGGTCCGTAGGCGGTTTTATAAGTCAGTGGTGAAATCTGGTCGCTCAACGATCAAACGGCCATTGATACTGTAGAACTTGAATTACTTGGAAGTAACTAGAATATGTAGTGTAGCGGTGAAATGCTTAGAGATTACATGGAATACCAATTGCGAAGGCAGGTTACTACGAGTTGATTGACGCTGATGGACGAAAGCGTGGGGAGCGAACAGGATTAG	262	0	0	0	0	0	0	0	0	0	0	0	0	0	0	0	0	0	0	0	0	0	0	0	0	0	0	0	0	0	0	44	0	0	0	422	62	0	0	0	0	0	0	0	0	0	0	0
ASV00670	GTAATACGTAGGGTGCGAGCGTTAATCGGAATTACTGGGCGTAAAGCGTGCGCAGGCGGTTTGGTAAGTCAGATGTGAAATCCCCGAGCTCAACTTGGGAACTGCGTTTGAAACTACCAGACTAGAATATGTCAGAGGGGGGTAGAATTCCACGTGTAGCAGTGAAATGCGTAGAGATGTGGAGGAATACCAATGGCGAAGGCAGCCCCCTGGGATAATATTGACGCTCATGCACGAAAGCGTGGGGAGCAAACAGGATTAG	262	0	0	0	39	0	66	0	71	0	0	0	0	0	0	0	0	0	0	0	0	0	0	0	0	0	0	0	0	0	80	78	0	11	15	12	0	0	0	0	0	0	0	0	0	0	0	0
ASV00663	GTAATACGGAGGGTGCAAGCGTTACTCGGAATCACTGGGCGTAAAGGGTGCGTAGGCTGGCTTCTAAGTCAGATGTGAAATCCAATGGCTTAACCATTGAACTGCATTTGAAACTGGAAGCCTAGAGTTCAGAAGGGGCAGATGGAATTAGTGGTGTAGGGGTAAAATCCGTAGATATCACTAGGAATATCAAAAGCGAAGGCGATCTGCTGGGATGATACTGACGCTGAGGCACGAAAGCGTGGGGAGCAAACAGGATTAG	262	0	0	93	13	0	17	4	6	0	0	0	0	0	0	0	0	0	0	0	0	0	0	0	0	0	0	0	0	33	0	0	0	11	0	164	10	0	0	8	22	22	20	58	0	0	0	0
ASV00660	GTAATACGTAGGGTGCGAGCGTTAATCGGAATTACTGGGCGTAAAGCGTGCGCAGGCGGTTTCGTAAGACAGAGGTGAAATCCCCGGGCTCAACCTGGGAACGGCCTTTGTGACTGCGAGGCTAGAGTGTAGCAGAGGGGGGTAGAATTCCACGTGTAGCAGTGAAATGCGTAGAGATGTGGAGGAATACCGATGGCGAAGGCAGCCCCCTGGGCCACTACTGACGCTCATGCACGAAAGCGTGGGGAGCAAACAGGATTAG	262	0	0	0	0	0	32	0	63	0	0	0	0	0	0	0	0	0	0	0	0	0	0	0	0	0	0	0	0	0	0	0	0	0	0	0	0	0	0	0	48	200	48	165	0	0	0	0
ASV00674	GTAATACGGAGGATGCAAGCGTTATCCGGATTCATTGGGTTTAAAGGGTGCGCAGGCGGATTGGTAAGTCAGTGGTGAAATTCTAGTGCTTAACATTAGAGCTGCCATTGATACTGTCAGTCTAGAGTATAGTTGGAGTGGGCGGAATGTGTCATGTAGCGGTGAAATGCTTAGATATGACACAGAACACCGATCGCGAAGGCAGCTCACTAAGCTAAAACTGACGCTCATGCACGAAAGCGTGGGGATCAAACAGGATTAG	262	16	0	0	62	0	44	0	17	0	0	0	0	0	0	0	0	0	0	0	0	0	0	0	0	0	0	0	28	46	14	0	10	69	9	38	21	0	0	0	13	0	0	44	0	0	0	0
ASV00676	GTAAGACAGAGGGTGCAAACGTTGTTCGGAATTACTGGGCGTAAAGCGAGTGTAGGCGGTGAAGTAAGTCGGACGTGAAAGCCCGGGGCTCAACCTCGGAAGTGCGCTCGATACTGCTTCGCTTGAGTGTCGGAGAGGTTGGTGGAATTCTGGGTGTAGAGGTGAAATTCGTAGATATCCAGAGGAACACCGGTGGCGAAGGCGGCCAACTGGACGACGACTGACGCTGAGACTCGAAAGTGTGGGGAGCAAACAGGATTAG	262	0	0	0	0	0	0	0	0	0	0	0	0	0	0	0	0	69	0	35	0	7	61	0	0	26	0	0	0	0	0	0	0	0	0	0	0	0	0	0	0	0	0	0	82	9	68	31
ASV00230	GTAATACGAAGGGTGCAAGCGTTAATCGGAATTACTGGGCGTAAAGCGCGCGTAGGTGGTTCGTTAAGTTGGATGTGAAAGCCCCGGGCTCAACCTGGGAACTGCATCCAAAACTGGCGAGCTAGAGTACGGTAGAGGGTGGTGGAATTTCCTGTGTAGCGGTGAAATGCGTAGATATAGGAAGGAACACCAGTGGCGAAGGCGACCACCTGGACTGATACTGACACTGAGGTGCGAAAGCGTGGGGAGCAAACAGGATTAG	262	16	0	6	0	0	0	0	0	0	0	0	0	9	0	0	0	0	0	0	13	0	0	0	0	15	0	0	43	10	34	0	0	0	0	4	0	0	0	8	6	0	7	41	0	0	0	0
ASV00678	GTAATACGTAGGGTGCGAGCGTTAATCGGAATTACTGGGCGTAAAGCGTGCGCAGGCGGTTGTGCAAGACAGATGTGAAATCCCCGGGCTCAACCTGGGAACTGCATTTGTGACTGCACGACTAGAGTACGGCAGAGGGGGGTAGAATTCCACGTGTAGCTGTGAAATGCGTAGAGATGTGGAGGAATACCGTTGGCGAAGGCTGCCCCCTGGGTCGATACTGACGCTCATGCTCGAAAGCGTGGGGAGCAAACAGGATTAG	262	0	0	0	0	0	0	0	0	0	0	0	0	0	0	0	0	0	0	0	0	0	0	0	0	0	0	0	0	0	0	0	0	0	0	0	0	0	0	0	0	0	0	0	0	0	0	0
ASV00679	GTAATACGAAGGGTGCAAGCGTTACTCGGAATTACTGGGCGTAAAGCGTGCGTAGGTGGTTCGTTAAGTCAGATGTGAAAGCCCCGGGCTCAACCTGGGAATTGCATTTGATACTGGCGGACTAGAGTGCGGTAGAGGAGAGTGGAATTCCCGGTGTAGCAGTGAAATGCGTAGAGATCGGGAGGAACATCAGTTGCGAAGGCGGCTCTCTGGACCAGCACTGACACTGAGGCACGAAAGCGTGGGGAGCAAACAGGATTAG	262	0	56	0	11	0	7	0	0	0	0	0	0	0	0	0	0	0	0	0	0	0	0	0	0	0	0	0	38	28	189	44	17	16	20	14	56	0	0	10	0	0	0	0	0	0	0	0
ASV00664	GTAATACGTAGGGTGCGAGCGTTAATCGGAATTACTGGGCGTAAAGGGTGCGCAGGCGGTTAGATAAGTCAGATGTGAAATCCCCGGGCTTAACCTGGGAACTGCGTTTGAAACTATTTAACTAGAGTGCAGTAGAGGGAGGTGGAATTCCATGTGTAGCAGTGAAATGCGTAGATATATGGAGGAACATCGATGGCGAAGGCAGCCTCCTGGACTGACACTGACGCTCATGCACGAAAGCGTGGGGAGCAAACAGGATTAG	262	0	0	0	0	0	0	0	0	102	164	194	0	39	15	0	0	0	0	0	0	0	0	14	0	0	22	0	0	0	0	0	0	0	0	0	0	0	0	0	0	0	0	0	17	0	0	0
ASV00567	GTAATACGGAGGGAGCTAGCGTTGTTCGGAATTACTGGGCGTAAAGCGCACGTAGGCGGCTTTTTAAGTCAGGGGTGAAATCCCGGGGCTCAACCCCGGAACTGCCCTTGAAACTGGGAAGCTAGAATCTTGGAGAGGCGAGTGGAATTCCGAGTGTAGAGGTGAAATTCGTAGATATTCGGAAGAACACCAGTGGCGAAGGCGACTCGCTGGACAAGTATTGACGCTGAGGTGCGAAAGCGTGGGGAGCAAACAGGATTAG	262	24	0	0	19	0	0	0	9	0	0	0	0	0	0	0	0	0	0	0	0	0	0	0	0	0	0	0	18	0	61	36	0	0	10	2	0	38	0	0	0	0	0	0	0	0	0	0
ASV00656	GTAATACAGAGGGTGCAAGCGTTAATCGGAATTACTGGGCGTAAAGCGCGCGTAGGTGGTTTTGTAAGTTGGAGGTGAAATCCCCGGGCTCAACCTGGGAACTGCCTCCAAAACTGCATAGCTAGAGTACGGTAGAGGGTGGTGGAATTTCCTGTGTAGCGGTGAAATGCGTAGATATAGGAAGGAACACCAGTGGCGAAGGCGACCACCTGGACTGATACTGACACTGAGGTGCGAAAGCGTGGGGAGCAAACAGGATTAG	262	0	0	16	0	0	0	0	0	0	0	0	0	0	0	0	0	0	0	0	0	0	0	0	0	0	18	0	0	0	31	38	0	0	158	0	0	70	0	0	32	13	0	0	0	0	0	0
ASV00525	GTAATACGTAGGTGGCAAGCGTTGTCCGGAATTATTGGGCGTAAAGCGCGCGCAGGCGGCCTCTTAAGTCTGATGTGAAAGCCCCCGGCTCAACCGGGGAGGGCCATTGGAAACTGGGAGGCTTGAGTATAGGAGAGAAGAGTGGAATTCCACGTGTAGCGGTGAAATGCGTAGAGATGTGGAGGAACACCAGTGGCGAAGGCGACTCTTTGGCCTATAACTGACGCTGAGGCGCGAAAGCGTGGGGAGCAAACAGGATTAG	262	58	0	14	46	0	17	0	52	0	0	0	0	0	0	0	0	0	3	0	0	0	0	0	0	0	0	0	17	0	0	0	86	9	0	0	0	17	0	0	0	0	0	0	0	0	0	0
ASV00685	GTAATACGAAGGGTGCAAGCGTTGTTCGGATTTATTGGGCGTAAAGCGCGCGTAGGCGGACCTGTAAGTCAGATGTGAAATCTCGGTGCTCAACACCGAAACTGCGTCTGAAACTGCGGGTCTTGAATCTTAGAGGGGGAGTGGGAATTTCGCATGTAGGGGTAAAATCCGTAGAGATGCGAAGGAACACCAGAGGCGAAGGCGCACTCCTGGACAAGTATTGACGCTGAGGCGCGAAAGCGTGGGGATCAAACAGGATTAG	262	7	0	0	57	0	0	0	63	0	0	0	0	0	0	0	0	0	0	0	0	0	0	0	0	0	0	0	63	34	67	0	21	10	11	43	0	0	0	34	16	8	24	28	0	0	0	0
ASV00689	GTAATACAGAGGGTGCAAGCGTTAATCGGAATTACTGGGCGTAAAGAGTACGTAGGTAGTTAAATAAGTTGGATGTGAAATCCTCGGGCTTAACCTGAGAACTGCATTCAATACTGTTTGACTAGAGTGTGGTAGAGGAAAGTGGAATTCCTAGTGTAGCGGTGAAATGCGTAGATATTAGGAGGAACATCAGTGGCGAAGGCGACTTTCTGGACTAACACTGACACTGAGGTACGAAAGCGTGGGGAGCAAACAGGATTAG	262	24	0	41	0	0	0	0	0	0	0	0	0	0	0	0	0	0	0	0	0	0	0	0	0	0	0	0	35	34	20	0	33	104	0	80	12	0	0	0	0	4	0	42	0	0	0	0
ASV00691	GTAATACAGAGGGTGCGAGCGTTAATCGGAATTACTGGGCGTAAAGCGCGCGTAGGCGGTTTGTTAAGTCGGATGTGAAATCCCCGGGCTCAACCTGGGAACTGCATTCGATACTGGCAAGCTAGAGTGTGGGAGAGGAAGGTAGAATTCCAGGTGTAGCGGTGAAATGCGTAGAGATCTGGAGGAATACCGATGGCGAAGGCAGCCTTCTGGCCTAACACTGACGCTGAGGTGCGAAAGCATGGGGAGCAAACAGGATTAG	262	92	0	0	0	0	0	0	0	0	0	0	0	0	0	0	0	0	0	0	0	0	0	0	0	0	0	0	19	10	0	0	49	21	0	0	0	0	0	0	0	0	0	0	0	0	0	0
ASV00687	GTAATACGTAGGGTGCAAGCGTTGTCCGGAATTACTGGGTGTAAAGGGTGCGCAGGCGGGTCTGTGCGTCGGAGGTTAAAGACCTCGGCTTAACCGAGGAAGTGCCTTCGAAACGGCAGATCTTGAATGTGAGAGAGGATGATAGAATTCCTGGTGTAGCGGTGAAATGCGTAGATATCAGGAGGAATACCAGTGGCGAAGGCGGTCATCTGGCTCACAATTGACGCTCAGGCACGAAAGCGTGGGGAGCAAACAGGATTAG	262	0	0	0	29	0	110	9	17	0	0	0	0	0	0	0	0	0	0	0	0	0	0	0	0	0	0	0	5	20	0	0	5	14	3	15	0	0	0	22	47	0	0	56	0	0	0	0
ASV00672	GTAATACGGAGGGTGCAAGCGTTAATCGGAATTACTGGGCGTAAAGCGCATGTAGGCGGCTTTTTAAGTCAGAGGTGAAATCCCAGAGCTTACCTTTGGAATTGCCTTTGAAACTGGAGAGCTTGAGTTCGTGAGAGGGTGGCGGAATTCCTGGTGTAGGAGTGAAATCCGTAGAGATCAGGAGGAACACCGGTGGCGAAGGCGGCCACCTGGCGCGACACTGACGCTGAGATGCGAAAGCGTGGGGAGCAAACAGGATTAG	262	0	0	0	0	0	0	0	0	153	70	42	0	0	0	0	0	0	0	0	0	0	0	21	0	0	48	0	0	0	0	0	0	0	0	0	0	0	0	0	0	0	0	0	13	0	0	0
ASV00675	GTAATACGAAGGGGGCTAGCGTTGTTCGGAATTACTGGGCGTAAAGCGCACGTAGGCGGGTCGTTAAGTCAGGGGTGAAATCCCGGAGCTCAACTCCGGAACTGCCTTTGATACTGGCGATCTAGAGATCGGAAGAGGTGAGTGGAATTCCCAGTGTAGAGGTGAAATTCGTAGATATTGGGAAGAACACCAGTGGCGAAGGCGGCTCACTGGTCCGATACTGACGCTGAGGTGCGAAAGCGTGGGGAGCAAACAGGATTAG	262	0	0	0	0	0	0	0	0	9	0	0	22	0	0	0	0	0	0	0	0	0	0	0	0	0	0	0	57	41	0	0	62	0	0	24	0	0	0	21	24	0	15	21	0	0	0	0
ASV00686	GTAATACGTAGGTGGCAAGCGTTGTCCGGAATTATTGGGCGTAAAGCGCGCGCAGGCGGTCCTTTAAGTCTGATGTGAAAGCCCACGGCTCAACCGTGGAGGGTCATTGGAAACTGGGGGACTTGAGTGCAGAAGAGAAGAGTGGAATTCCACGTGTAGCGGTGAAATGCGTAGAGATGTGGAGGAACACCAGTGGCGAAGGCGACTCTTTGGTCTGTAACTGACGCTGAGGCGCGAAAGCGTGGGGAGCAAACAGGATTAG	262	0	0	0	0	0	0	0	0	0	0	0	0	0	0	0	0	61	35	0	0	55	6	24	188	40	6	0	0	0	0	0	0	0	0	0	0	0	0	0	0	0	0	0	0	0	0	0
ASV00697	GTAATACGGAGGATGCAAGCGTTATCCGGATTTATTAGGTTTAAAGGGTGCGCAGGCGGGGCCTTAAGTCAGTGGTGAAATCTAACAGCTCAACTGTTAGGCTGCCATTGAAACTAAGGTTCTTGAATGTGATTGAGGTAGGCGGAATATGTAATGTAGCGGTGAAATGCATAGATATTACATAGAACACCAATTGCGAAGGCAGCTTACTAAGTCATTATTGACGCTCATGCACGAAAGCGTGGGGATCAAACAGGATTAG	262	0	0	35	227	0	13	0	27	0	0	0	0	0	0	0	0	0	0	0	0	0	0	0	0	0	0	0	0	29	6	0	0	0	0	19	0	0	0	18	22	39	17	69	0	0	0	0
ASV00698	GTAATACGGAGGGTGCAAGCGTTAATCGGAATTACTGGGCGTAAAGCGCACGTAGGCGGTGTGTTAAGTTGGATGTGAAAGCCCCGGGCTCAACCTGGGAATTGCATTCAAAACTGGCACGCTAGAGTATGTGAGAGGGGGGTAGAATTCCAAGTGTAGCGGTGAAATGCGTAGAGATTTGGAGGAATACCAGTGGCGAAGGCGGCCCCCTGGCACAATACTGACGCTCAGGTGCGAAAGCGTGGGGAGCAAACAGGATTAG	262	0	0	0	0	0	0	0	0	0	0	0	0	0	0	0	0	0	0	0	0	0	0	0	0	0	0	0	0	0	0	0	0	0	0	0	0	0	0	0	0	0	0	0	0	0	0	0
ASV00701	GTAATACGGAGGATCCAAGCGTTATCCGGATTTATTGGGTTTAAAGGGTGCGTAGGCGGGTTTTTAAGTCAGTGGTGAAAGTTTGCAGCTCAACTGTAAAATTGCCATTGAAACTGAAGACCTTGAGTGTAAATGAGGTAGGCGGAATGTGTTGTGTAGCGGTGAAATGCTTAGATATAACACAGAACACCAATTGCGAAGGCAGCTTACTGGGATACAACTGACGCTGAGGCACGAAAGCGTGGGGATCAAACAGGATTAG	262	30	0	0	0	0	16	0	0	0	0	0	0	0	0	0	0	0	0	0	0	0	0	0	0	0	0	0	56	20	30	10	19	73	29	40	78	0	0	0	17	6	12	41	0	0	0	0
ASV00585	GTAATACGGAGGGTGCAAGCGTTAATCGGAATTACTGGGCGTAAAGCGTGCGTAGGCGGTCATTTAAGTCAGATGTGAAAGCCCTGGGCTTAACCTGGGAACTGCATTTGATACTGAATGACTCGAGTTGAGTAGAGGAGAGTGGAATTTCAGGTGTAGCGGTGAAATGCGTAGAGATCTGAAGGAACACCAGTGGCGAAGGCGGCTCTCTGGACTCAAACTGACGCTGAGGTACGAAAGCGTGGGTAGCAAACAGGATTAG	262	0	0	0	48	0	163	0	146	0	0	0	0	0	0	0	0	0	0	0	0	0	0	0	0	0	0	0	10	0	0	0	0	0	0	0	0	0	0	0	0	0	0	0	0	0	0	0
ASV00704	GTAATACGAAGGGGGCTAGCGTTGTTCGGAATCACTGGGCGTAAAGCGCACGTAGGCGGATCGTTAAGTCAGAGGTGAAATCCCGGAGCTCAACTTCGGAACTGCCTTTGATACTGGCGATCTCGAGTTTGGAAGAGGTTGGTGGAACTGCGAGTGTAGAGGTGAAATTCGTAGATATTCGCAAGAACACCAGTGGCGAAGGCGGCCAACTGGTCCAATACTGACGCTGAGGTGCGAAAGCGTGGGGAGCAAACAGGATTAG	262	0	0	0	0	0	0	0	0	0	0	0	0	0	0	0	0	0	0	0	0	0	0	342	0	262	0	0	0	0	0	0	0	0	0	0	0	0	0	0	0	0	0	0	0	0	0	0
ASV00706	GTAATACATATGTCGCAAGCGTTATTCGGATTTATTGGGCGTAAAGCGCGTCTAGGCGGTTTATTAAGTCTGATGTGAAAATGCGGGGCTCAACTCCGTATTGCGTTGGAAACTGGTAGACTAGAGTACTGGAGAGGTGGGCGGAACTACAAGTGTAGAGGTGGAATTCGTAGATATTTGTAGGAATGCCGATAGAGAAGTCAGCTCACTGGACAGATACTGACGCTAAAGCGCGAAAGCGTGGGGAGCAAACAGGATTAG	261	0	0	0	0	0	0	0	0	0	0	0	0	0	0	0	411	0	0	0	0	0	0	0	0	0	0	0	0	0	0	0	0	0	0	0	0	0	339	0	0	0	0	0	0	0	0	0
ASV00709	GTAATACGGAGGATCCGAGCGTTATCCGGATTTATTGGGTTTAAAGGGTGCGCAGGCGGCCCGGTAAGTCAGCGGTGAAAAGGTGCAGCTTAACTGTACCCGTGCCGTTGATACTGCTGGGCTTGAATGTGGGTGAAGCTGGCGGAATGTGCAGTGTAGCGGTGAAATGCATAGATATTGCACAGAAGGCCGATTGCGAAGGCAGCTGGCTAACCCATAATTGACGCTCATGCACGAAAGCGTGGGGATCAAACAGGATTAG	262	0	0	0	0	0	0	0	0	0	0	0	0	0	0	0	0	7	0	0	0	0	0	187	10	0	46	0	0	0	0	0	0	0	0	0	0	0	0	0	0	0	0	0	0	0	17	0
ASV00696	GTAATACGTAGGGTGCGAGCGTTAATCGGAATTACTGGGCGTAAAGCGTGCGCAGGCGGTTGTATAAGTCAGATGTGAAATCCCCGGGCTCAACCTGGGAACTGCATTTGAGACTGTACGGCTAGAGTGTGGCAGAGGGGGGTAGAATTCCACGTGTAGCAGTGAAATGCGTAGAGATGTGGAGGAATACCGATGGCGAAGGCAGCCCCCTGGGCCAATACTGACGCTCATGCACGAAAGCGTGGGGAGCAAACAGGATTAG	262	12	0	0	0	0	0	0	0	0	0	0	0	0	0	0	0	0	0	0	0	0	0	0	0	0	0	0	0	11	0	0	0	53	0	29	14	0	0	14	11	27	0	40	0	0	0	0
ASV00702	GTAATACGGAGGGTGCAAGCGTTAATCGGAATTACTGGGCGTAAAGCGCACGTAGGTGGTTTGTTAAGCTAGCTGTGAAATCCCCGGGCTCAACCTGGGCACTGCAGTTAGAACTGGCAAGCTAGAGTAGGGTAGAGGGGTGTGGAATTCCAGGTGTAGCGGTGAAATGCGTAGATATCTGGAGGAACATCAGTGGCGAAGGCGACACCCTGGACTCATACTGACACTGAGGTGCGAAAGCGTGGGGAGCAAACAGGATTAG	262	0	0	0	0	0	0	0	0	0	0	0	0	0	0	0	0	0	0	0	0	0	0	0	0	0	0	0	0	0	0	0	0	0	0	0	0	0	0	54	0	22	7	0	0	0	0	0
ASV00712	GTAATACGTAGGGTGCAAGCGTTAATCGGAATTACTGGGCGTAAAGGGTGCGCAGGCGGTTAGACAAGTCAGATGTGAAATCCCCGGGCTTAACCTGGGAACTGCGTTTGAAACTGTTTATCTAGAGTGCAGTAGAGGGAGGTGGAATTCCATGTGTAGCAGTGAAATGCGTAGATATATGGAGGAACATCGATGGCGAAGGCAGCCTCCTGGACTGACACTGACGCTCATGCACGAAAGCGTGGGGAGCAAACAGGATTAG	262	0	0	0	0	0	0	0	0	379	0	0	56	0	0	0	11	0	0	0	0	0	0	0	0	0	0	0	0	0	0	0	0	0	0	0	0	0	0	0	0	0	0	0	0	0	0	0
ASV00461	GTAATACGGAGGACCCGAGCGTTATCCGGATTCATTGGGTTTAAAGGGTGCGCAGGCGGCCCGGTCAGTCAGCGGTGAAATGCCCGCGCTTCACGCGGGAGCTGCCGTTGATACTGCCGGGCTAGAATCTCAGCGAGGCGGGCGGAATGCGCGGTGTAGCGGTGAAATGCATAGATATCGCGCAGAACGCCGATTGGGGAGCCAGCTCGCCAGCTGGGTATTGACGCTGAGGCACGAAAGCGTGGGGATCGAACAGGATTAG	262	0	8	9	10	0	17	0	17	0	0	0	0	0	0	0	0	0	0	0	0	0	4	54	0	0	0	0	0	63	0	0	0	0	0	0	40	3	0	0	4	30	0	108	0	0	0	0
ASV00713	GTAATACGGAGGGAGCTAGCGTTGTTCGGAATTACTGGGCGTAAAGCGCACGTAGGCGGCTACTCAAGTCGGGGGTGAAAGCCCGGGGCTCAACCCCGGAACTGCCCTCGAAACTAGGTAGCTAGAATCTTGGAGAGGTCAGTGGAATTCCGAGTGTAGAGGTGAAATTCGTAGATATTCGGAAGAACACCAGTGGCGAAGGCGACTGACTGGACAAGTATTGACGCTGAGGTGCGAAAGCGTGGGGAGCAAACAGGATTAG	262	60	89	6	0	0	0	0	0	0	0	0	0	0	0	0	0	0	0	0	0	0	0	0	0	0	0	0	29	77	64	11	30	29	0	39	0	0	0	0	0	0	8	36	0	0	0	0
ASV00715	GTAATACGGAAGGTCCGGGCGTTATCCGGATTTATTGGGTTTAAAGGGAGCGTAGGCCGGAGATTAAGCGTGTTGTGAAATGTAGACGCTCAACGTCTGCACTGCAGCGCGAACTGGTTTCCTTGAGTACGCACAAAGTGGGCGGAATTCGTGGTGTAGCGGTGAAATGCTTAGATATCACGAAGAACTCCGATTGCGAAGGCAGCTCACTGGAGCGCAACTGACGCTGAAGCTCGAAAGTGCGGGTATCGAACAGGATTAG	262	102	211	0	13	0	0	0	0	0	0	0	0	0	0	0	0	0	0	0	0	0	0	0	0	0	0	0	54	0	25	18	78	34	52	21	52	0	0	0	0	0	0	0	0	0	0	0
ASV00049	GTAATACGAAGGGTGCAAGCGTTAATCGGAATTACTGGGCGTAAAGCGCGCGTAGGTGGTTCAGCAAGTTGGATGTGAAAGCCCCGGGCTCAACCTGGGAATTGCATCCAAAACTACTGAGCTAGAGTACGGTAGAGGGTGGTGGAATTTCCTGTGTAGCGGTGAAATGCGTAGATATAGGAAGGAACACCAGTGGCGAAGGCGACCACCTGGACTGATACTGACACTGAGGTGCGAAAGCGTGGGGAGCAAACAGGATTAG	262	0	0	7	0	0	0	0	0	0	0	0	0	0	0	0	0	0	0	36	0	0	0	0	0	0	0	0	8	37	0	0	0	31	0	0	0	0	0	34	0	19	37	266	0	0	0	0
ASV00397	GTAATACGAAGGGGGCTAGCGTTGCTCGGAATCACTGGGCGTAAAGGGCGCGTAGGCGGACTTTTAAGTCGGAGGTGAAAGCCCAGGGCTCAACCCTGGAATTGCCTTCGATACTGGGAGTCTTGAGTTCGGAAGAGGTTGGTGGAACTGCGAGTGTAGAGGTGAAATTCGTAGATATTCGCAAGAACACCGGTGGCGAAGGCGGCCAACTGGTCCGAAACTGACGCTGAGGCGCGAAAGCGTGGGGAGCAAACAGGATTAG	262	0	0	0	0	0	0	0	0	0	0	0	0	0	0	0	0	0	0	16	0	0	0	175	0	0	13	0	33	0	26	0	42	34	0	26	0	0	0	0	0	8	0	0	0	21	0	0
ASV00694	GTAATACGGAGGATCCAAGCGTTATCCGGATTTATTGGGTTTAAAGGGTGCGTAGGCGGATCTTTAAGTCAGTGGTGAAAGTTTGCGGCTCAACCGTAAAATTGCCATTGAAACTGAAGATCTTGAGTGCAAATGAGGTAGGCGGAATGTGTTGTGTAGCGGTGAAATGCTTAGATATAACACAGAACCCCGATTGCGAAGGCAGCTTACTGGGATGCAACTGACGCTGAGGCACGAAAGCGTGGGGATCAAACAGGATTAG	262	0	0	0	0	0	0	0	0	0	0	0	0	0	0	0	0	0	0	0	0	0	0	0	0	0	0	0	35	0	0	0	17	0	0	0	0	0	0	45	19	51	37	223	0	0	0	0
ASV00717	GTAATACGGAGGATCCAAGCGTTATCCGGATTTATTGGGTTTAAAGGGTGCGTAGGCGGATTATTAAGTCAGTGTTGAAAGGCTAAAGCTTAACTTTAGAAGTGGCATTGATACTGGTAGTCTTGAGTACAGATGAAGTGGGCGGAATGTGTCATGTAGCGGTGAAATGCATAGATATGACACAGAACACCGATTGCGAAGGCAGCTCACTAAGTTGTAACTGACGCTGAGGCACGAAAGCGTGGGGATCAAACAGGATTAG	262	13	0	0	13	0	0	0	15	0	0	0	0	0	0	0	0	0	0	0	0	0	0	0	0	0	0	0	9	0	0	5	12	24	0	200	0	0	0	0	6	136	26	154	0	0	0	0
ASV00707	GTAATACGGAGGGTGCAAGCGTTATCCGGATTTATTGGGTTTAAAGGGTCCGTAGGCGGACTAGTAAGTCAGTGGTGAAATCCGACAGCTTAACTGTCGAACTGCCATTGATACTGCTAGTCTTGAGTAAGGTTGAAGTGGCTGGAATAAGTAGTGTAGCGGTGAAATGCATAGATATTACTTAGAACACCAATTGCGAAGGCAGGTCACTAAGTCTTAACTGACGCTGATGGACGAAAGCGTGGGGAGCGAACAGGATTAG	262	23	13	0	0	0	0	0	0	0	0	0	0	0	0	0	0	0	0	0	0	0	0	0	0	0	0	0	492	0	0	0	59	114	0	0	0	0	0	0	0	0	0	0	0	0	0	0
ASV00646	GTAATACGTAGGGGGCAAGCGTTGTCCGGAATTATTGGGCGTAAAGGGAGCGTAGGCGGCCCCGCAAGTTTTATGTGAAATCCCCGGGCTTAACTCGGGTGTTGCATAAAAAACTGCGAGGCTAGAGTACAGGAGAGGCAAGTGGAATTCCTAGTGTAGCGGTGAAATGCATAGATATTAGGAGGAACACCAGTGGCGAAGGCGACTTGCTGGACTGAAACTGACGCTGAGGCTCGAAAGCGTGGGGAGCAAACAGGATTAG	262	0	0	0	0	0	0	0	0	118	121	34	64	0	0	0	0	0	0	0	0	0	0	0	0	0	35	0	0	0	0	0	0	0	0	0	0	0	0	0	0	0	0	0	16	0	0	23
ASV00409	GTAATACAGAGGGTGCGAGCGTTAATCGGAATTACTGGGCGTAAAGCGCGCGTAGGCGGTTTGTTAAGTCGGATGTGAAATCCCCGGGCTCAACCTGGGAACTGCATTCGATACTGGCAGACTAGAGTATGGGAGAGGATGGTAGAATTCCAGGTGTAGCGGTGAAATGCGTAGAGATCTGGAGGAATACCGATGGCGAAGGCAGCCATCTGGCCTAATACTGACGCTGAGGTGCGAAAGCATGGGGAGCAAACAGGATTAG	262	0	0	0	0	0	0	0	43	0	0	0	0	0	0	0	0	0	0	0	0	0	0	0	0	0	0	0	0	83	204	59	113	0	0	59	0	0	0	0	0	0	0	0	0	0	0	0
ASV00725	GTAATACGTATGTCGCAAGCGTTATCCGGAATTATTGGGCATAAAGGGCGTCTAGGCGGTTTAGAAAGTCTGATGTGAAAATGCGGGGCTCAACCCCGTATTGCGTTGGAAACTACTAGACTAGAGTATTGGAGAGGTAAGCGGAACTACAAGTGTAGAGGTGAAATTCGTAGATATTTGTAGGAATGCCAATTGGGAAGCCAGCTTACTGGACAAATACTGACGCTGAAGCGCGAAAGCTAGGGGAGCAAACAGGATTAG	261	159	39	0	14	0	0	0	0	0	0	0	0	0	0	6	0	0	0	0	0	0	0	0	0	0	0	0	79	44	24	0	49	38	19	0	65	0	0	0	0	0	0	0	0	0	0	0
ASV00727	GTAATACGGAGGGTGCAAGCGTTACTCGGAATCACTGGGCGTAAAGGATGCGTAGGCTGTAATATAAGTCAGGAGTGAAATCCAACGGCTCAACCGTTGAACTGCTCTTGAAACTGTTTTACTAGAATATGGGAGAGGTAGATGGAATTGGTGGTGTAGGGGTAAAATCCGTAGATATCACCAGGAATACCGATTGCGAAGGCGATCTACTGGAACATTATTGACGCTGAGGCATGAAAGCGTGGGGAGCAAACAGGATTAG	262	11	18	25	0	0	38	96	0	0	0	0	0	0	0	0	0	0	0	0	0	0	0	0	0	0	0	0	19	21	19	6	22	35	8	7	8	19	0	0	15	0	31	14	0	0	0	0
ASV00695	GTAATACGTAGGTGGCAAGCGTTGTCCGGATTTATTGGGCGTAAAGCGCGCGCAGGCGGGATGATAAGTCTGTCTTAAAAGTTCGGGGCTCAACCCCGTGATGGGATGGAAACTATCATTCTTGAGTATCGGAGAGGAAAGTGGAATTCCTAGTGTAGCGGTGAAATGCGTAGATATTAGGAGGAACACCAGTGGCGAAGGCGACTTTCTGGACGATGTCTGACGCTGAGGCGCGAAAGCCAGGGTAGTGAACGGGATTAG	261	0	0	0	0	0	0	304	9	0	0	0	0	0	0	0	0	0	0	0	0	0	0	0	0	0	0	0	0	0	0	0	0	10	0	14	136	0	0	0	0	144	5	14	0	0	0	0
ASV00662	GTAATACGGAGGGTGCAAGCGTTACTCGGAATCACTGGGCGTAAAGAGCGTGTAGGCGGGTATATAAGTCAGAAGTGAAATCCAATAGCTTAACTATTGAACTGCTTTTGAAACTGTATACCTAGAATGTGGGAGAGGTAGATGGAATTTCTGGTGTAGGGGTAAAATCCGTAGAGATCAGAAGGAATACCGATTGCGAAGGCGATCTACTGGAACATTATTGACGCTGAGACGCGAAAGCGTGGGGAGCAAACAGGATTAG	262	0	47	0	0	0	0	0	23	0	0	0	0	0	0	0	0	0	0	0	0	0	0	0	0	0	0	0	0	24	70	0	0	0	122	35	54	0	0	0	0	0	0	0	0	0	0	0
ASV00718	GTAATACGGAGGGTGCAAGCGTTAATCGGAATTACTGGGCGTAAAGCGCACGCAGGCGGCTTGTTAAGTCAGATGTGAAAGCCCCGGGCTCAACCTGGGAACTGCATTTGAAACTGACAAGCTAGAGTCTTGTAGAGGGGGGTAGAATTCCAGGTGTAGCGGTGAAATGCGTAGAGATCTGGAGGAATACCGGTGGCGAAGGCGGCCCCCTGGACAAAGACTGACGCTCAGGTGCGAAAGCGTGGGGAGCAAACAGGATTAG	262	37	24	5	16	0	18	133	15	0	0	0	0	0	0	0	0	0	0	0	0	0	0	0	0	0	0	0	16	17	15	15	21	8	13	36	15	31	0	11	2	27	17	47	0	0	0	0
ASV00730	GTAATACGGAGGATGCGAGCGTTATCCGGAATCATTGGGTTTAAAGGGTCCGTAGGCGGTTTAATAAGTCAGTGGTGAAATCTGGTCGCTCAACGATCAAACTGCCATTGATACTGTTAGACTTGAATTATTGTGAAGTAACTAGAATATGTAGTGTAGCGGTGAAATGCTTAGATATTACATGGAATACCAATTGCGAAGGCAGGTTACTAACAATTTATTGACGCTGATGGACGAAAGCGTGGGGAGCGAACAGGATTAG	262	0	0	0	0	0	0	0	0	0	0	0	0	0	0	0	0	0	0	0	0	0	0	0	0	0	0	0	0	0	0	153	0	0	0	0	0	0	0	0	0	0	0	0	0	0	0	0
ASV00710	GTAATACGTAGGGGGCGAGCGTTATCCGGATTTATTGGGCGTAAAGGGTGCGTAGGCGGCCTATTAAGTCTAAGATCAAAGCCCGAGGCTTAACCTCGGTTCGTCTTAGAAACTGGTAGGCTTGAGTATGGTAGAGGCAAGTGGAATTTCTAGTGTAGCGGTTAAATGCGTAGATATTAGAAGGAACACCAGTGGCGAAGGCGACTTGCTGGGCCATTACTGACGCTGAGGCACGAAAGCGTGGGGAGCAAATAGGATTAG	261	0	0	0	0	0	0	0	0	42	40	46	92	0	0	0	0	0	0	0	0	0	0	135	0	17	0	0	0	0	0	0	0	0	0	0	0	0	0	0	0	0	0	0	17	0	10	11
ASV00716	GTAATACGTAGGGGGCAAGCATTATCCGGAATCACTGGGCGTAAAGGGTGCGTAGGCGGCTGAGCAAGCCAGGGGTGAAAGGCAGTAGCTTAACTATTGTAAGCCTTTGGAACTGTTCAGCTTGAGTGTAGGAGAGGTAAGTGGAATTCCTAGTGTAGCGGTGAAATGCGTAGATATTAGGAGGAACACCAGTGGCGAAGGCGACTTACTGGACTATAACTGACGCTGAGGCACGAAAGCGTGGGGAGCAAACAGGATTAG	261	0	0	0	24	0	28	107	33	0	0	0	0	0	0	0	0	0	0	0	0	0	0	0	0	0	0	0	0	0	0	0	0	0	0	6	0	0	0	0	0	52	8	68	0	0	0	0
ASV00731	GTAAGACGGAGGGGGCTAGCGTTGTTCGGAATTACTGGGCGTAAAGGGCGCGTAGGCGGATTAGTAAGTTGGGAGTGAAAGCCCGGGGCTTAACCTCGGAACTGCTTTCAAAACTGCTAGTCTTGAGTGAAGTAGGGGATGATGGAATTCCTAGTGTAGAGGTGAAATTCTTAGATATTAGGAGGAACACCGGTGGCGAAGGCGGTCATCTGGACTTCAACTGACGCTGAGGCGCGAAAGCGTGGGGAGCAAACAGGATTAG	262	13	0	0	0	5	0	0	0	0	0	0	0	0	4	0	0	0	0	0	0	0	0	0	0	0	0	0	13	0	0	0	7	0	0	8	0	0	0	0	0	0	0	12	0	0	0	0
ASV00285	GTAATACGTAGGGTGCAAGCGTTAATCGGAATTACTGGGCGTAAAGCGTGCGCAGGCGGTTTTGTAAGACAGAGGTGAAATCCCCGGGCTCAACCTGGGAACTGCCTTTGTGACTGCAAGGCTTGAGTGCGGCAGAGGGGGATGGAATTCCGCGTGTAGCAGTGAAATGCGTAGATATGCGGAGGAACACCGATGGCGAAGGCAATCCCCTGGGCCTGCACTGACGCTCATGCACGAAAGCGTGGGGAGCAAACAGGATTAG	262	0	0	41	131	0	102	0	0	0	0	0	0	0	0	0	0	0	0	0	0	0	0	0	0	0	0	0	127	0	0	0	0	0	0	0	0	0	0	0	0	0	0	0	0	0	0	0
ASV00658	GTAATACGGAGGATCCGAGCGTTATCCGGATTTACTGGGTTTAAAGGGTGCGTAGGCGGCTCCCTCAGTCAGCGGTGAAATGTGTCGGCTCAACCGACAACCTGCCGTTGATACTGGGGAGCTTGAGTTGGGTTGAGGCAGGCGGAATGTGCGGTGTAGCGGTGAAATGCTTAGATATCGCACAGAACGCCGATTGCGTAGGCAGCTTGCCAAGCCCACACTGACGCTGAGGCACGAAAGCGTGGGGATCAAACAGGATTAG	262	0	0	0	0	0	0	0	0	0	0	0	0	0	0	0	0	0	0	0	0	0	0	0	0	0	0	0	15	0	0	0	0	0	38	0	0	0	0	226	146	175	40	0	0	0	0	0
ASV00720	GTAATACGGAGGGTGCAAGCGTTACTCGGAATCACTGGGCGTAAAGAGCGTGTAGGCGGATATATAAGTCAGAAGTGAAATCCAATAGCTTAACTATTGAACTGCTTTTGAAACTGTATATCTAGAATGTGGGAGAGGTAGATGGAATTTCTGGTGTAGGGGTAAAATCCGTAGAGATCAGAAGGAATACCGATTGCGAAGGCGATCTACTGGAACATTATTGACGCTGAGACGCGAAAGCGTGGGGAGCAAACAGGATTAG	262	0	27	0	60	0	29	0	57	0	0	0	0	0	0	0	0	0	0	0	0	0	0	0	0	0	0	0	0	0	0	0	11	0	0	0	21	0	0	0	0	0	51	0	27	0	0	0
ASV00734	GTAAAACGTAGGTGGCAAGCGTTGTCCGGAATTACTGGGTGTAAAGGGAGCGCAGGCGGAATGGTAAGTTGGACGTGAAATCTATGGGCTCAACCCATAAATTGCGTTCAAAACTGCTGTTCTTGAGTGATGTAGAGGTAGGCGGAATTCCCGGTGTAGCGGTGGAATGCGTAGATATCGGGAGGAACACCAGTGGCGAAGGCGGCCTACTGGGCATTTACTGACGCTGAGGCTCGAAAGTATGGGGAGCAAACAGGATTAG	262	0	0	0	0	0	0	0	0	323	18	0	81	0	0	0	0	0	0	0	0	0	0	16	0	0	0	0	0	0	0	0	0	0	0	0	0	0	0	0	0	0	0	0	0	0	0	8
ASV00740	GTAATACGTAGGGTGCAAGCGTTATCCGGAATCACTGGGCGTAAAGGGTGCGTAGGCGGTCTGACAAGTCAGGAGTGAAAGGCAGTGGCTCAACCATTGTAAGCTTTTGAAACTGTCGGACTTGAATGCAGGAGGGGCAAGTGGAATTCCTAGTGTAGCGGTGAAATGCGTAGATATTAGGAGGAACACCAGTGGCGAAGGCGACTTGCTGGACTGTAATTGACGCTGAGGCACGAAAGCGTGGGGAGCAAACAGGATTAG	261	0	0	0	56	0	192	12	135	0	0	0	0	0	0	0	0	0	0	0	0	0	0	0	0	0	0	0	0	0	0	0	0	0	0	0	0	0	0	0	0	80	0	0	0	0	0	0
ASV00741	GTAATACGGAGGGTGCAAGCGTTAATCGGAATTACTGGGCGTAAAGCGCACGCAGGCGGTTGGATAAGTTAGATGTGAAAGCCTCGGGCTCAACCTGGGAATTGCATTTAAAACTGTCCAGCTAGAGTCTTGTAGAGGGGGGTAGAATTCCAGGTGTAGCGGTGAAATGCGTAGAGATCTGGAGGAATACCGGTGGCGAAGGCGGCCCCCTGGACAAAGACTGACGCTCAGGTGCGAAAGCGTGGGGAGCAAACAGGATTAG	262	0	0	0	0	0	0	0	0	0	0	0	0	0	0	0	0	0	0	0	0	0	0	0	0	0	0	0	0	0	0	0	0	0	0	0	0	0	0	0	0	0	0	0	0	0	0	0
ASV00742	GTAATACGTAGGGTGCGAGCGTTAATCGGAATTACTGGGCGTAAAGCGTGCGCAGGCGGTTGTGCAAGACAGGTGTGAAATCCCCGGGCTTAACCTGGGAACTGCATTTGTGACTGCACGGCTAGAGTTTGTCAGAGGGGGGTGGAATTCCACGTGTAGCAGTGAAATGCGTAGATATGTGGAAGAACACCGATGGCGAAGGCAGCCCCCTGGGATGAGACTGACGCTCATGCACGAAAGCGTGGGGAGCAAACAGGATTAG	262	0	0	0	0	0	0	0	0	0	0	0	0	0	0	0	0	0	0	0	0	0	0	44	28	0	45	0	0	0	0	0	0	0	0	0	0	99	0	0	0	0	0	0	0	0	0	0
ASV00737	GTAATACGGAGGGTGCAAGCGTTACTCGGAATCACTGGGCGTAAAGAGCGTGTAGGCGGGTATATAAGTCAGAAGTGAAATCCTATAGCTTAACTATAGAACTGCTTTTGAAACTGTATACCTAGAATGTGGGAGAGGTAGATGGAATTTCTGGTGTAGGGGTAAAATCCGTAGAGATCAGAAGGAATACCGATTGCGAAGGCGATCTACTGGAACATTATTGACGCTGAGATGCGAAAGCGTGGGGAGCAAACAGGATTAG	262	34	1	23	5	0	1	3	1	0	0	0	0	0	0	17	0	0	0	0	0	0	0	0	0	0	0	0	56	15	25	60	3	2	7	62	44	11	0	25	38	15	5	43	0	0	0	0
ASV00603	GTAATACGGAGGATCCAAGCGTTATCCGGAATCATTGGGTTTAAAGGGTCCGTAGGCGGCCTTATAAGTCAGCGGTGAAAGTTTTTGGCTTAACCAAAAAATTGCCATTGATACTGTAGGGCTTGAATATTTGTGAAGTAACTAGAATATGTAGTGTAGCGGTGAAATGCTTAGATATTACATGGAATACCAATTGCGAAGGCAGGTTACTAACAAATGATTGACGCTGATGGACGAAAGCGTGGGTAGCGAACAGGATTAG	262	0	0	0	0	0	23	0	0	0	0	0	0	0	0	0	0	0	0	0	0	0	0	0	0	0	0	0	0	0	0	0	35	0	0	0	0	0	0	0	0	0	0	0	0	0	0	0
ASV00738	GTAATACGTAGGGTGCAAGCGTTGCTCGGAATTACTGGGCGTAAAGGGAGCGCAGGCGGTTTTGTATGTCGCAGGTGAAATACTCCGGCTTAACTGGAGAAACGCCTGCGAAACTGCAGGACTAGAGGACAGGAGAGGTGGACGGAATTCCCGGTGTAGCGGTGAAATGCGTAGATATCGGGAGGAACGCCGAAGGCGAAGGCAATCCACTGGACTGTTCCTGACGCTCATGCTCGAAAGCTAGGGGATCAAACGGGATTAG	262	24	5	0	0	0	0	0	0	0	0	0	0	0	0	0	0	0	0	0	0	0	0	0	0	0	0	0	39	15	59	20	77	94	7	96	134	0	0	0	0	0	0	4	0	0	0	0
ASV00327	GTAATACAGAGGGTGCAAGCGTTAATCGGATTTACTGGGCGTAAAGCGCGCGTAGGTGGCCAATTAAGTCAAATGTGAAATCCCCGAGCTTAACTTGGGAATTGCATTCGATACTGGTTGGCTAGAGTATGGGAGAGGATGGTAGAATTCCAGGTGTAGCGGTGAAATGCGTAGAGATCTGGAGGAATACCGATGGCGAAGGCAGCCATCTGGCCTAATACTGACACTGAGGTGCGAAAGCATGGGGAGCAAACAGGATTAG	262	0	0	0	0	0	22	0	72	0	0	0	0	27	0	0	0	40	30	47	0	32	42	0	0	0	0	0	0	0	0	0	0	0	0	0	0	0	0	0	0	0	0	0	0	0	0	0
ASV00751	GTAATACGTAGGGGGCAAGCGTTATCCGGAATCACTGGGCGTAAAGGGTGCGTAGGCGGCCTGTCAAGTCAGAGGTGAAAGGCAATGGCTTAACCATTGTAAGCCTTTGAAACTGATGGGCTTGAGTGCAGGAGAGGTAAGTGGAATTCCTAGTGTAGCGGTGAAATGCGTAGATATTAGGAGGAACACCAGTGGCGAAGGCGACTTACTGGACTGTAACTGACGCTGAGGCACGAAAGCGTGGGGAGCGAACAGGATTAG	261	0	0	0	0	0	0	0	55	0	0	0	0	0	0	0	0	0	0	0	0	0	0	0	0	0	0	0	0	0	0	0	0	0	0	15	0	0	0	0	0	46	28	154	0	0	0	0
ASV00753	GTAATACGGAGGATCCAAGCGTTATCCGGATTTATTAGGTTTAAAGGGTGCGTAGGCGGGATCGTAAGTCAGTGGTGAAATCTGGCGGCTTAACCGCCCGACTGCCATAGATACTGCGGTTCTTGAGTACGGTTGAGGCAGGCGGAATGTGTAGTGTAGCGGTGAAATGCTTAGATATTACACAGAACACCGATTGCGAAGGCAGCTTGCCAAGCCGCGACTGACGCTGATGCACGAAAGCGCGGGGAGCGAACAGGATTAG	262	0	0	0	0	0	0	0	0	0	0	0	0	0	0	0	0	0	0	0	0	0	0	0	0	0	0	0	3	9	0	0	0	7	0	206	0	0	0	0	40	135	9	187	0	0	0	0
ASV00752	GTAATACGTAGGGTGCAAGCGTTGTCCGGAATTATTGGGCGTAAAGAGCTCGTAGGCGGCTTGTCGCGTCTGCTGTGAAAACCCGAGGCTCAACCTCGGGCCTGCAGTGGGTACGGGCAAGCTAGAGTGCGGTAGGGGAGATTGGAATTCCTGGTGTAGCGGTGGAATGCGCAGATATCAGGAGGAACACCGATGGCGAAGGCAGATCTCTGGGCCGTAACTGACGCTGAGGAGCGAAAGCATGGGGAGCAAACAGGATTAG	262	0	80	0	0	0	0	0	0	0	0	0	0	0	0	0	0	0	0	0	0	0	0	0	0	0	0	0	121	0	0	0	0	30	0	0	0	0	0	0	0	0	0	0	0	0	0	0
ASV00700	GTAAAACGTAGGTGGCAAGCGTTGTCCGGAATTACTGGGTGTAAAGGGAGCGCAGGCGGGATGGCAAGTTGAATGTGAAAACTATGGGCTCAACCCATAGACTGCGTTCAAAACTGCTGTTCTTGAGTGATGGAGAGGCAGGCGGAATTCCCGGTGTAGCGGTGGAATGCGTAGATATCGGGAGGAACACCAGTGGCGAAGGCGGCCTGCTGGACATTAACTGACGCTGAGGCTCGAAAGTATGGGGAGCAAACAGGATTAG	262	0	0	0	0	0	0	0	0	66	26	11	16	0	0	0	0	0	0	0	0	0	0	50	0	0	0	0	0	0	0	0	0	0	0	0	0	0	0	0	0	0	0	0	0	0	0	0
ASV00756	GTAATACGTATGGGGCGAGCGTTGTTCGGAATTATTGGGCGTAAAGGGCGTCTAGGCGGGGATTTAAGTTAGGTGTGAAAGCTATGGGCTCAACCCATAAACTGCACCTAAAACTGAATCTCTTGAGTTCGGGAGAGGAGAGCGGAATTCCAGGTGTAGCGGTGAAATGCGTAGATATCTGGAAGAACACCAGTGGCGAAGGCGGCTCTCTGGCCTAGAACTGACGCTGAAGCGCGAAAGCGTGGGGAGCGAACAGGATTAG	262	0	0	7	0	0	0	0	0	0	0	0	0	0	0	0	0	0	0	0	0	0	0	0	0	0	0	0	6	12	14	0	0	38	0	101	8	0	0	0	27	27	28	46	0	0	0	0
ASV00636	GTAATACGTAGGGTGCAAGCGTTGTCCGGAATTATTGGGCGTAAAGAGCTCGTAGGCGGTTTGTCGCGTCTGCTGTGAAAATCCGAGGCTCAACCTCGGACCTGCAGTGGGTACGGGCAAACTAGAGTGCGGTAGGGGAGATGGGAATTCCTGGTGTAGCGGTGGAATGCGCAGATATCAGGAGGAACACCGATGGCGAAGGCACATCTCTGGGCCGTAACTGACGCTGAGGAGCGAAAGCGTGGGGAGCGAACAGGATTAG	262	0	0	0	0	0	0	0	0	0	0	0	0	0	0	0	0	0	30	19	0	0	0	0	0	0	0	16	16	0	12	0	0	0	0	0	0	0	0	0	0	0	0	0	0	14	19	41
ASV00733	GTAATACGAAGGGGGCTAGCGTTGCTCGGAATCACTGGGCGTAAAGGGCGCGTAGGCGGCCATTCAAGTCGGGGGTGAAAGCCTGTGGCTCAACCACAGAATTGCCTTCGATACTGTTTGGCTTGAGTATGGTAGAGGTCGGTGGAACTGCGAGTGTAGAGGTGAAATTCGTAGATATTCGCAAGAACACCAGTGGCGAAGGCGGCCGACTGGACCATTACTGACGCTGAGGCGCGAAAGCGTGGGGAGCAAACAGGATTAG	262	0	0	0	0	0	0	0	7	0	0	0	0	0	0	0	0	0	0	0	0	0	0	0	0	0	0	0	0	0	0	0	0	0	0	0	0	0	0	0	0	0	0	0	0	0	32	0
ASV00746	GTAATACGGAGGGTGCAAGCGTTATCCGGAATCATTGGGTTTAAAGGGTCCGCAGGCGGATTTATAAGTCAGTGGTGAAAGCCCGTTGCTCAACAACGGAACTGCCATTGATACTGTAAGTCTTGAATTCGATCGAAGTGGGCGGAATATGACATGTAGCGGTGAAATGCTTAGATATGTCATAGAACACCGATAGCGAAGGCAGCTCACTAGGTCTGGATTGACGCTCAGGGACGAAAGCGTGGGGAGCAAACAGGATTAG	262	15	0	0	0	0	10	0	0	0	0	0	0	0	0	0	0	0	0	0	0	0	0	4	27	0	0	0	17	0	0	14	27	6	0	7	0	0	0	33	30	0	18	0	0	10	0	0
ASV00729	GTAATACGGAGGATGCGAGCGTTATCCGGATTTATTAGGTTTAAAGGGTACGTAGGCGGCTATTTAAGTCAGTGGTGAAATGCGGTGGCTTAACCATTGAATTGCCATTGAAACTGAATAGCTGGAGTGATGACGGGGCAGGCGGAATAAGTGGAGTAGCGGTGAAATGCATAGATACCACTTAGAACACCGATAGCGAAGGCAGCTTGCCAGACATTAACTGACGCTGATGTACGAAAGCATGGGTAGCGAACAGGATTAG	262	3	0	0	16	0	0	0	0	0	0	0	0	0	0	0	0	0	0	0	0	0	0	0	0	0	0	0	0	15	3	0	0	0	0	30	0	0	0	44	73	150	35	0	0	0	0	0
ASV00758	GTAATACATAGGTAGCAAGCGTTATCCGGAATTATTGGGCGTAAAGAGTGCGCGGGTGGTATAGTGTGTTTTCAGTTTAATCATGGGGCTCAACCCCATATCGCTGGAAGTACTACTACACTAGAGGTTGAAAGAGGTTAGCGGAATTCCATGTGTAGCGGTGAAATGCGTAGATATATGGAGGAACACCAACAGCGAAGGCAGCTAACTGGTTCACACCTGACACTTATGCACGAAAGCGTGGGGAGCAAATGGGATTAG	261	0	0	0	648	0	0	0	0	0	0	0	0	0	0	0	0	0	0	0	0	0	0	0	0	0	0	0	0	0	0	0	0	0	0	0	0	0	0	0	0	0	0	0	0	0	0	0
ASV00760	GTAATACGTAGGGGGCAAGCGTTATCCGGAATCACTGGGCGTAAAGGGTGCGTAGGCGGCCCGTCAAGTCAGAGGTGAAAGGCAGTGGCTTAACCACTGTAAGCCTTTGAAACTGATGGGCTTGAGTGCAGGAGAGGTAAGTGGAATTCCTAGTGTAGCGGTGAAATGCGTAGATATTAGGAGGAACACCAGTGGCGAAGGCGACTTACTGGACTGTAACTGACGCTGAGGCACGAAAGCGTGGGGAGCGAACAGGATTAG	261	0	0	0	46	0	99	47	154	0	0	0	0	0	0	0	0	0	0	0	0	0	0	0	0	0	0	0	0	0	0	0	0	0	0	0	0	0	0	0	0	0	15	32	0	0	0	0
ASV00762	GTAATACATATGTTGCAAGCGTTATCCGGATTTATTGGGCGTAAAGCGCGTCTAGGCGGTTTATTAAGTCTGATGTGAAAATGCGGGGCTCAACTCCGTATTGCGTTGGAAACTGGTAGACTAGAGTACTGGAGAGGTGGGCGGAACTACAAGTGTAGAGGTGGAATTCGTAGATATTTGTAGGAATGCCGATGGAGAAGTCAGCTCACTGGACAGATACTGACGCTAAAGCGCGAAAGCGTGGGGAGCAAACAGGATTAG	261	0	0	0	0	0	0	0	0	0	0	0	0	0	0	0	0	0	0	0	0	0	0	0	0	0	0	0	0	0	0	0	0	0	0	0	0	0	0	0	0	0	0	0	0	0	0	0
ASV00763	GTAATACGGAGGGTGCAAGCGTTAATCGGAATTACTGGGCGTAAAGCGTGCGTAGGCGGTTATTTAAGTCAGATGTGAAAGCCCCGGGCTTAACCTGGGAACGGCATTTGATACTGGATAACTCGAGTTTGGGAGAGGCAAGTGGAATTTCAGGTGTAGCGGTGAAATGCGTAGATATCTGAAGGAACACCAGTGGCGAAGGCGACTTGCTGGCCTAAAACTGACGCTGAGGCACGAAAGCATGGGTAGCAAACAGGATTAG	262	0	0	0	0	0	0	0	23	0	0	0	0	0	0	0	0	0	0	0	0	0	0	0	0	0	0	0	29	37	0	0	0	76	0	63	0	0	0	0	0	0	0	70	0	0	0	0
ASV00764	GTAAAACGTAGGTGGCAAGCGTTGTCCGGAATTACTGGGTGTAAAGGGAGCGCAGGCGGAATGACAAGTTGGACGTGAAATCTATGGGCTCAACCCATAGCGTGCGTTCAAAACTGTTGTTCTTGAGTGATGTAGAGGTAGGCGGAATTCCCGGTGTAGCGGTGGAATGCGTAGATATCGGGAGGAACACCAGTGGCGAAGGCGGCCTACTGGGCATCAACTGACGCTGAGGCTCGAAAGTATGGGGAGCAAACAGGATTAG	262	0	0	0	0	0	0	0	0	48	65	36	56	0	0	0	0	0	0	0	0	0	0	0	0	0	111	0	0	0	0	0	0	0	0	0	0	0	0	0	0	0	0	0	0	0	0	0
ASV00019	GTAATACGGAGGATCCAAGCGTTATCCGGAATCATTGGGTTTAAAGGGTCCGTAGGCGGTCTTATAAGTCAGTGGTGAAAGCCCATCGCTCAACGATGGAACTGCCATTGATACTGTAGGACTTGAATTTTTGTGAAGTAACTAGAATATGTAGTGTAGCGGTGAAATGCTTAGATATTACATGGAATACCAATTGCGAAGGCAGGTTACTAACAAACGATTGACGCTGATGGACGAAAGCGTGGGGAGCGAACAGGATTAG	262	0	0	0	18	0	33	0	0	0	0	0	0	0	0	0	0	0	0	0	0	0	0	0	0	0	0	0	0	0	0	0	0	0	0	0	0	0	0	0	0	0	0	0	0	0	0	0
ASV00761	GTAATACGGAGGATGCAAGCGTTATCCGGATTCATTGGGTTTAAAGGGTGCGCAGGCGGGCATATAAGTCAGAGGTGAAATGCTACGGCTCAACCGTGGAACTGCCTTTGATACTGTATGTCTTGAGTTTAATTGAAGTGGGCGGAATGTAGCATGTAGCGGTGAAATGCATAGAGATGCTACAGAACACCGATAGCGAAGGCAGCTCACTAAGTTACAACTGACGCTCATGCACGAAAGCGTGGGGATCAAACAGGATTAG	262	0	0	0	46	0	35	0	15	0	0	0	0	0	0	0	0	0	0	0	0	0	0	0	0	0	0	0	22	46	9	0	5	32	0	31	15	0	0	5	0	0	0	47	0	0	0	0
ASV00768	GTAATACGTAGGGTGCGAGCGTTAATCGGAATTACTGGGCGTAAAGCGTGCGCAGGCGGTTTGGTAAGACAGATGTGAAATCCCCGGGCTCAACCTGGGAACTGCATTTGTGACTGCCAGACTAGAGTGCGGCAGAGGGGGTTGGAATTCCGCGTGTAGCTGTGAAATGCGTAGATATGCGGAGGAACACCTTTGGCGAAGGCTTTCCCCTGGGCCTGCACTGACGCTCATGTTCGAAAGCGTGGGGAGCAAACAGGATTAG	262	0	0	0	0	0	0	0	0	0	0	0	0	0	0	0	0	0	0	0	0	0	0	0	0	0	0	0	0	0	0	0	0	0	0	0	0	0	626	0	0	0	0	0	0	0	0	0
ASV00771	GTAATACGTAGGGTGCGAGCGTTAATCGGAATTACTGGGCGTAAAGCGTGCGCAGGCGGTTTGGTAAGACAGATGTGAAATCCCCGGGCTTAACCTGGGAATTGCATTTGTGACTGCCCGGCTAGAGTGTGTCAGAGGGGGGTAGAATTCCACGTGTAGCAGTGAAATGCGTAGATATGTGGAGGAATACCGATGGCGAAGGCAGCCCCCTGGGATAACACTGACGCTCATGCACGAAAGCGTGGGGAGCAAACAGGATTAG	262	0	0	0	0	0	0	0	0	0	0	0	0	0	0	0	0	0	0	0	0	0	0	0	0	0	0	0	0	0	0	0	0	0	0	0	0	0	0	0	0	0	0	0	0	0	0	0
ASV00772	GTAATACAGAGGGTGCAAGCGTTAATCGGAATTACTGGGCGTAAAGCGCGCGTAGGCGGTTGTGTAAGTTGGATGTGAAAGCCCCGGGCTTAACCTGGGAACTGCATTCAAAACTGCACGGCTAGAGTATTGGAGAGGAAGGTAGAATTCCAGGTGTAGCGGTGAAATGCGTAGAGATCTGGAGGAATACCGATGGCGAAGGCAGCCTTCTGGCCAAATACTGACGCTGAGGTGCGAAAGCATGGGGAGCAAACAGGATTAG	262	54	7	10	11	0	0	0	0	0	0	0	0	0	0	0	0	0	0	0	0	0	0	0	0	0	0	0	124	20	57	16	10	25	11	31	30	0	0	9	0	0	0	0	0	0	0	0
ASV00757	GTAATACGGAGGTTGCAAGCGTTATCCGGATTTATTAGGTTTAAAGGGTGCGTAGGCTGGCAATTAAGTCAGTGGTGAAAATTTTTGGCTCAACCAAAGACCTGCCATTGATACTGATAGTCTTGAATTTAGTTGAGGTAGGCGGAATGTGTAGTGTAGCGGTGAAATGCTTAGATATTACACAGAACACCAATTGCGAAGGCAGCTTACTAAGCTAAAATTGACGCTGATGCACGAAAGCGTGGGTAGCGAACAGGATTAG	262	0	0	19	7	0	0	5	0	0	0	0	0	0	0	0	0	0	0	0	0	0	0	0	0	0	0	0	0	24	0	0	0	9	0	105	0	0	0	9	50	244	17	31	0	0	0	0
ASV00775	GTAATACGGAGGGTGCGAGCGTTAATCGGAATTACTGGGCGTAAAGCGTGCGTAGGCGGCTTGATAAGCCAGATGTGAAAGCCCTGGGCTTAACCTGGGAACTGCATTTGGAACTGTTAAGCTAGAGTTGAGTAGAGGTAAGTGGAATTTCAGGTGTAGCGGTGAAATGCGTAGAGATCTGAAGGAACACCAGTGGCGAAGGCGACTTACTGGACTCAAACTGACGCTGAGGTACGAAAGCGTGGGTAGCAAACAGGATTAG	262	0	0	23	33	0	0	0	33	0	0	0	0	0	0	0	0	0	0	0	0	0	0	0	0	0	0	0	0	12	29	0	0	22	0	32	24	0	0	0	0	0	15	77	0	0	0	0
ASV00774	GTAATACGGAGGGTGCGAGCGTTAATCGGAATTACTGGGCGTAAAGCGTGCGTAGGCGGTAGCGTCAGTCAGCCGTGAAAGCCCCGGGCTTAACCTGGGAACGGCGGTTGAGACGGCGCAACTAGAGTGGGCTAGAGGATCGTGGAATTCCGGGTGTAGCGGTGAAATGCGTAGAGATCCGGAGGAACACCGATGGCGAAGGCAGCGGTCTGGGGCCACACTGACGCTGAGGCACGACAGCGTGGGGAGCAAACAGGATTAG	262	0	0	0	0	6	0	0	0	0	0	0	0	0	0	0	0	0	0	0	0	0	0	102	8	0	18	0	0	0	0	0	7	0	0	0	18	62	0	0	0	0	0	0	0	0	0	0
ASV00777	GTAATACGGAGGGTGCAAGCGTTAATCGGAATTACTGGGCGTAAAGCGTGCGTAGGCGGTTACATAAGTCAGATGTGAAAGCCCTGGGCTTAACCTAGGAATTGCATTTGAGACTGTGTAGCTAGAGTTGAGTAGAGGTAAGTGGAATTTCAGGTGTAGCGGTGAAATGCGTAGAGATCTGAAGGAACACCAGTGGCGAAGGCGACTTACTGGACTCAAACTGACGCTGAGGTACGAAAGCGTGGGTAGCAAACAGGATTAG	262	0	0	0	0	13	7	0	0	0	0	0	0	0	0	0	0	0	0	0	0	0	0	0	0	0	0	0	0	0	0	0	0	14	0	0	0	0	0	0	0	0	0	0	0	0	0	0
ASV00778	GTAATACGGAGGATCCAAGCGTTATCCGGAATCATTGGGTTTAAAGGGTCTGTAGGCGGTTTGATAAGTCAGTGGTGAAAGCCCATCGCTCAACGATGGAACGGCCATTGATACTGTCAGACTTGAATTACTAGGAAGTAACTAGAATATGTAGTGTAGCGGTGAAATGCTTAGATATTACATGGAATACCAATTGCGAAGGCAGGTTACTACTAGTGGATTGACGCTGATGGACGAAAGCGTGGGGAGCGAACAGGATTAG	262	0	0	0	0	0	0	0	0	0	0	0	0	0	0	0	0	0	0	0	0	0	0	0	0	0	14	0	0	0	0	0	0	0	0	0	0	0	0	0	0	0	0	0	0	0	0	0
ASV00568	GTAATACGAAGGGTGCAAGCGTTAATCGGAATTACTGGGCGTAAAGCGCGCGTAGGTGGTTCAGCAAGTTGGAGGTGAAATCCCCGGGCTCAACCTGGGAACTGCCTCCAAAACTACTGAGCTAGAGTACGGTAGAGGGTGGTGGAATTTCCTGTGTAGCGGTGAAATGCGTAGATATAGGAAGGAACACCAGTGGCGAAGGCGACCACCTGGACTGATACTGACACTGAGGTGCGAAAGCGTGGGGAGCAAACAGGATTAG	262	24	3	12	20	20	8	0	8	0	0	0	0	0	0	0	10	18	0	0	0	0	13	0	0	0	0	0	36	33	15	20	18	16	9	45	7	4	0	0	16	11	1	6	0	0	0	12
ASV00782	GTAATACGGGGGGTGCAAGCGTTACTCGGAATCACTGGGCGTAAAGGGCGCGTAGGCGTTTTCTTAAGTCTTCCGTGAAAGCCTGGGGCTTAACCTCAGAACTGCGGGGGAAACTGGGAGAATAGAGTATGGAAGAGGTCGATGGAATTTCTGGTGTAGGGGTAAAATCCGTAGAGATCAGAAGGAATACCAATTGCGAAGGCGATCGGCTGGGACATTACTGACGCTGAGGCGCGAAAGCGTGGGGAGCAAACAGGATTAG	262	0	0	52	14	0	49	12	0	0	0	0	0	0	0	0	0	0	0	0	0	0	0	0	0	0	0	0	4	9	7	0	0	7	8	35	0	0	0	4	33	0	6	5	0	0	0	0
ASV00787	GTAATACATAAGTGGCAAGCGTTATCCGGATTTATTGGGCGTAAAGCGTGCGCAGACGGTTTTTCAAGTTTATGGTTAAATACTTAAGCTCAACTTAAGTCTGCCTTAAAAACTGTTAAACTAGAGTGTAGGAGAGGTTAATGGAATTCCATGTGTAGCGGTGAAATGCGTAGATATATGGAGGAACACCAGTTGCGAAGGCGATTAACTAGCCTATCACTGACGTTTAGGCACGAAAGCATGGGGAGCAAATAGGATTAG	261	0	0	0	0	0	0	0	0	0	0	0	0	0	0	0	0	0	0	0	0	0	0	0	0	0	0	0	0	0	0	0	0	0	0	0	0	0	0	0	0	0	0	0	0	0	0	0
ASV00788	GTAAAACGTAGGTGGCAAGCGTTGTCCGGAATTACTGGGTGTAAAGGGAGCGCAGGCGGAATGGCAAGTTGGACGTGAAATCTATGGGCTCAACCCATAGCGTGCGTTCAAAACTGCTGTTCTTGAGTGATGTAGAGGTAGGCGGAATTCCCGGTGTAGCGGTGGAATGCGTAGATATCGGGAGGAACACCAGTGGCGAAGGCGGCCTACTGGGCATCAACTGACGCTGAGGCTCGAAAGTATGGGGAGCAAACAGGATTAG	262	0	0	0	0	0	0	0	0	20	37	22	26	0	0	0	0	0	0	0	0	0	0	5	0	7	36	0	0	0	0	0	0	0	0	0	0	0	0	0	0	0	0	0	29	0	9	45
ASV00699	GTAATACGTAGGGTGCAAGCGTTAATCGGAATTACTGGGCGTAAAGCGTGCGCAGGCGGTCTTGCAAGACAGGTGTGAAATCCCCGGGCTTAACCTGGGAACTGCACTTGTGACTGCAAGGCTGGAGTACGGCAGAGGGGGATGGAATTCCGCGTGTAGCAGTGAAATGCGTAGATATGCGGAGGAACACCGATGGCGAAGGCAATCCCCTGGGCCTGTACTGACGCTCATGCACGAAAGCGTGGGGAGCAAACAGGATTAG	262	26	0	0	34	0	74	0	79	0	0	0	0	0	0	0	0	0	0	0	0	0	0	0	0	0	0	0	69	4	21	16	16	0	0	59	28	0	0	6	0	0	0	0	0	0	0	0
ASV00789	GTAATACGGAGGATGCAAGCGTTATCCGGATTTATTGGGTTTAAAGGGTGCGTAGGCGGGATTATAAGTCAGCGGTGAAAGTTTGAGGCTCAACCTTAAAATTGCCGTTGAAACTGTCGTTCTTGAGTATATTTGAAGTAAGCGGAATTCGTGGTGTAGCGGTGAAATGCATAGATATCACGAAGAACTCCAATTGCGAAGGCAGCTTACTAAACTATAACTGACGCTGAAGCACGAAAGCGTGGGTATCAAACAGGATTAG	262	0	0	0	0	0	0	0	0	0	0	0	0	0	0	0	110	0	0	0	0	0	0	0	0	0	0	0	0	0	0	0	0	0	0	0	0	0	12	0	0	0	0	0	0	0	0	0
ASV00745	GTAATACGTAGGGTGCAAGCGTTAATCGGAATTACTGGGCGTAAAGCGTGCGCAGGTGGTGTTGTAAGATCGATGTGAAATCCCCGGGCTTAACCTGGGAACTGCATAGATGACTGCAACGCTAGAGTGCGGTAGAGGGGGGTGGAATTTTGCGTGTAGCAGTGAAATGCGTAGATATGCAAAGGAACACCGATGGCGAAGGCAACCCCCTGGGCCTGCACTGACGCTCATGCACGAAAGCGTGGGGAGCAAACAGGATTAG	262	0	0	0	0	0	0	0	0	0	0	0	0	0	0	0	0	0	0	0	0	0	0	0	0	0	0	0	0	0	0	0	0	0	0	0	0	0	0	0	0	0	0	0	0	0	0	0
ASV00792	GTAATACAGAGGGTGCAAGCGTTAATCGGAATTACTGGGCGTAAAGGGTGCGTAGGCGGTCTCTTAAGTCGGATGTGAAATCCCTGGGCTTAACCTAGGAATTGCATACGATACTGAAAGACTAGAGTACAGTAGAGGATAGTGGAATTCCACGTGTAGCGGTGAAATGCGTAGATATGTGGAGGAACACCAGTGGCGAAGGCGGCTATCTGGACTGATACTGACGCTGAGGCACGAAAGCGTGGGGAGCAAACAGGATTAG	262	28	0	16	0	0	0	0	0	0	0	0	0	0	0	0	0	0	0	0	0	0	0	0	0	0	0	0	43	59	0	0	0	23	0	99	0	0	0	0	0	6	0	0	0	0	0	0
ASV00795	GTAATACGAAGGGTGCAAGCGTTGTTCGGAATTACTGGGCGTAAAGGGTGTGTAGGCGGTTTGATAAGATAGGGGTGAAATCCCGGGGCTTAACCTCGGAACTGCCTTTATAACTATTAGACTTGAATAATGGAGAGGACAGTGGAATACCCAGTGTAGAGGTGGAATTCGTAGATATTGGGTAGAACACCAGAGGCGAAGGCGACTGTCTGGCCATTAATTGACGCTGAGGCACGAAAGTGTGGGGAGCAAACAGGATTAG	262	0	0	0	0	0	0	0	0	98	12	37	0	8	0	0	0	39	0	0	0	0	26	0	0	0	16	0	0	0	0	0	0	0	0	0	0	0	0	0	0	0	0	0	48	0	0	0
ASV00796	GTAATACGGAGGGAGCTAGCGTTGTTCGGAATTACTGGGCGTAAAGCGCGCGTAGGCGGTTACTCAAGTCAGAGGTGAAAGCCTGGAGCTCAACTCCAGAACTGCCTTTGAAACTAGGTAACTAGAATCTTGGAGAGGTCAGTGGAATTCCGAGTGTAGAGGTGAAATTCGTAGATATTCGGAAGAACACCAGTGGCGAAGGCGACTGACTGGACAAGTATTGACGCTGAGGTGCGAAAGCGTGGGGAGCAAACAGGATTAG	262	0	0	0	0	0	0	0	0	0	0	0	0	0	0	0	0	0	27	0	0	0	0	0	0	0	0	0	0	0	0	0	0	0	0	14	0	0	0	0	0	0	0	0	0	0	305	0
ASV00797	GTAATACGGAGGATGCAAGCGTTATCCGGATTCATTGGGTTTAAAGGGTGCGCAGGTTGGAATGTAAGTCAGTGGTGAAATACTGCCGCTTAACGGTAGAACTGCCATTGATACTGCGTTTCTTGAGTATGGTTGAGGTAGGTGGAATGTGTTGTGTAGCGGTGAAATGCATAGATATGACACAGAACGCCAATTGCGAAGGCAGCTTACTAAGCCATTACTGACGCTGAGGCACGAAAGCGTGGGGATCGAACAGGATTAG	262	0	0	0	17	0	0	0	0	0	0	0	0	0	0	0	0	0	0	0	0	0	0	0	0	0	0	0	0	0	0	0	0	0	9	102	0	18	0	0	22	0	0	68	0	0	0	0
ASV00790	GTAATACGGAGGGTGCAAGCGTTATTCGGAATTACTGGGCGTAAAGCGCACGTAGGCCGCTTTGTAAGTCAGGGGTGAAATCCCACGGCTCAACCGTGGAACTGCCCTTGAAACTGCAGAGCTTGAATCCTGGAGAGGGTGGCGGAATTCCTGGTGTAGGAGTGAAATCCGTAGATATCAGGAGGAACACCGGTGGCGAAGGCGGCCACCTGGACAGGTATTGACGCTGAGGTGCGAAAGTGTGGGGAGCAAACAGGATTAG	262	0	0	19	0	0	27	0	3	0	0	0	0	0	0	0	0	0	0	0	0	0	0	0	0	0	0	0	36	22	0	0	0	43	0	15	0	0	0	0	37	0	0	38	0	0	0	0
ASV00798	GTAATACGAGTGGTCCAAGCGTTATCCGGAATTATTGGGCGTAAAGCGTGCGTAGGTGGATTTGTTAGTCGGGTGTTTAAACCATGGGCTCAACCTGTGGATTGCATTCGAAACGTCAAATCTTGAAGATGTGAGGGGTGAATGGAACTATATGTGTAGGGGTGAAATCCGTTGATATATATGGGAACACCAAAAGCGAAGGCAATTCACTGGCACATTCTTGACACTGAGGCACGAAAGCGTGGGTAGCGAATGGGATTAG	262	0	0	0	0	0	0	0	0	0	0	0	0	0	0	0	0	0	9	20	0	0	74	0	0	0	0	0	0	0	0	0	0	0	0	0	0	0	0	0	0	0	0	0	19	48	45	9
ASV00719	GTAATACGTAGGGTGCGAGCGTTAATCGGAATTACTGGGCGTAAAGCGTGCGCAGGCGGTGATGTAAGACAGATGTGAAATCCCCGGGCTCAACCTGGGAACTGCGTTTGTGACTGCATCACTCGAGTACGGCAGAGGGAGGTGGAATTCCGCGTGTAGCAGTGAAATGCGTAGAGATGCGGAGGAACACCGATGGCGAAGGCAGCCTCCTGGGCCAGTACTGACGCTCATGCACGAAAGCGTGGGGAGCAAACAGGATTAG	262	19	0	9	25	0	14	2	13	0	0	0	0	0	0	0	0	0	0	0	0	0	0	0	0	0	0	0	26	17	46	11	16	35	8	39	29	0	0	9	7	0	20	30	0	0	0	0
ASV00801	GTAATACGTAGGTGGCGAGCGTTGTTCGGATTTATTGGGCGTAAAGGGTCCGCAGGAGGTTTGTTAAAATTGGGGTGAAATCCCGGAGCTCAACTCCGGAACTGCCTTGATGACTGACGAACTAGAGTGCTGGAGAGGTAAGCGGAATACCAGGTGTAGCGGTGGAATGCGTAGATATCTGGTAGAACACCGAAAGCGAAGGCAGCTTACTGGACAGCAACTGACTCTCAGGGACGAAAGCGTGGGGAGCAAACAGGATTAG	262	15	160	0	0	0	0	0	0	0	0	0	0	0	0	0	0	0	0	0	0	0	0	0	0	0	0	0	0	5	0	0	15	11	0	0	0	0	0	0	0	0	0	4	0	0	0	0
ASV00728	GTAATACGAAGGGTGCAAGCGTTACTCGGAATTACTGGGCGTAAAGCGTGCGTAGGTGGTTCGTTAAGTCTGATGTGAAAGCCCTGGGCTCAACCTGGGAATTGCATTGGATACTGGCGGGCTAGAGTGCGGTAGAGGATGGCGGAATTCCCGGTGTAGCAGTGAAATGCGTAGAGATCGGGAGGAACATCTGTGGCGAAGGCGGCCATCTGGACCAGCACTGACACTGAGGCACGAAAGCGTGGGGAGCAAACAGGATTAG	262	0	0	0	59	0	0	0	38	0	0	0	0	0	0	0	0	0	0	0	0	0	0	0	0	0	0	0	48	0	167	18	14	0	0	0	0	0	0	25	0	0	11	0	0	0	0	0
ASV00803	GTAATACGGAGGATCCGAGCGTTATCCGGATTTATTGGGTTTAAAGGGTGCGTAGGTGGTTTAATAAGTTATAGGTGAAAGCTTGACGCTTAACGTCGAAACAGCCTGTAATACTGTTTAACTAGAGACCAGTTGCAGAAGGCGGAATGTGTAGTGTAGCGGTGAAATGCTTAGATATTACACAGAACACCGATTGCGAAGGCAGCTTTCTAAGCTGGTTCTGACACTGATGCACGAAAGCGTGGGGAGCGAACAGGATTAG	262	0	0	0	0	0	0	0	0	0	0	0	0	0	0	0	0	20	0	0	0	0	0	13	121	0	18	0	0	0	0	0	0	0	0	0	0	0	0	0	0	0	0	0	0	0	0	0
ASV00297	GTAATACGGAGGGTGCAAGCGTTAATCGGAATTACTGGGCGTAAAGCGCACGCAGGCGGTTTGTTAAGTCAGATGTGAAATCCCCGGGCTCAACCTGGGAACTGCATCTGATACTGGCAAGCTTGAGTCTCGTAGAGGGGGGTAGAATTCCAGGTGTAGCGGTGAAATGCGTAGAGATCTGGAGGAATACCGGTGGCGAAGGCGGCCCCCTGGACGAAGACTGACGCTCAGGTGCGAAAGCGTGGGGAGCAAACAGGATTAG	262	58	29	0	0	0	0	0	0	0	0	0	0	0	0	0	0	52	37	0	0	0	0	0	0	0	0	0	0	0	0	0	0	0	0	20	137	0	0	0	0	0	0	0	0	0	0	0
ASV00806	GTAATACGGAGGATCCGAGCGTTATCCGGATTTACTGGGTTTAAAGGGTGCGTAGGCGGCTCCCTCAGTCAGCGGTGAAATGTGTCGGCTCAACCGACAACCGGCCGTTGATACTGGGGAGCTTGAGTTGGGTTGAGGCAGGCGGAATGTGCGGTGTAGCGGTGAAATGCTTAGATATCGCACAGAACGCCGATTGCGTAGGCAGCTTGCCAAGCCCACACTGACGCTGAGGCACGAAAGCGTGGGGATCAAACAGGATTAG	262	0	0	18	0	0	0	0	0	0	0	0	0	0	0	0	0	0	0	0	0	0	0	0	0	0	0	0	0	0	0	0	14	18	0	48	0	0	0	0	14	37	0	74	0	0	0	0
ASV00808	GTAATACGGAGGGTGCAAGCGTTACTCGGAATCACTGGGCGTAAAGAGCGTGTAGGCTGTTTGATAAGTCAGAAGTGAAATCCTATGGCTCAACCATAGAACTGCTTTTGAAACTGTTGAACTAGAGTGTGGGAGAGGCAGATGGAATTTCTGGTGTAGGGGTAAAATCCGTAGATATTAGAAGGAATACCGATTGCGAAGGCGATCTGCTGGAACATTACTGACGCTGAGACGCGAAAGCGTGGGGAGCAAACAGGATTAG	262	0	0	0	0	0	0	0	0	0	0	0	0	0	0	0	0	0	0	0	0	0	0	0	0	0	0	0	0	0	0	0	0	0	0	0	0	0	0	0	0	0	0	0	0	0	0	0
ASV00427	GTAATACGTAGGTCCCGAGCGTTGTCCGGATTTATTGGGCGTAAAGCGAGCGCAGGCGGTTAGATAAGTCTGAAGTTAAAGGCTGTGGCTTAACCATAGTACGCTTTGGAAACTGTTTAACTTGAGTGCAAGAGGGGAGAGTGGAATTCCATGTGTAGCGGTGAAATGCGTAGATATATGGAGGAACACCGGTGGCGAAAGCGGCTCTCTGGCTTGTAACTGACGCTGAGGCTCGAAAGCGTGGGGAGCAAACAGGATTAG	261	0	0	0	0	5	8	0	0	0	0	0	0	0	0	0	0	0	16	18	0	0	20	0	0	0	0	0	0	0	0	0	0	0	0	0	18	0	0	0	0	0	0	0	54	0	0	19
ASV00810	GTAATACGGAGGACCCGAGCGTTATCCGGATTCATTGGGTTTAAAGGGTGCGTAGGCGGCCCGGTAAGTCAGCGGTGAAAGGCTCCTGCTCCACAGGAGAGCTGCCGTTGATACTGCTGGGCTAGAATCTTAGCGAGGCGGGCGGAATGCGCGGTGTAGCGGTGAAATGCATAGATATCGCGCAGAACGCCGATTGGGGAGCCAGCTCGCCAGCTGAGTATTGACGCTGAGGCACGAAAGCGTGGGGATCGAACAGGATTAG	262	54	7	0	0	0	0	0	0	0	0	0	0	0	0	0	0	0	0	0	0	0	0	0	0	0	0	0	77	28	36	12	42	96	11	13	62	0	0	0	0	0	0	0	0	0	0	0
ASV00811	GTAATACGGAAGGTCCGGGCGTTATCCGGATTTATTGGGTTTAAAGGGAGCGTAGGCCGGAGATTAAGCGTGTTGTGAAATGTAGATGCTCAACATCTGCACTGCAGCGCGAACTGGTTTCCTTGAGTACGCACAAAGTGGGCGGAATTCGTGGTGTAGCGGTGAAATGCTTAGATATCACGAAGAACTCCGATTGCGAAGGCAGCTCACTGGAGCGCAACTGACGCTGAAGCTCGAAAGTGCGGGTATCGAACAGGATTAG	262	0	170	0	0	0	0	0	0	0	0	0	0	0	0	0	0	0	0	0	0	0	0	0	0	0	0	0	52	24	35	0	59	88	0	0	21	0	0	0	0	0	0	0	0	0	0	0
ASV00813	GTAATACGTAGGGTGCGAGCGTTAATCGGAATTACTGGGCGTAAAGCGTGCGCAGGCGGTTGTGTAAGTCAGATGTGAAATCCCCGGGCTCAACCTGGGAACTGCATTTGAGACTGCACGGCTAGAGGATAGCAGAGGGGGGTAGAATTCCACGTGTAGCAGTGAAATGCGTAGAGATGTGGAGGAATACCGATGGCGAAGGCAGCCCCCTGGGCTATTACTGACGCTCATGCACGAAAGCGTGGGGAGCAAACAGGATTAG	262	0	0	0	0	0	64	38	116	0	0	0	0	0	0	0	0	0	0	0	0	0	0	0	0	0	0	0	0	0	0	0	0	0	0	0	0	0	0	0	0	0	0	0	10	0	0	0
ASV00814	GTAATACGGAGGGTCCGAGCGTTATCCGGATTTATTGGGTTTAAAGGGTGCGTAGGCGGTTTTATAAGTCAGCGGTGAAATTTTCCGGCTCAACCGGGATACTGCCGTTGATACTGTAAGGCTAGGATATGGTTGCTGTGGGTGGAATGTGTGGTGTAGCGGTGAAATGCTTAGAGATCACACAGAATATCGATTGCGAAGGCAGCTCACAAAGCCATTATTGACGCTGAGGCACGAAAGTGTGGGGATCAAACAGGATTAG	262	17	0	0	0	0	0	0	0	0	0	0	0	0	0	0	0	0	0	0	0	0	0	0	0	0	0	0	65	47	0	0	74	126	0	35	44	0	0	0	0	0	0	47	0	0	0	0
ASV00682	GTAATACAGAGGGTGCAAGCGTTAATCGGAATTACTGGGCGTAAAGCGCACGTAGGCGGTTGTTTAAGTTGGATGTGAAAGCCCCGGGCTCAACCTGGGAATTGCATTCAAAACTGGACAACTAGAGTGTGTGAGAGGGGGGTAGAATTCCAAGTGTAGCGGTGAAATGCGTAGAGATTTGGAGGAATACCAGTGGCGAAGGCGGCCCCCTGGCACAACACTGACGCTCAGGTGCGAAAGCGTGGGGAGCAAACAGGATTAG	262	0	0	0	0	0	0	0	0	0	0	0	0	0	0	0	0	0	0	0	0	0	0	0	0	0	0	0	0	19	0	0	0	0	0	0	0	0	0	8	0	15	52	435	0	0	0	0
ASV00817	GTAATACAGAGGGTGCAAGCGTTAATCGGATTTACTGGGCGTAAAGCGTGCGTAGGTGGCTATTTAAGTCGGATGTGAAAGCCCTGGGCTTAACCTGGGAACTGCATTCGATACTGGGTAGCTAGAGATCGGTAGAGGGCGGCGGAATTCCGGGTGTAGCGGTGAAATGCGTAGATATCCGGAGGAACACCGATGGCGAAGGCAACCGCCTGGGCCTGATCTGACACTGAGGCACGAAAGCGTGGGGAGCAAACAGGATTAG	262	0	0	0	0	0	0	0	0	0	0	0	0	0	0	0	0	0	0	0	0	0	0	0	0	0	0	0	0	0	0	0	0	0	0	0	0	0	0	0	0	0	0	0	0	0	0	0
ASV00818	GTAATACGGAGGGTCCGAGCGTTATCCGGATTTATTGGGTTTAAAGGGTGCGTAGGCGGGACGTTAAGTTAGTCGTTAAATCGCGGGGCTCAACCTCGCAGTGGCGATTGATACTGGCGACCTAGAGATTAGATGCAGAGGGCGGAATGTGTAGTGTAGCGGTGAAATGCTTAGATATTACACAGAACACCGATTGCGAAGGCAGCTCTCTAATCTATATCTGACGCTCAGGCACGAAAGCGTGGGGATCAAACAGGATTAG	262	0	0	0	0	0	0	0	0	0	0	0	0	0	0	0	0	0	0	0	0	0	0	0	0	0	0	0	0	0	0	0	0	0	0	0	0	0	0	0	0	0	0	0	0	0	0	0
ASV00816	GTAATACGTAGGGGGCGAGCGTTATCCGGATTCATTGGGCGTAAAGCGCGCGTAGGCGGCCCGGCAGGCCGGGGGTCGAAGCGGGGGGCTCAACCCCCCGAAGCCCCCGGAACCTCCGCGGCTTGGGTCCGGTAGGGGAGGGTGGAACACCCGGTGTAGCGGTGGAATGCGCAGATATCGGGTGGAACACCGGTGGCGAAGGCGGCCCTCTGGGCCGAGACCGACGCTGAGGCGCGAAAGCTGGGGGAGCGAACAGGATTAG	262	28	109	11	0	0	0	0	0	0	0	0	0	0	0	0	0	0	0	0	0	0	0	0	0	0	0	0	100	11	15	0	22	35	4	9	5	51	0	0	3	0	0	3	0	0	0	0
ASV00819	GTAATACGTAGGGTGCGAGCGTTAATCGGAATTACTGGGCGTAAAGCGTGCGCAGGCGGTTTTTTAAGATAGGCGTGAAATCCCCGGGCTTAACCTGGGAACTGCGCTTATGACTGGAAGACTAGAGTACGGCAGAGGGGGGTGGAATTCCACGTGTAGCAGTGAAATGCGTAGAGATGTGGAGGAACACCGATGGCGAAGGCAGCCCCCTGGGTCGATACTGACGCTCATGCACGAAAGCGTGGGGAGCAAACAGGATTAG	262	18	18	0	0	0	0	23	0	0	0	0	0	0	0	0	0	0	0	0	0	0	0	0	0	0	0	0	15	0	0	6	9	25	34	0	0	0	0	0	0	0	0	0	0	0	0	0
ASV00820	GTACTACGTAGGGTGCGAGCGTTAATCGGAATTACTGGGCGTAAAGCGTGCGCAGGCGGTTGTGCAAGACAGATGTGAAATCCCCGGGCTCAACCTGGGAACTGCATTTGTGACTGCACGACTAGAGTACGGCAGAGGGGGGTAGAATTCCACGTGTAGCAGTGAAATGCGTAGAGATGTGGAGGAATACCGATGGCGAAGGCAGCCCCCTGGGTCGATACTGACGCTCATGCACGAAAGCGTGGGGAGCAAACAGGATTAG	262	0	466	0	0	0	0	0	0	0	0	0	0	0	0	0	0	0	0	0	0	0	0	0	0	0	0	0	0	0	0	0	0	0	0	0	0	0	0	0	0	0	0	0	0	0	0	0
ASV00791	GTAATACGGAGGGTGCAAGCGTTATCCGGAATCATTGGGTTTAAAGGGTCCGCAGGCGGTCTTATAAGTCAGTGGTGAAAGCCTACAGCTCAACTGTAGAACTGCCATTGATACTGTAGGACTTGAATTCGATCGAAGTGGGCGGAATATGACATGTAGCGGTGAAATGCTTAGATATGTCATAGAACACCGATAGCGAAGGCAGCTCACTAGGTCTGGATTGACGCTCAGGGACGAAAGCGTGGGGAGCAAACAGGATTAG	262	19	0	26	0	0	9	0	0	0	0	0	0	0	0	0	0	0	0	0	0	0	0	0	0	0	0	0	17	4	14	2	27	1	0	15	0	0	0	29	11	6	17	0	0	0	0	0
ASV00823	GTAATACGGAGGGTGCAAGCGTTATTCGGAATTACTGGGCGTAAAGCGCACGTAGGCCGCTTTGTAAGTCAGGGGTGAAATCCCACGGCTCAACCGTGGAACTGCCTTTGAAACTGCAGAGCTTGAATCCTGGAGAGGGTGGCGGAATTCCTGGTGTAGGAGTGAAATCCGTAGATATCAGGAGGAACACCGGTGGCGAAGGCGGCCACCTGGACAGGCATTGACGCTGAGGTGCGAAAGTGTGGGGAGCAAACAGGATTAG	262	0	0	0	48	0	76	115	15	0	0	0	0	0	0	0	0	0	0	0	0	0	0	0	0	0	0	0	0	0	0	0	0	0	0	0	0	0	0	0	0	0	0	0	0	0	0	0
ASV00822	GTAATACGTAGGGTGCAAGCGTTAATCGGAATTACTGGGCGTAAAGCGTGCGCAGGCGGTTATGTAAGACAGAGGTGAAATCCCCGGGCTCAACCTGGGAACTGCCTTTGTGACTGCATAGCTAGAGTACGGCAGAGGGGGATGGAATTCCGCGTGTAGCAGTGAAATGCGTAGATATGCGGAGGAACACCGATGGCGAAGGCAATCCCCTGGGCCTGTACTGACGCTCATGCACGAAAGCGTGGGGAGCAAACAGGATTAG	262	0	0	0	0	0	0	0	0	0	0	0	0	0	0	0	0	0	0	0	0	0	0	0	0	0	0	0	0	0	64	0	0	0	0	0	42	0	0	0	0	0	0	0	0	0	0	0
ASV00692	GTAATACGTAGGGGGCTAGCGTTATCCGGAATTACTGGGCGTAAAGGGTGCGTAGGTGGTTTCTTAAGTCAGAGGTGAAAGGCTACGGCTCAACCGTAGTAAGCCTTTGAAACTGGGAAACTTGAGTGCAGGAGAGGAGAGTGGAATTCCTAGTGTAGCGGTGAAATGCGTAGATATTAGGAGGAACACCAGTTGCGAAGGCGGCTCTCTGGACTGTAACTGACACTGAGGCACGAAAGCGTGGGGAGCAAACAGGATTAG	261	0	14	0	0	0	0	0	0	0	0	0	0	0	0	0	0	0	0	0	0	0	0	0	0	0	0	0	47	0	86	0	44	41	0	14	0	65	0	0	0	0	0	0	0	0	0	0
ASV00825	GTAATACGGAGGGTGCGAGCGTTAATCGGAATTACTGGGCGTAAAGCGCGCGTAGGCGGTTCAGTGAGTCTGCTGTGAAAGCCCTGGGCTTAACCTGGGAATGGCAGTGGGGACTGCTGGGCTGGAGTGCGAGAGAGGGTGGCGGAATTCCGGGTGTAGCGGTGAAATGCGTAGAGATCCGGAGGAACACCGATGGCGAAGGCAGCCACCTGGCTCGACACTGACGCTGAGGGGCGAAAGCGTGGGGAGCAAACAGGATTAG	262	0	0	0	24	0	21	0	67	0	0	0	0	0	0	0	0	0	0	0	0	0	0	0	0	0	0	0	0	0	0	0	0	0	0	0	0	0	0	0	0	0	0	0	0	0	0	0
ASV00826	GTAATACGTAGGTGGCAAGCGTTGTCCGGAATTATTGGGCGTAAAGCGCGCGCAGGCGGCTTCTTAAGTCCATCTTAAAAGTGCGGGGCTTAACCCCGTGATGGGATGGAAACTGAGAGGCTGGAGTATCGGAGAGGAAAGTGGAATTCCTAGTGTAGCGGTGAAATGCGTAGAGATTAGGAAGAACACCGGTGGCGAAGGCGACTTTCTGGACGACAACTGACGCTGAGGCGCGAAAGCGTGGGGAGCAAACAGGATTAG	261	49	52	0	0	0	0	0	0	0	0	0	0	0	0	0	0	0	0	0	0	0	0	0	0	0	0	0	7	36	37	0	22	31	0	21	54	0	0	0	0	0	0	0	0	0	0	0
ASV00827	GTAATACAGAGGGGGCAAGCGTTATTCGGAATTATTGGGCGTAAAGGGCGCGTAGGCGGTTCTTTAAGTCGGATGTGCAATCCCCGAGCTCAACTTGGGAACTGCATCCGAGACTGGAGAGCTAGAGTGCTGGAGAGGGTGGTGGAATTCCACGTGTAGCGGTGAAATGCGTAGAGATGTGGAGGAACACCAGTGGCGAAGGCGGCCACCTGGACAGTAACTGACGCTGAGGCGCGAAAGTGTGGGGAGCAAACAGGATTAG	262	59	0	0	0	0	0	16	0	0	0	0	0	0	0	0	0	0	0	0	0	0	0	0	0	0	0	0	43	0	29	0	46	127	0	38	66	0	0	0	0	0	0	0	0	0	0	0
ASV00829	GTAATACGTAGGGTGCGAGCGTTAATCGGAATTACTGGGCGTAAAGCGTGCGCAGGCGGTTTCGTAAGACAGATGTGAAATCCCCGGGCTTAACCTGGGAACTGCGTTTGTGACTGCGAGACTCGAGTGTGGCAGAGGGGGGTGGAATTCCACGTGTAGCAGTGAAATGCGTAGAGATGTGGAGGAACACCGATGGCGAAGGCAGCCCCCTGGGTTAACACTGACGCTCATGCACGAAAGCGTGGGGAGCAAACAGGATTAG	262	0	0	0	49	0	91	0	29	0	0	0	0	0	0	0	0	0	0	0	0	0	0	0	0	0	0	0	0	0	0	0	0	0	0	0	0	0	0	25	28	0	0	0	0	0	0	0
ASV00673	GTAATACGTATGTCGCAAGCGTTATCCGGAATTATTGGGCATAAAGCGCGTCTAGGCGGTTTACTAAGTCTGATGTGAAAATGCGGAGCTCAACTCCGTATTGCGTTGGAAACTGGTAGACTAGAGTATTGGAGAGGTAGGCGGAACTACAAGTGTAGAGGTGAAATTCGTAGATATTTGTAGGAATGCCAATTGGGAAGCCAGCTTACTGGACAAATACTGACGCTGAAGCGCGAAAGCTAGGGGAGCAAACAGGATTAG	261	0	0	0	0	0	0	0	0	0	0	0	0	0	0	0	0	0	0	0	0	0	0	0	0	0	0	0	0	0	0	0	0	0	0	0	0	0	0	0	0	479	72	0	0	0	0	0
ASV00250	GTAATACGGAGGGTGCAAGCGTTATCCGGATTCACTGGGTTTAAAGGGTGCGTAGGCGGGCAGGTAAGTCAGTGGTGAAATCCTAGAGCTTAACTCTAGAACTGCCATTGATACTATCTGTCTTGAATATTGTGGAGGTAAGCGGAATATGTCATGTAGCGGTGAAATGCTTAGATATGACATAGAACACCTATTGCGAAGGCAGCTTACTACGCATATATTGACGCTGAGGCACGAAAGCGTGGGGATCAAACAGGATTAG	262	0	0	0	22	0	17	0	17	0	0	0	0	0	0	0	0	0	0	0	0	0	0	0	0	0	0	0	0	0	50	44	6	0	30	7	57	0	0	0	12	0	0	0	0	0	0	0
ASV00765	GTAATACAGAGGGTGCGAGCGTTAATCGGAATTACTGGGCGTAAAGCGCACGTAGGCGGCTTGGTATGTCGGGTGTGAAATCCCCGGGCTCAACCTGGGAACTGCATCCGAAACTGCCTTGCTCGAGTATGGGAGAGGGAAGTGGAATTTCCGGTGTAGCGGTGAAATGCGTAGATATCGGAAGGAACATCAGTGGCGAAGGCGACTTCCTGGACCAATACTGACGCTCAGGTGCGAAAGCGTGGGGAGCAAACAGGATTAG	262	0	0	0	0	0	0	0	0	0	0	0	0	0	0	0	0	0	6	0	0	0	0	18	10	0	47	0	0	0	38	8	0	0	0	0	0	67	0	0	0	0	0	0	0	0	0	0
ASV00830	GTAATACGGAGGGGGCTAGCGTTGTTCGGAATTACTGGGCGTAAAGCGCACGTAGGCGGACCAGAAAGTCAGAGGTGAAAGCCCGGGGCTCAACCCCGGAACGGCCTTTGAAACTCCTGGTCTTGAGTTCGAGAGAGGTGAGTGGAATTCCGAGTGTAGAGGTGAAATTCGTAGATATTCGGAGGAACACCAGTGGCGAAGGCGGCTCACTGGCTCGATACTGACGCTGAGGTGCGAAAGCGTGGGGAGCAAACAGGATTAG	262	92	0	0	0	0	0	0	0	0	0	0	0	0	0	0	0	0	0	0	0	0	0	0	0	0	0	0	34	50	26	0	108	44	0	34	0	0	0	0	0	0	0	0	0	0	0	0
ASV00834	GTAATACGGAGGATCCAAGCGTTATCCGGAATCATTGGGTTTAAAGGGTCTGTAGGCGGTTTAATAAGTCAGTGGTGAAATCTGGTCGCTCAACGATCAAACGGCCATTGATACTGTTAAACTTGAATTAGTGTGAAGTAACTAGAATATGTAGTGTAGCGGTGAAATGCTTAGATATTACATGGAATACCAATTGCGAAGGCAGGTTACTAACACTATATTGACGCTGATAGACGAAAGCGTGGGTAGCGAACAGGATTAG	262	0	0	0	0	0	0	0	0	0	0	0	0	0	0	0	9	0	0	0	0	0	50	0	0	0	0	0	0	0	0	0	0	0	0	0	0	0	0	0	0	0	0	0	0	54	0	0
ASV00828	GTAATACGGAGGGTGCAAGCGTTGTTCGGAATCACTGGGCGTAAAGGGCGCGCAGGCGGTTTGGTAAGTCAGATGTGAAAGCCCACGGCTTAACCGTGGAAGTGCATTTGATACTGTCAGACTTGAGTACCAGAGGGGAAAGTGGAATTCCCGGTGTAGAGGTGAAATTCGTAGATATCGGGAGGAATACCGGTGGCGAAGGCGACTTTCTGGCTGAGTACTGACGCTGAGGCGCGAAAGCGTGGGGAGCAAACAGGATTAG	262	0	0	0	0	0	63	0	48	0	0	0	0	0	0	0	0	0	0	0	0	0	0	0	0	0	0	0	0	0	0	0	0	0	14	0	0	0	0	0	0	0	0	0	0	0	0	0
ASV00620	GTAATACGAAGGGGGCTAGCGTTGCTCGGAATTACTGGGCGTAAAGGGAGCGTAGGCGGACATTTAAGTCAGGGGTGAAATCCCGGGGCTCAACCTCGGAATTGCCTTTGATACTGGGTGTCTTGAGTATGAGAGAGGTGTGTGGAACTCCGAGTGTAGAGGTGAAATTCGTAGATATTCGGAAGAACACCAGTGGCGAAGGCGACACACTGGCTCATTACTGACGCTGAGGCTCGAAAGCGTGGGGAGCAAACAGGATTAG	262	50	0	0	0	0	0	0	0	0	0	0	0	0	0	6	0	9	6	7	0	0	0	0	0	0	0	0	15	0	32	11	46	21	9	46	0	5	0	0	0	0	0	0	21	0	0	5
ASV00723	GTAATACGAAGGGTGCGAGCGTTAATCGGAATTACTGGGCGTAAAGCGCGCGTAGGTGGTTTGGTAAGCGATATGTGAAATCCCCGGGCTCAACCTGGGAACTGCATGTCGAACTGCCAGGCTAGAGTATGGTAGAGGGGTGTGGAATTTCCGGTGTAGCGGTGAAATGCGTAGATATCGGAAGGAACATCAGTGGCGAAGGCGACACCCTGGACCGATACTGACACTGAGGCGCGAAAGCGTGGGTAGCGAACAGGATTAG	262	0	0	0	58	0	13	0	0	0	0	0	0	0	0	0	0	0	0	0	0	0	0	0	0	0	0	0	33	20	24	6	5	0	0	105	6	11	0	0	0	0	0	0	0	0	0	0
ASV00837	GTAATACGGAGGATCCGAGCGTTATCCGGATTTATTGGGTTTAAAGGGTGCGTAGGCGGACTTATAAGTCAGCGGTGAAAGTTTGCAGCTTAACTGTAAAATTGCCGTTGAAACTGTTAGTCTTGAGTGTAAATGAGGTAGGCGGAATGTGTTGTGTAGCGGTGAAATGCTTAGATATAACACAGAACACCAATTGCGAAGGCAGCTTACTGGGATACAACTGACGCTGAGGCACGAAAGCGTGGGGATCAAACAGGATTAG	262	58	44	0	10	0	0	0	0	0	0	0	0	0	0	0	0	0	0	0	0	0	0	0	0	0	0	0	46	31	9	0	47	57	13	31	22	0	0	0	0	0	0	0	0	0	0	0
ASV00784	GTAATACGTAGGTGGCAAGCGTTGTCCGGATTTACTGGGCGTAAAGGGAGCGTAGGTGGATATTTAAGTGGGATGTGAAATACTCGGGCTTAACCTGGGTGCTGCATTCCAAACTGGATATCTAGAGTGCAGGAGAGGAAAGTAGAATTCCTAGTGTAGCGGTGAAATGCGTAGAGATTAGGAAGAATACCAGTGGCGAAGGCGACTTTCTGGACTGTAACTGACACTGAGGCTCGAAAGCGTGGGGAGCAAACAGGATTAG	262	8	0	0	12	0	24	133	15	0	0	0	0	0	0	0	0	0	0	0	0	0	0	0	0	0	0	0	13	0	0	0	0	0	0	13	140	11	0	0	0	0	0	0	0	0	0	0
ASV00205	GTAATACGTAGGGTGCGAGCGTTAATCGGAATTACTGGGCGTAAAGCGTGCGCAGGCGGTTTTGTAAGACAGAGGTGAAATCCCCGGGCTCAACCTGGGAACTGCCTTTGTGACTGCAAGGCTAGAGTACGGCAGAGGGGGATGGAATTCCGCGTGTAGCAGTGAAATGCGTAGATATGCGGAGGAACACCGATGGCGAAGGCAATCCCCTGGGCCTGTACTGACGCTCATGCACGAAAGCGTGGGGAGCAAACAGGATTAG	262	0	0	0	0	0	0	0	0	0	0	0	0	0	0	0	0	0	0	0	0	0	0	0	0	0	0	0	0	81	0	0	0	0	0	0	0	70	0	0	0	98	0	118	0	0	0	0
ASV00838	GTAATACGAAGGGGGCTAGCGTTGTTCGGAATTACTGGGCGTAAAGCGCACGTAGGCGGACATTTAAGTCAGGGGTGAAATCCCGGGGCTCAACCTCGGAACTGCCTTTGATACTGGGTGTCTTGAGTGTGGAAGAGGTCAGTGGAATTGCGAGTGTAGAGGTGAAATTCGTAGATATTCGCAGGAACACCAGTGGCGAAGGCGGCTGACTGGTCCACAACTGACGCTGAGGTGCGAAAGCGTGGGGAGCAAACAGGATTAG	262	0	0	0	0	0	0	0	9	0	0	0	0	0	0	0	0	0	0	0	0	0	0	0	0	0	0	0	0	0	0	0	0	0	0	0	0	0	0	0	0	0	0	25	0	0	0	0
ASV00839	GTACTACGTAGGGGGCGAGCGTTATCCGGAATTATTGGGCGTAAAGGGTTCGCAGGTGGACCAATAAGTCAGGTGTGAAAGGTAGTGGCTCAACCACTGCAAGCACCTGAAACTGTAGGTCTTGAGTGCAGGAGAGGAAAGTGGAATTCCTAGTGTAGCGGTGAAATGCGTAGATATTAGGAGGAACACCAGTGGCGAAGGCGACTTTCTGGACTGTAACTGACACTGAGGAACGAAAGCGTGGGGAGCAAACAGGATTAG	261	0	0	0	0	0	0	0	0	105	133	0	0	0	0	0	0	0	0	0	0	0	0	0	0	0	0	0	0	0	0	0	0	0	0	0	0	0	0	0	0	0	0	0	0	0	0	0
ASV00831	GTAATACGGAGGGTGCAAGCGTTAATCGGAATTACTGGGCGTAAAGCGCACGCAGGCGGTTGGATAAGTCAGATGTGAAAGCCCCGGGCTCAACCTGGGAACTGCATTTGAAACTGTTCGACTAGAGTCTTGTAGAGGGGGGTAGAATTCCAGGTGTAGCGGTGAAATGCGTAGAGATCTGGAGGAATACCGGTGGCGAAGGCGGCCCCCTGGACAAAGACTGACGCTCAGGTGCGAAAGCGTGGGGAGCAAACAGGATTAG	262	25	0	0	43	0	0	130	0	0	0	0	0	0	0	0	0	0	0	0	0	0	0	0	0	0	0	0	27	18	32	0	0	13	0	0	0	44	0	10	0	72	0	0	0	0	0	0
ASV00793	GTAATACGGAGGATCCAAGCGTTATCCGGAATCATTGGGTTTAAAGGGTCCGTAGGCGGCCTTATAAGTCAGCGGTGAAAGTTTTTGGCTTAACCAAAAAATTGCCATTGATACTGTAGGGCTTGAATGTTTGTGAAGTAACTAGAATATGTAGTGTAGCGGTGAAATGCTTAGATATTACATGGAATACCAATTGCGAAGGCAGGTTACTAACAAATGATTGACGCTGATGGACGAAAGCGTGGGTAGCGAACAGGATTAG	262	19	6	13	0	0	0	0	0	0	0	0	0	0	0	0	0	0	0	0	0	0	0	0	0	0	0	0	116	59	0	0	158	19	0	29	0	0	0	0	0	19	0	0	0	0	0	0
ASV00841	GTAATACGTAGGTAGCGAGCGTTGTCCGGAATTACTGGGTGTAAAGGGAGCGTAGGCGGGATGTTAAGTTGAATGTTAAATTTATGGGCTCAACCCATAACTGCGTTCAAAACTGACATTCTTGAGTGAAGTAGAGGCAAGCGGAATTCCTAGTGTAGCGGTGAAATGCGTAAATATTAGGAGGAACACCAGTGGCGAAGGCGGCTTGCTGGGCTTTAACTGACGCTGAGGCTCGAAAGCGTGGGTAGCAAACAGGATTAG	261	0	0	0	0	0	0	0	0	0	0	0	0	0	0	0	0	0	0	0	0	0	0	0	0	0	0	0	0	0	0	0	0	0	0	0	0	0	0	0	0	0	0	0	0	0	0	0
ASV00842	GTAATACGGAGGGTGCGAGCGTTAATCGGAATTACTGGGCGTAAAGCGTGCGTAGGCGGTTTGGTCAGTCAGCCGTGAAAGCCCCGGGCTTAACCTGGGAACGGCGGTTGAGACGGCCAGACTCGAGTGGGCTAGAGGATCGTGGAATTCCCGGTGTAGCAGTGAAATGCGTAGAGATCGGGAGGAACACCGATGGCGAAGGCAGCGATCTGGGGCCACACTGACGCTGAGGCACGAAGGCGTGGGGAGCAAACAGGATTAG	262	0	0	0	13	0	0	0	11	0	0	0	0	0	0	0	0	0	0	0	0	0	0	138	0	0	33	0	0	0	23	0	0	29	0	33	0	107	0	0	0	0	0	0	0	0	0	0
ASV00843	GTAAAACGTAGGTGGCAAGCGTTGTCCGGAATTACTGGGTGTAAAGGGAGCGCAGGCGGGATGATAAGTTGGACGTGAAATCTATGGGCTCAACCCATAAATTGCGTTCAAAACTATTGTTCTTGAGTGATGGAGAGGCAGGCGGAATTCCCGGTGTAGCGGTGGAATGCGTAGATATCGGGAGGAACACCAGTGGCGAAGGCGGCCTGCTGGACATTAACTGACGCTGAGGCTCGAAAGTATGGGGAGCAAACAGGATTAG	262	0	0	0	0	0	0	0	0	106	0	0	0	0	0	0	0	0	0	0	0	0	0	154	8	25	93	0	0	0	0	0	0	0	0	0	0	0	0	0	0	0	0	0	0	0	0	6
ASV00844	GTAATACGGAGGGTGCAAGCGTTATTCGGAATTATTGGGTGTAAAGCGCATGCAGGCGGTTGGGTGTGTCAGATGTGAAAGCCCGGGGCTTAACCTCGGAAGTGCATTTGAAACTGCCCAGCTTGAGTCTCGGAGAGGAAAGTGGAATTCCCAGTGTAGAGGTGGAATTCGTAGATATTGGGAGGAACACCGGTGGCGAAAGCGACTTTCTGGACGATGACTGACGCTGAGATGCGAAAGCGTGGGTAGCAAACAGGATTAG	262	0	0	0	0	0	0	0	0	16	0	0	0	0	0	0	0	0	0	0	0	0	0	62	0	82	87	0	0	0	0	0	0	0	0	0	0	0	0	0	0	0	0	0	0	0	0	0
ASV00815	GTAATACGTAGGGTGCAAGCGTTAATCGGAATTACTGGGCGTAAAGCGTGCGCAGGCGGTTGTGTAAGACAGGCGTGAAATCCCCGGGCTCAACCTGGGAATGGCGCTTGTGACTGCACAGCTGGAGTGCGGCAGAGGGGGATGGAATTCCGCGTGTAGCAGTGAAATGCGTAGATATGCGGAGGAACACCGATGGCGAAGGCAATCCCCTGGGCCTGCACTGACGCTCATGCACGAAAGCGTGGGGAGCAAACAGGATTAG	262	44	22	0	0	0	0	0	0	0	0	0	0	0	0	0	0	0	0	0	0	0	0	0	0	0	0	0	0	0	97	34	0	23	0	30	73	0	0	27	0	33	0	0	0	0	0	0
ASV00845	GTAATACGGAGGGTGCAAGCGTTAATCGGAATTACTGGGCGTAAAGCGCACGCAGGCGGTTGGATAAGTTAGATGTGAAAGCCCCGGGCTCAACCTGGGAGTTGCATTTAAAACTGTCCAGCTAGAGTCTTGTAGAGGGGGGTAGAATTCCAGGTGTAGCGGTGAAATGCGTAGAGATCTGGAGGAATACCGGTGGCGAAGGCGGCCCCCTGGACAAAGACTGACGCTCAGGTGCGAAAGCGTGGGGAGCAAACAGGATTAG	262	0	0	0	0	0	0	519	0	0	0	0	0	0	0	0	0	0	0	0	0	0	0	0	0	0	0	0	0	0	0	0	0	0	0	0	0	0	0	0	0	0	0	0	0	0	0	0
ASV00587	GTAATACGTATGTCGCAAGCGTTATCCGGATTTATTGGGCGTAAAGCGCGTCTAGGCGGAAAAATAAGTCTGATGTTAAAATGCGGGGCTCAACTCCGTATTGCGTTGGAAACTGTTTTTCTAGAGTACTGGAGAGGTGGGCGGAACTACAAGTGTAGAGGTGAAATTCGTAGATATTTGTAGGAATGCCGATGGAGAAGTCAGCTCACTGGACAGATACTGACGCTGAAGCGCGAAAGCGTGGGGAGCAAACAGGATTAG	261	0	0	0	0	0	0	12	0	0	0	0	0	0	0	0	0	0	0	0	0	0	0	0	0	0	0	0	0	0	0	0	0	0	0	0	0	0	0	0	0	0	0	0	0	0	0	0
ASV00849	GTACTACGTAGGGTGCAAGCGTTAATCGGAATTACTGGGCGTAAAGCGTGCGCAGGCGGTTCTATAAGACAGAGGTGAAATCCCCGGGCTCAACCTGGGAACTGCCTTTGTGACTGTAGAGCTAGAGTACGGTAGAGGGGGATGGAATTCCGCGTGTAGCAGTGAAATGCGTAGATATGCGGAGGAACACCGATGGCGAAGGCAATCCCCTGGACCTGTACTGACGCTCATGCACGAAAGCGTGGGGAGCAAACAGGATTAG	262	0	0	0	0	0	0	0	0	0	0	0	0	0	0	0	0	0	0	0	0	0	0	0	0	0	0	0	0	0	0	0	0	0	0	0	0	0	0	0	0	0	0	0	0	0	0	0
ASV00832	GTAATACGTAGGGTGCAAGCGTTAATCGGAATTACTGGGCGTAAAGCGTGCGCAGGCGGTTGTGTAAGACAGGTGTGAAATCCCCGAGCTTAACTTGGGAATTGCACTTGTGACTGCACGGCTAGAGTGCGGCAGAGGGGGATGGAATTCCGCGTGTAGCAGTGAAATGCGTAGATATGCGGAGGAACACCGATGGCGAAGGCAATCCCCTGGGCCTGCACTGACGCTCATGCACGAAAGCGTGGGGAGCAAACAGGATTAG	262	24	0	0	0	0	0	0	0	0	0	0	0	0	0	0	0	0	0	0	0	0	0	0	0	0	0	0	18	17	0	0	31	12	0	120	0	0	0	6	0	0	0	0	0	0	0	0
ASV00821	GTAATACAGAGGGTGCGAGCGTTAATCGGATTTACTGGGCGTAAAGCGCGCGTAGGTGGTTAATTAAGTCAAATGTGAAATCCCCGAGCTTAACTTGGGAATTGCATTCGATACTGGTTAGCTAGAGTATGGGAGAGGATGGTAGAATTCCAGGTGTAGCGGTGAAATGCGTAGAGATCTGGAGGAATACCGATGGCGAAGGCAGCCATCTGGCCTAATACTGACGCTGAGGTACGAAAGCATGGGGAGCAAACAGGATTAG	262	36	15	11	6	0	27	0	0	0	0	0	0	0	0	0	0	0	0	0	0	0	0	0	0	0	0	0	33	12	41	22	59	35	11	20	51	12	0	0	0	0	4	11	0	0	0	0
ASV00855	GTAATACGGAGGAGGCAAGCGTTATCCGGAATTATTGGGCGTAAAGCGTTCGTAGGTGGCTTTTCAAGTCGGCGGTCAAAGACCCGGGCTCAACTCGGGAAAGGCCGTGGAAACTGGGAAGCTAGAGTGCGGTAGGGGTAGAGGGAATTCCCGGTGTAGCGGTGAAATGCGTAGATATCGGGAAGAACACCGGTGGCGAAAGCGCTCTACTGGGCCGCAACTGACACTGAGGGACGAAAGCTAGGGGAGCGAATGGGATTAG	262	0	0	0	45	0	0	0	42	0	0	0	0	0	0	0	0	0	0	0	0	0	0	0	0	0	0	0	0	0	0	0	0	0	0	0	0	19	0	0	0	0	0	0	0	0	0	0
ASV00690	GTAATACGTAGGGTGCGAGCGTTAATCGGAATTACTGGGCGTAAAGCGTGCGCAGGCGGTTTTTTAAGATAGGCGTGAAATCCCCGGGCTTAACCTGGGAACTGCGCTTATGACTGGAAGACTAGAGTACGGCAGAGGGGGGTGGAATTCCACGTGTAGCAGTGAAATGCGTAGAGATGTGGAGGAACACCGATGGCGAAGGCAGCCCCCTGGGCCGATACTGACGCTCATGCACGAAAGCGTGGGTAGCAAACAGGATTAG	262	0	2	10	3	0	9	39	12	0	0	0	0	0	0	0	0	0	0	0	0	0	0	0	0	0	0	0	2	3	2	4	3	13	14	7	26	0	0	17	22	4	16	4	0	0	0	0
ASV00576	GTAATACGGAGGGTGCAAGCGTTAATCGGAATTACTGGGCGTAAAGCGCACGCAGGCGGTCTGTCAAGTCGGATGTGAAATCCCCGGGCTCAACCTGGGAACTGCATTCGAAACTGGCAGGCTTGAGTCTTGTAGAGGGGGGTAGAATTCCAGGTGTAGCGGTGAAATGCGTAGAGATCTGGAGGAATACCGGTGGCGAAGGCGGCCCCCTGGACAAAGACTGACGCTCAGGTGCGAAAGCGTGGGGAGCAAACAGGATTAG	262	0	0	0	0	0	0	0	0	0	0	0	0	0	0	0	0	0	0	0	0	0	0	0	0	0	0	0	0	0	110	0	0	0	0	0	0	0	0	0	0	0	0	0	0	0	0	0
ASV00861	GTAATACGTAGGGTGCGAGCGTTAATCGGAATTACTGGGCGTAAAGCGTGCGCAGGCGGTTTGCTAAGACAGGTGTGAAATCCCCGGGCTTAACCTGGGAACTGCGCTTGTGACTGGCAGGCTAGAGTACGGCAGAGGGGGGTGGAATTCCTGGTGTAGCAGTGAAATGCGTAGAGATCAGGAGGAACACCGATGGCGAAGGCAGCCCCCTGGGCCTGTACTGACGCTCATGCACGAAAGCGTGGGGAGCAAACAGGATTAG	262	57	0	0	0	0	0	0	0	0	0	0	0	0	0	0	0	0	0	0	0	0	0	0	0	0	0	0	35	39	64	13	37	73	0	19	38	0	0	0	0	0	0	10	0	0	0	0
ASV00860	GTAATACGAAGGGGGCAAGCGTTGTTCGGAATTACTGGGCGTAAAGGGTGTGTAGGCGGTTATGTAAGATAGGGGTGAAATCCCGGGGCTCAACCTCGGAATTGCCTTTATAACTATATAGCTTGAGTTATGGAGAGGATAGTGGAATACCCAGTGTAGAGGTGAAATTCGTAGATATTGGGTAGAACACCGGTGGCGAAGGCGACTGTCTGGTCATATACTGACGCTGAAACACGAAAGCATGGGGAGCAAACAGGATTAG	262	0	0	0	0	0	0	0	0	61	17	8	317	0	5	0	0	0	0	0	0	0	0	0	0	0	0	0	0	0	0	0	0	0	0	0	0	0	0	0	0	0	0	0	0	0	0	0
ASV00863	GTAATACGTAGGGTGCAAGCGTTAATCGGAATTACTGGGCGTAAAGCGTGCGCAGGTGGTTTTGTAAGACAGGCGTGAAATTCCCGGGCTCAACCTGGGGATTGCGCTTGTGACTGCAAGGCTAGAGTGTGGCAGAGGGAAATAGAATTCCGCGTGTAGCAGTGAAATGCGTAGATATGCGGAGGAATACCGATGGCGAAGGCAGTCTCCTGGGCCTACACTGACGCTCATGCACGAAAGCGTGGGGAGCAAACAGGATTAG	262	0	126	0	0	0	0	0	0	0	0	0	0	0	0	0	0	0	0	0	0	0	0	0	0	0	0	0	0	0	0	0	0	0	0	0	0	0	0	0	0	0	0	0	0	0	0	0
ASV00854	GTAATACGAAGGGGGCTAGCGTTGCTCGGAATCACTGGGCGTAAAGCGCACGTAGGCGGATCCTTAAGTCAGAGGTGAAATCCCAAGGCTCAACCTTGGAACGGCCTTTGATACTGGGGATCTCGAGTCCGGAAGAGGTTGGTGGAACTGCGAGTGTAGAGGTGAAATTCGTAGATATTCGCAAGAACACCAGTGGCGAAGGCGGCCAACTGGTCCGGCACTGACGCTGAGGTGCGAAAGCGTGGGGAGCAAACAGGATTAG	262	22	102	0	0	0	0	0	0	0	0	0	0	0	0	0	0	0	0	0	0	0	0	0	0	0	0	0	63	0	0	0	11	14	0	0	0	0	0	0	0	0	0	0	0	0	0	0
ASV00856	GTAATACGGAGGGGGCTAGCGTTGTTCGGAATTACTGGGCGTAAAGCGCACGTAGGCGGATTGGAAAGTTGGGGGTGAAATCCCGGGGCTCAACCCCGGAACTGCCTTCAAAACTCCCAGTCTTGAGTTCGAGAGAGGTGAGTGGAATTCCGAGTGTAGAGGTGAAATTCGTAGATATTCGGAGGAACACCAGTGGCGAAGGCGGCTCACTGGCTCGATACTGACGCTGAGGTGCGAAAGCGTGGGGAGCAAACAGGATTAG	262	11	0	0	0	0	34	0	0	0	0	0	0	0	0	0	0	0	0	0	0	0	0	0	0	0	0	0	36	37	23	0	30	95	11	21	30	0	0	0	0	0	0	13	0	0	0	0
ASV00866	GTAATACGGAGGGAGCTAGCGTTGTTCGGAATTACTGGGCGTAAAGCGCACGTAGGTGGCTACTCAAGTCAGAGGTGAAAGCCCGGGGCTCAACCCCGGAACTGCCTTTGAAACTAGGTAGCTAGAATTCTGGAGAGGTCAGTGGAATTCCGAGTGTAGAGGTGAAATTCGTAGATATTCGGAAGAACACCAGTGGCGAAGGCGACTGACTGGACAGATATTGACGCTGAGGTGCGAAAGCGTGGGGAGCAAACAGGATTAG	262	0	0	0	0	0	0	0	0	0	0	0	0	0	0	0	0	0	0	0	0	0	0	0	0	0	0	0	0	0	0	267	0	0	229	0	0	0	0	0	0	0	0	0	0	0	0	0
ASV00868	GTAATACGTAGGGTGCGAGCGTTAATCGGAATTACTGGGCGTAAAGCGTGCGCAGGCGGTTTCGTAAGCCAGATGTGAAATCCCCGGGCTCAACCTGGGAACTGCGTTTGGAACTGCGAGGCTAGAGTATAGGAGAGGGAGGTAGAATTCCACGTGTAGCAGTGAAATGCGTAGAGATGTGGAGGAATACCGATGGCGAAGGCAGCCTCCTGGCCTAATACTGACGCTCATGCACGAAAGCGTGGGGAGCAAACAGGATTAG	262	0	0	0	25	4	75	0	30	0	0	0	0	0	0	0	0	0	0	0	0	0	0	0	0	0	0	0	0	7	0	0	0	0	9	8	0	0	0	0	10	0	0	10	0	0	0	0
ASV00270	GTAATACGAAGGGGGCTAGCGTTGCTCGGAATTACTGGGCGTAAAGGGAGCGTAGGCGGACTGTTTAGTCAGAGGTGAAAGCCCAGGGCTCAACCTTGGAATTGCCTTTGATACTGGCAGTCTTGAGTACGGAAGAGGTATGTGGAACTCCGAGTGTAGAGGTGAAATTCGTAGATATTCGGAAGAACACCAGTGGCGAAGGCGACATACTGGTCCGTTACTGACGCTGAGGCTCGAAAGCGTGGGGAGCAAACAGGATTAG	262	0	0	0	0	0	0	0	0	0	0	0	0	0	0	0	0	0	0	0	0	0	9	0	0	0	0	0	18	7	20	0	0	0	0	0	0	0	0	0	0	0	0	0	0	0	0	0
ASV00531	GTAATACGGAGGGTGCAAGCGTTATCCGGATTTATTGGGTTTAAAGGGTCCGTAGGCGGATCCGTAAGTCAGTGGTGAAATCTCATAGCTTAACTATGAAACTGCCATTGATACTGCGGGTCTTGAGTAAGGTAGAAGTAGCTGGAATAAGTAGTGTAGCGGTGAAATGCATAGATATTACTTAGAACACCAATTGCGAAGGCAGGTTACTATGTCTTAACTGACGCTGATGGACGAAAGCGTGGGGAGCGAACAGGATTAG	262	23	0	9	0	0	0	0	21	0	0	0	0	0	0	0	5	0	0	0	0	88	0	0	0	71	0	0	9	15	0	7	28	0	12	13	0	0	0	0	5	36	0	0	0	0	0	0
ASV00872	GTAATACGGAGGGTGCGAGCGTTGTCCGGATTTATTGGGTTTAAAGGGTGCGTAGGCTGTTTATTAAGTCAGTGGTGAAAGACGGTCGCTCAACGATTGCATAGCCATTGATACTGGTAGGCTTGAGTCTGATTGAGGTAGCTGGAATGGATAGTGTAGCGGTGAAATGCATAGATATTATCCGGAACATCGATTGCGAAGGCAAGTTACTAAGTCAGCACTGACGCTGATGCACGAAAGTGTGGGTATCAAACAGGATTAG	262	0	0	0	0	0	0	0	0	0	0	0	0	0	0	0	0	0	19	25	0	15	8	0	4	10	0	0	0	0	0	0	0	0	0	0	0	0	0	0	0	0	0	0	6	38	7	9
ASV00261	GTAATACGGAGGGTGCAAGCGTTATCCGGATTCACTGGGTTTAAAGGGTGTGTAGGCGGGCATTTAAGTCAGTGGTGAAATCTCCGAGCTCAACTCGGAAACTGCCATTGATACTATTTGTCTTGAATATCGTTGAGGTTGGCGGAATATATCATGTAGCGGTGAAATGCTTAGATATGATATAGAACACCGATTGCGAAGGCAGCTAACTAAGCGATGATTGACGCTGAGGCACGAAAGCGTGGGGATCAAACAGGATTAG	262	0	0	0	0	0	0	0	0	0	0	0	0	0	0	0	0	0	0	17	0	0	0	0	0	18	0	0	0	0	0	0	0	0	0	0	0	0	0	0	0	0	0	0	0	0	0	0
ASV00873	GTAATACGTAGGTGGCGAGCGTTATCCGGAATCATTGGGCGTAAAGAGGGAGCAGGCGGCCGCAAGGGTCTGTGGTGAAAGACCGAAGCTAAACTTCGGTAAGCCATGGAAACCGGGCGGCTAGAGTGCGGAAGAGGATCGTGGAATTCCATGTGTAGCGGTGAAATGCGTAGATATATGGAGGAACACCAGTGGCGAAGGCGACGGTCTGGGCCGCAACTGACGCTCATTCCCGAAAGCGTGGGGAGCAAATAGGATTAG	261	49	20	0	0	0	0	0	0	0	0	0	0	0	0	0	0	0	0	0	0	0	0	0	0	0	0	0	116	13	45	0	13	37	7	8	34	19	0	0	0	0	0	14	0	0	0	0
ASV00850	GTAATACGGAGGGTGCAAGCGTTATCCGGATTCACTGGGTTTAAAGGGTGCGTAGGCGGGTTGATAAGTCAGTGGTGAAAGCTCCGGGCTTAACTTGGAAACTGCCATTGATACTGTCCATCTTGAATGTCGTAGAGGTAAGCGGAATGTTGCATGTAGCGGTGAAATGCTTAGATATGTTACAGAACACCAATTGCGAAGGCAGCTTACTATGCGATAATTGACGCTGAGGCACGAAAGCGTGGGGAGCAAACAGGATTAG	262	0	0	0	0	0	0	0	10	0	0	0	0	0	0	0	0	0	0	0	0	0	0	0	0	0	0	0	84	6	0	0	27	0	0	84	0	0	0	0	0	0	0	13	0	0	0	0
ASV00851	GTAACACGTAAGGGGCAAGCGTTGTTCGGAATTATTGGGCGTAAAGGGTACGTAGGCGGTTTGGTAAGCCCGGCGTGAAATCCTGCAGCTTAACTGTAGAGCTGCGCTGGGAACTGCGAAACTTGAGTCATGGAAGGGGAGTTAGAATTCCAGGTGTAGGGGTGAAATCTGTAGATATCTGGAAGAATACCGGTGGCGAAGGCGAACTCCTGGCCAATGACTGACGCTGAGGTACGAAAGTGCGGGGAGCAAACAGGATTAG	262	5	0	0	0	0	0	0	0	0	0	0	0	0	0	0	0	0	0	0	0	0	0	0	0	0	0	0	0	0	7	0	3	25	0	29	10	0	0	0	26	102	27	10	0	0	0	0
ASV00781	GTAATACGTAGGGTGCGAGCGTTAATCGGAATTACTGGGCGTAAAGCGTGCGCAGGCGGTTTTGTAAGACAGGCGTGAAATCCCCGGGCTCAACCTGGGAACTGCGCTTGTGACTGCAAGGCTAGAGTATGGCAGAGGGGGGTGGAATTCCACGTGTAGCAGTGAAATGCGTAGAGATGTGGAGGAACACCGATGGCGAAGGCAGCCCCCTGGGCCAATACTGACGCTCATGCACGAAAGCGTGGGGAGCAAACAGGATTAG	262	13	0	5	41	0	3	0	0	0	0	0	0	0	0	0	0	0	0	0	0	0	0	0	0	0	0	0	31	9	12	8	28	21	11	15	0	0	0	2	0	4	10	11	0	0	0	0
ASV00853	GTAAAACGTAGGTGGCAAGCGTTGTCCGGAATTACTGGGTGTAAAGGGAGCGCAGGCGGGATGGTAAGTTGGACGTGAAAACTATGGGCTCAACCCATAGACTGCGTTCAAAACTACTGTTCTTGAGTGATGGAGAGGTAGGCGGAATTCCCGGTGTAGCGGTGGAATGCGTAGATATCGGGAGGAACACCAGTGGCGAAGGCGGCCTACTGGACATCAACTGACGCTGAGGCTCGAAAGTATGGGGAGCAAACAGGATTAG	262	0	0	0	0	0	0	0	0	98	8	46	0	0	0	0	0	0	0	0	0	0	0	24	0	0	29	0	0	0	0	0	0	0	0	0	0	0	0	0	0	0	0	0	0	0	0	0
ASV00882	GTAATACGTAGGGTGCAAGCGTTAATCGGAATTACTGGGCGTAAAGCGTGCGCAGGTGGTTTTGTAAGACAGGCGTGAAATTCCCGGGCTCAACCTGGGGATTGCGCTTGTGACTGCAATGCTAGAGTGTGGCAGAGGGAGATAGAATTCCGCGTGTAGCAGTGAAATGCGTAGATATGCGGAGGAATACCGATGGCGAAGGCAGTCTCCTGGGCCTACACTGACGCTCATGCACGAAAGCGTGGGGAGCAAACAGGATTAG	262	0	63	0	0	0	0	0	0	0	0	0	0	0	0	0	0	0	0	0	0	0	0	0	0	0	0	0	0	0	0	0	0	0	0	0	0	0	0	0	0	0	0	0	0	0	0	0
ASV00884	GTAATACGGAGGATCCAAGCGTTATCCGGATTTATTGGGTTTAAAGGGTGCGTAGGCGGGCCCTTAAGTCAGTGGTGAAAGTTTGCAGCTTAACTGTAAAATTGCCATTGAAACTGAGGGTCTTGAGTGTAAATAAGGTAGGCGGAATGTGTTGTGTAGCGGTGAAATGCTTAGATATAACACAGAACACCAATTGCGAAGGCAGCTTACTGGGATACAACTGACGCTGAGGCACGAAAGCGTGGGGATCAAACAGGATTAG	262	47	0	0	0	0	0	0	0	0	0	0	0	0	0	0	0	0	0	0	0	0	0	0	0	0	0	0	71	0	52	0	43	164	0	0	71	0	0	0	0	0	0	0	0	0	0	0
ASV00886	GTAATACGGAGGATCCAAGCGTTATCCGGATTTATTGGGTTTAAAGGGTGCGTAGGCGGAAGATTAAGTCAGTGGTGAAAGTTTGCAGCTCAACTGTAAAATTGCCATTGAAACTGATTTTCTTGAGTGCAAATGAGGTAGGCGGAATGTGTTGTGTAGCGGTGAAATGCTTAGATATAACACAGAACCCCGATTGCGAAGGCAGCTTACTGGGATGCAACTGACGCTGAGGCACGAAAGCGTGGGGATCAAACAGGATTAG	262	0	0	0	0	0	0	0	0	0	0	0	0	0	0	0	0	0	0	0	0	0	0	0	0	0	0	0	0	0	0	0	0	0	0	0	0	0	0	0	0	0	0	406	0	0	0	0
ASV00890	GTAATACGGAGGGTGCAAGCGTTAATCGGAATAACTGGGCGTAAAGCGCACGCAGGCGGTTTGCTAAGCTAGATGTGAAAGCCCCGGGCTCAACCTGGGAACTGCATTTAGAACTGGCGAACTAGAGTCTTGTAGAGGGGGGTAGAATTCCAGGTGTAGCGGTGAAATGCGTAGAGATCTGGAGGAATACCGGTGGCGAAGGCGGCCCCCTGGACAAAGACTGACGCTCAGGTGCGAAAGCGTGGGGAGCAAACAGGATTAG	262	9	17	14	7	0	9	257	11	0	0	0	0	0	0	0	0	0	0	0	0	0	0	0	0	0	0	0	5	3	5	0	6	8	12	3	2	6	0	0	0	0	0	11	0	0	0	0
ASV00865	GTAATACGGAGGGTGCAAGCGTTATTCGGAATTACTGGGCGTAAAGCGCACGTAGGCCGCTTTGTAAGTCAGGGGTGAAATCCCACGGCTCAACCGTGGAACTGCCCTTGAAACTGCGAAGCTTGAATCCTGGAGAGGGTGGCGGAATTCCTGGTGTAGGAGTGAAATCCGTAGATATCAGGAGGAACACCGGTGGCGAAGGCGGCCACCTGGACAGGCATTGACGCTGAGGTGCGAAAGTGTGGGGAGCAAACAGGATTAG	262	0	0	0	18	0	41	100	69	0	0	0	0	0	0	23	0	0	0	0	0	0	0	0	0	0	0	0	0	9	0	0	0	4	0	18	0	0	0	0	0	0	0	14	0	0	0	0
ASV00891	GTAATACGTAGGTGGCAAGCGTTGTCCGGATTTACTGGGTGTAAAGGGTGCGTAGGCGGAAGCTTAAGTCAGGCGTGAAATGCACGGGCTCAACCCGTGAACTGCGTTTGAAACTAAGTTTCTTGAGTGAAGTAGAGGCAAGCGGAATTCCGAGTGTAGCGGTGAAATGCGTAGAGATTCGGAGGAACACCAGTGGCGAAGGCGGCTTGCTGGGCTTTTACTGACGCTGAGGCACGAAAGCATGGGTAGCAAACAGGATTAG	262	0	0	0	0	0	0	0	0	0	0	0	0	0	0	0	0	0	0	0	0	0	0	450	0	0	0	0	0	0	0	0	0	0	0	0	0	0	0	0	0	0	0	0	0	0	0	0
ASV00870	GTAATACGTAGGGGGCAAGCGTTATCCGGAATTACTGGGTGTAAAGGGTGAGTAGGTTGGCTTGTAAGTCACATGTGAAATACCGATGCTTAACATCGGGGCTGCATGAGAAACTACAAGCCTAGAGTACAGGAGAGGTAAGCGGAATTTCTAGTGTAGCGGTGAAATGCGTAGATATTAGGAAGAACACCAGTGGCGAAGGCGGCTTACTGGACTGAAACTGACACTGAGTCACGAAAGCGTGGGGAGCAAACAGGATTAG	262	0	0	0	0	0	0	0	0	0	32	0	0	0	0	0	0	0	0	0	0	0	0	0	0	0	84	0	0	0	0	0	0	0	0	0	0	0	0	0	0	0	0	0	0	0	0	0
ASV00895	GTAATACGGAGGGTGCAAGCGTTAATCGGAATTACTGGGCGTAAAGCGTGCGTAGGCGGTTGCCTCAGTCAGATGTGAAAGCCCTGGGCTTAACCTGGGAACTGCATTTGATACTGGGCGACTCGAGTTGAGTAGAGGAGAGTGGAATTTCAGGTGTAGCGGTGAAATGCGTAGAGATCTGAAGGAACACCAGTGGCGAAGGCGGCTCTCTGGACTCAAACTGACGCTGAGGTACGAAAGCGTGGGTAGCAAACAGGATTAG	262	0	0	0	15	0	105	0	73	0	0	0	0	0	0	0	0	0	0	0	0	0	0	0	0	0	0	0	7	0	0	0	0	0	0	0	0	0	0	0	0	0	0	0	0	0	0	0
ASV00889	GTAATACAGAGGGTGCGAGCGTTAATCGGAATTACTGGGCGTAAAGGGTGCGTAGGCGGTTACTTGAGTCGGGTGTGAAATACCTGGGCTTAACCTGGGAATTGCATTCGATACTGGGTGACTGGAGTATGGTAGAGGGTAGTGGAATTCCGGGTGTAGCGGTGAAATGCGTAGATATCCGGAGGAACACCAGTGGCGAAGGCGGCTACCTGGACCAATACTGACGCTGAGGCACGAAAGCGTGGGGATCAAACAGGATTAG	262	0	0	18	15	0	0	0	20	0	0	0	0	0	0	0	0	0	0	0	0	0	0	0	0	0	0	0	5	29	0	0	0	11	0	58	0	0	0	0	0	8	0	95	0	0	0	0
ASV00898	GTAATACGGAGGGTGCAAGCGTTATCCGGATTTATTGGGTTTAAAGGGTCCGTAGGCGGATCTGTAAGTCAGTGGTGAAATCTCACAGCTTAACTGTGAAACTGCCATTGATACTGCAGGTCTTGAGTAAGGTAGAAGTAGCTGGAATAAGTAGTGTAGCGGTGAAATGCATAGATATTACTTAGAACACCAATTGCGAAGGCAGGTTACTATGTCTTAACTGACGCTGATGGACGAAAGCGTGGGGAGCGAACAGGATTAG	262	0	0	0	0	0	0	0	0	0	0	0	0	0	0	0	0	0	0	0	0	0	0	0	0	0	0	0	0	0	0	0	0	0	0	0	0	0	0	0	0	0	0	0	0	0	0	0
ASV00899	GTAATACGTAGGTGGCAAGCGTTGTCCGGATTTACTGGGCGTAAAGGGAGCGTAGGCGGACACTTAAGTGGGATGTGAAATACCCGGGCTTAACCTGGGTGCTGCATTCCAAACTGGGTGTCTAGAGTGTTGGAGAGGAAAGTGGAATTCCTAGTGTAGCGGTGAAATGCGTAGAGATTAGGAAGAACACCAGTGGCGAAGGCGACTTTCTGGACAATAACTGACGCTGAGGCTCGAAAGCGTGGGGAGCAAACAGGATTAG	262	0	0	0	0	0	0	472	0	0	0	0	0	0	0	0	0	0	0	0	0	0	0	0	0	0	0	0	0	0	0	0	0	0	0	0	0	0	0	0	0	0	0	0	0	0	0	0
ASV00900	GTAATACGTATGTCGCAAGCGTTATCCGGAATTATTGGGCGTAAAGGGCATCTAGGCGGTCAATCAAGTCGAAGGTGAAAACTTGTGGCTCAACCATAAGCTTGCCTACGAAACTGATTAACTAGAGTACTGGAGAGGTGGACGGAACTACACGAGTAGAGGTGAAATTCGTAGATATGTGTAGGAATGCCGATGATGAAGATAGTTCACTGGACAGAAACTGACGCTGAAGTGCGAAAGCTAGGGGAGCAAACAGGATTAG	262	27	5	0	0	0	0	0	0	0	0	0	0	0	0	0	0	0	0	0	0	0	0	0	0	0	0	0	76	15	16	0	17	40	0	22	230	3	0	0	0	0	0	0	0	0	0	0
ASV00070	GTAATACGTAGGGTGCAAGCGTTAATCGGAATTACTGGGCGTAAAGCGTGCGCAGGCGGTTGTGTAAGACAGATGTGAAATCCCCGGGCTCAACCTGGGAACTGCATTTGTGACTGCACGGCTGGAGTGCGGCAGAGGGGGATGGAATTCCGCGTGTAGCAGTGAAATGCGTAGATATGCGGAGGAACACCGATGGCGAAGGCAATCCCCTGGGCCTGCACTGACGCTCATGCACGAAAGCGTGGGGAGCAAACAGGATTAG	262	0	0	0	0	0	0	0	0	0	0	0	0	0	0	0	0	29	0	0	0	0	0	14	0	0	0	0	0	0	0	0	0	0	0	0	0	0	0	0	0	0	0	0	0	0	0	0
ASV00876	GTAATACGTAGGATGCAAGCGTTGTCCGGAATTATTGGGTTTAAAGGGTGTGTAGGTTGTTACATAAGTCAGCGGTGAAATACATTTGCTTAACAGATAGTAAGCCGTTGATACTGTGTGGCTAGAGTGCGATATAGGTGGGCGGAATTTGTAATGTAGCGGTGAAATGCATAGATATTACAAGGAACGTCGATAGCGAAGGCAGCTCACTGTGTCTGCACTGACACTGAGACACGAAAGCGTGGGTATCGAACAGGATTAG	262	0	0	13	0	0	0	0	0	0	0	0	0	0	0	0	0	0	0	0	0	0	0	0	0	0	0	0	5	9	48	23	0	4	5	74	0	0	0	0	0	0	16	7	0	0	0	0
ASV00903	GTAATACGTAGGGTGCGAGCGTTAATCGGAATTACTGGGCGTAAAGCGAGCGCAGACGGTTATTTAAGCAAGATGTGAAAGCCCCGGGCTCAACCTGGGAACTGCGTTTTGAACTGGGTAACTAGAGTGTGTCAGAGGGGGGTAGAATTCCACGTGTAGCAGTGAAATGCGTAGAGATGTGGAGGAATACCGATGGCGAAGGCAGCCCCCTGGGATAACACTGACGTTCATGCTCGAAAGCGTGGGTAGCAAACAGGATTAG	262	15	0	0	0	0	0	0	0	0	0	0	0	0	0	0	0	0	0	0	0	0	0	0	0	0	0	0	6	0	36	0	0	4	0	297	109	0	0	0	0	0	0	0	0	0	0	0
ASV00894	GTAATACGTAGGGTGCGAGCGTTAATCGGAATTACTGGGCGTAAAGCGTGCGCAGGCGGTTTGGTAAGACAGATGTGAAATCCCCGGGCTCAACCTGGGAACTGCATTTGTGACTGCCAGACTAGAGTGCGGCAGAGGGGGATGGAATTCCGCGTGTAGCAGTGAAATGCGTAGATATGCGGAGGAACACCGATGGCGAAGGCAATCCCCTGGGCCTGCACTGACGCTCATGCACGAAAGCGTGGGGAGCAAACAGGATTAG	262	0	0	0	0	0	0	0	0	0	0	0	0	0	0	15	23	4	28	23	16	7	12	2	9	19	5	0	0	0	0	0	0	0	0	0	0	4	13	0	0	0	0	0	5	17	12	6
ASV00439	GTAATACAGAGGGTGCAAGCGTTAATCGGAATTACTGGGCGTAAAGCGCGCGTAGGTGGTTTGTTAAGTTGGATGTGAAAGCCCCGGGCTCAACCTGGGAACTGCATCCAAAACTGGCAAGCTAGAGTACGGTAGAGGGTGGTGGAATTTCCTGTGTAGCGGTGAAATGCGTAGATATAGGAAGGAACACCAGTGGCGAAGGCGACCACCTGGACTGATACTGACACTGAGGTGCGAAAGCGTGGGGAGCAAACAGGATTAG	262	0	0	0	0	0	0	0	0	0	19	0	0	0	0	0	0	0	0	0	0	0	0	0	0	0	0	0	0	0	0	0	0	25	0	13	0	0	0	0	0	0	0	0	332	0	0	0
ASV00328	GTAATACAGAGGGTGCAAGCGTTAATCGGATTTACTGGGCGTAAAGCGCGCGTAGGCGGCTAATTAAGTCAAATGTGAAATCCCCGAGCTTAACTTGGGAATTGCATTCGATACTGGTTAGCTAGAGTGTGGGAGAGGATGGTAGAATTCCAGGTGTAGCGGTGAAATGCGTAGAGATCTGGAGGAATACCGATGGCGAAGGCAGCCATCTGGCCTAACACTGACGCTGAGGTGCGAAAGCATGGGGAGCAAACAGGATTAG	262	21	0	0	0	0	0	0	0	0	0	0	0	0	0	0	0	0	31	0	0	0	0	0	25	0	0	0	0	0	20	0	0	0	0	0	0	0	0	0	0	0	0	0	70	0	15	0
ASV00888	GTAATACGTAGGTGGCGAGCGTTGTCCGGATTTACTGGGCGTAAAGGGTGCGTAGGCGGATATTTAAGTGGGATGTGAAATACCCGGGCTCAACTTGGGTGCTGCATTCCAAACTGGATATCTAGAGTGCGGGAGAGGAGAGTGGAATTCCTAGTGTAGCGGTGAAATGCGTAGAGATTAGGAAGAACACCAGTGGCGAAGGCGACTCTCTGGACCGTAACTGACGCTGAGGCACGAAAGCGTGGGGAGCAAACAGGATTAG	262	0	0	0	0	0	0	461	0	0	0	0	0	0	0	0	0	0	0	0	0	0	0	0	0	0	0	0	0	0	0	0	0	0	0	0	0	0	0	0	0	0	0	0	0	0	0	0
ASV00906	GTACTACGGAGGGTGCAAGCGTTACTCGGAATCACTGGGCGTAAAGAGCGTGTAGGCTGTTTGATAAGTCAGAAGTGAAATCCTATGGCTCAACCATAGAACTGCTTTTGAAACTGTTGAACTAGAGTGTGGGAGAGGCAGATGGAATTTCTGGTGTAGGGGTAAAATCCGTAGATATCAGAAGGAATACCGATTGCGAAGGCGATCTGCTGGAACATTACTGACGCTGAGACGCGAAAGCGTGGGGAGCAAACAGGATTAG	262	0	0	0	0	0	0	0	0	0	0	0	0	0	0	0	0	0	0	0	0	0	0	0	0	0	0	0	0	0	0	0	0	0	0	0	0	0	0	0	0	0	0	0	0	0	0	0
ASV00909	GTAATACGTAGGGTGCGAGCGTTAATCGGAATTACTGGGCGTAAAGCGTGCGCAGGCGGTTTTGTAAGACCGATGTGAAATCCCCGGGCTCAACCTGGGAACTGCATTGGTGACTGCAAGGCTGGAGTGCGGCAGAGGGGGATGGAATTCCGCGTGTAGCAGTGAAATGCGTAGATATGCGGAGGAACACCGATGGCGAAGGCAATCCCCTGGGCCTGCACTGACGCTCATGCACGAAAGCGTGGGGAGCAAACAGGATTAG	262	66	0	0	0	0	0	0	0	0	0	0	0	0	0	0	0	0	0	0	0	0	0	0	0	0	0	0	22	39	82	9	32	85	5	12	67	0	0	0	0	0	0	0	0	0	0	0
ASV00912	GTAATACGGAGGGTGCAAGCGTTGTTCGGATTTATTGGGCGTAAAGCGCGTGTAGGCGGTTTGTTAAGTCTGATGTGAAAGCCCCGGGCTCAACCTGGGAAGTGCATTGGAAACTGGCAGACTTGAATACGGGAGAGGGTAGTGGAATTCCTAGTGTAGGAGTGAAATCCGTAGATATTAGGAGGAACACCGGTGGCGAAGGCGGCTACCTGGACCGATATTGACGCTGAGACGCGAAAGCGTGGGGAGCAAACAGGATTAG	262	0	0	0	20	0	13	0	24	0	0	0	0	0	0	0	0	0	0	0	0	0	0	0	0	0	0	0	23	0	0	0	0	27	0	0	0	0	0	0	0	0	0	33	0	0	0	0
ASV00913	GTAATACGTAGGTGGCGAGCGTTGTCCGGATTTATTGGGTTTAAAGGGTGCGTAGGCGGTTTAATAAGTCAGTCGTTAAAGGTATCAGCTTAACTGGTATAAGGCGAATGATACTGTTAGACTTGAATAATTTGGAGGTATAGGGAATGCGTGGTGTAGCGGTGAAATGCATAGAGATCACGCGGAACGCCGATTGCGGAGGCACTGTACTACGAATTGATTGACGCTGAGGCACGAAAGTGTGGGGAGCAAACAGGATTAG	262	0	0	0	0	0	0	0	0	0	0	0	0	0	0	0	0	0	8	0	0	0	29	135	0	0	17	0	0	0	0	0	0	0	0	0	0	0	0	0	0	0	0	0	12	0	0	0
ASV00911	GTAATACGTAGGGGGCAAGCGTTATCCGGATTTACTGGGTGTAAAGGGAGCGTAGGCGGCAAGGCAAGTCTGATGTGAAAACCCGGGGCTCAACCCCGGGACTGCATTGGAAACTGTTTAGCTAGAGTGTCGGAGAGGTAAGTGGAATTCCTAGTGTAGCGGTGAAATGCGTAGATATTAGGAGGAACACCAGTGGCGAAGGCGACTTACTGGACGATAACTGACGCTGAGGCTCGAAAGCGTGGGGAGCAAACAGGATTAG	262	0	0	0	0	0	0	262	0	0	0	0	0	0	0	0	0	0	0	0	0	0	0	0	0	0	0	0	0	0	0	0	0	0	0	0	187	0	0	0	0	0	0	0	0	0	0	0
ASV00916	GTAATACGTAGGGTGCGAGCGTTAATCGGAATTACTGGGCGTAAAGCGTGCGCAGGCGGTGATGTAAGACAGATGTGAAATCCCCGGGCTCAACCTGGGACCTGCATTTGTGACTGCATCGCTAGAGTACGGTAGAGGGGGATGGAATTCCGCGTGTAGCAGTGAAATGCGTAGATATGCGGAGGAACACCGATGGCGAAGGCAATCCCCTGGACCTGTACTGACGCTCATGCACGAAAGCGTGGGGAGCAAACAGGATTAG	262	0	0	0	0	0	0	0	0	0	0	0	0	0	0	0	0	0	0	0	0	0	0	0	0	0	0	0	0	0	0	349	0	0	98	0	0	0	0	0	0	0	0	0	0	0	0	0
ASV00189	GTAATACGTAGGGGGCAAGCGTTATCCGGAATTACTGGGCGTAAAGGGTGCGTAGGTGGCCTGACAAGTCAGGGGTCAAAGGCAACGGCTCAACCGTTGTAAGCCCTTGAAACTGTCGGGCTTGAGTTCAGGAGAGGAAAGCGGAATTCCAAGTGTAGCGGTGAAATGCGTAGATATTTGGAGGAACACCAGTGGCGAAGGCGGCTTTCTGGACTGATACTGACACTGAGGCACGAAAGCGTGGGGAGCAAACAGGATTAG	261	0	0	0	0	0	0	251	0	0	0	0	0	0	0	0	0	0	0	0	0	0	0	0	0	0	0	0	0	0	0	0	0	0	0	0	0	0	0	0	0	59	0	12	0	0	0	0
ASV00747	GTAATACGTAGGGTGCGAGCGTTAATCGGAATTACTGGGCGTAAAGGGTGCGCAGGTGGTTACGTAAGTCTGATGTGAAAGCCCCGGGCTCAACCTGGGAACTGCATTGGAGACTGCGTGGCTAGAGTGTGGCAGAGGGGGGTGGAATTCCGCGTGTAGCAGTGAAATGCGTAGAGATGCGGAGGAACACCAATGGCGAAGGCAGCCCCCTGGGTTAACACTGACACTCATGCACGAAAGCGTGGGGAGCAAACAGGATTAG	262	0	0	0	0	0	0	0	0	0	0	0	0	0	0	0	0	0	0	0	0	0	0	0	0	0	0	0	13	0	56	0	0	0	0	16	0	0	0	229	71	0	0	33	0	0	0	0
ASV00918	GTAATACGTAGGGTGCGAGCGTTAATCGGAATTACTGGGCGTAAAGCGTGCGCAGGCGGTTGCATAAGACAGATGTGAAATCCCCGGGCTTAACCTGGGAACTGCGTTTGTGACTGTGCGACTGGAGTACGGCAGAGGGGGGTGGAATTCCTGGTGTAGCAGTGAAATGCGTAGATATCAGGAGGAACATCGATGGCGAAGGCAGCCCCCTGGGCCTGTACTGACGCTCATGCACGAAAGCGTGGGGAGCAAACAGGATTAG	262	0	0	0	0	0	0	251	29	0	0	0	0	0	0	0	0	0	0	0	0	0	0	0	0	0	0	0	0	0	0	0	0	0	0	0	0	0	0	0	47	0	7	0	0	0	0	0
ASV00917	GTAATACGTAGGGTGCGAGCGTTAATCGGAATTACTGGGCGTAAAGGGTGCGCAGGCGGATGATTAAGTTAGAAGTGAAATCCCCGGGCTTAACCTGGGAATTGCTTTTAAGACTGGTCGTCTAGAGTTTGTCAGAGGGGGGTGGAATTCCAAGTGTAGCAGTGAAATGCGTAGAGATTTGGAGGAACACCAATGGCGAAGGCAACCCCCTGGGATAAAACTGACGCTCATGCACGAAAGCGTGGGTAGCAAACAGGATTAG	262	0	0	0	0	0	0	0	0	0	0	0	0	0	0	0	0	0	0	0	0	0	0	0	0	0	0	0	0	0	0	0	0	0	0	0	0	0	0	0	0	0	0	0	0	0	0	0
ASV00915	GTAATACGTAGGGTGCAAGCGTTGTCCGGAATTATTGGGCGTAAAGAGCTCGTAGGCGGCTTGTCGCGTCTGCTGTGAAAACCCGAGGCTCAACCTCGGGCCTGCAGTGGGTACGGGCAGGCTAGAGTGCGGTAGGGGAGATTGGAATTCCTGGTGTAGCGGTGGAATGCGCAGATATCAGGAGGAACACCGATGGCGAAGGCAGATCTCTGGGCCGTAACTGACGCTGAGGAGCGAAAGCATGGGGAGCGAACAGGATTAG	262	0	54	0	0	0	0	0	0	0	0	0	0	0	0	0	0	0	0	0	0	0	0	0	0	0	0	0	74	0	0	0	24	36	0	0	0	0	0	0	0	0	0	0	0	0	0	0
ASV00920	GTAATACGGAGGGTGCAAGCGTTAATCGGAATCACTGGGCGTAAAGCGCACGTAGGCGGCACGTTAAGTCAGCTGTGAAACCCCTGGGCTCAACCTGGGAATGGCAGTTGATACTGGCGCGCTCGAGTCTGAGAGAGGGAGGTGGAATTCCAGGTGTAGCGGTGAAATGCGTAGATATCTGGAGGAACACCGGTGGCGAAGGCGGCCTCCTGGCTCATGACTGACGCTGAGGTGCGAAAGCGTGGGGAGCAAACAGGATTAG	262	0	0	0	0	0	0	9	0	0	0	0	0	0	0	0	0	0	0	0	0	0	0	0	0	0	0	0	0	0	0	0	0	0	0	24	0	81	0	0	0	0	0	0	0	0	0	0
ASV00923	GTAATACGGAGGGGGCAAGCGTTGTTCGGAGTGACTGGGCGTAAAGGGCTCGTAGGCTGCGATGTAAGTCGTAGGTCAAAGGCGACAGCTTAACTGTCGTAAGGCCTGCGAAACTATGTTGCTAGAGTGTCGGAGAGGAATGCGGAATATCTGGTGTAGCGGTGAAATGCGTAGATATCAGATGGAACACCTATTGCGAAGGCAGCATTCTGGCCGATAACTGACGCTGAGGAGCGAAAGCGTGGGTAGCAAACAGGATTAG	262	0	0	0	0	0	0	0	0	0	0	0	0	0	0	0	0	0	0	0	5	7	22	0	0	8	60	0	0	0	0	0	0	0	0	0	0	0	0	0	0	0	0	0	0	16	11	0
ASV00922	GTAATACGGAGGATGCAAGCGTTATCCGGATTCATTGGGTTTAAAGGGTGCGTAGGCGGCTTTTTAAGTCAGTGGTGAAATCCTGTCGCTTAACGATAGAATTGCCATTGATACTGAAAAGCTTGAGTACAATTGAGGTAAGCGGAATGTGTAGTGTAGCGGTGAAATGCTTAGATATTACACAGAACACCAATTGCGAAGGCAGCTTACTAAACTGTTACTGACGCTGATGCACGAAAGCGTGGGGAGCGAACAGGATTAG	262	0	0	10	15	0	0	0	0	0	0	0	0	0	0	0	0	0	0	0	0	0	0	0	0	0	0	0	24	0	0	0	0	0	0	49	0	0	0	0	23	0	61	54	0	0	0	0
ASV00904	GTAATACGTAGGGTGCGAGCGTTAATCGGAATTACTGGGCGTAAAGCGTGCGCAGGCGGTTTTGTAAGACAGGCGTGAAATCCCCGGGCTCAACCTGGGAACTGCGCTTGTGACTGCATCACTTGAGTACGGCAGAGGGGGGTGGAATTCCACGTGTAGCAGTGAAATGCGTAGAGATGTGGAGGAACACCAATGGCGAAGGCAGCCCCCTGGGTCGATACTGACGCTCATGCACGAAAGCGTGGGTAGCAAACAGGATTAG	262	0	0	27	0	0	1	0	0	0	0	0	0	0	0	0	0	38	0	13	0	3	11	21	0	3	0	0	1	6	1	1	1	1	0	4	3	0	0	14	15	69	2	12	12	17	0	0
ASV00921	GTAAGACAGAGGGTGCAAACGTTGTTCGGAATTACTGGGCGTAAAGCGCGTGTAGGCGGCTAAGCAAGTCGGGTGTGAAAGCCCTTGGCTCAACTGAGGAAGAGCACTCGAAACTGCGTAGCTTGAGTTCTGGAGAGGATGGTGGAATTCTCGGTGTAGAGGTGAAATTCGTAGATATCGAGAGGAACACCAGTGGCGAAGGCGGCCATCTGGACAGAAACTGACGCTGAGACGCGAAAGCGTGGGTAGCAAACAGGATTAG	262	0	0	0	4	0	23	0	64	0	0	0	0	0	0	0	0	0	0	0	0	0	0	0	0	0	0	0	22	0	0	10	0	0	13	49	0	0	0	0	0	0	4	8	0	0	0	0
ASV00736	GTAATACGTAGGTGGCAAGCGTTATCCGGAATTATTGGGCGTAAAGCGCGCGTAGGCGGTTTCTTAAGTCTGATGTGAAAGCCCACGGCTCAACCGTGGAGGGTCATTGGAAACTGGGAAACTTGAGTGCAGAAGAGGAAAGTGGAATTCCATGTGTAGCGGTGAAATGCGCAGAGATATGGAGGAACACCAGTGGCGAAGGCGACTTTCTGGTCTGTAACTGACGCTGATGTGCGAAAGCGTGGGGATCAAACAGGATTAG	262	0	0	0	0	0	0	0	0	0	0	0	0	0	0	0	0	0	0	19	0	0	0	0	0	0	0	0	0	0	0	0	0	0	0	0	0	0	0	0	0	0	0	0	0	0	0	8
ASV00744	GTAATACGGAGGGTGCGAGCGTTAATCGGAATTACTGGGCGTAAAGCGCACGTAGGCGGTTCTGTAAGTGGGATGTGAAACCCCCGGGCTTAACCTGGGAATTGCATACCAGACTGCAAAGCTAGAGTATGAGAGAGGGTGGTGGAATTTCCGGTGTAGCGGTGAAATGCGTAGAGATCGGAAGGAACATCAGTGGCGAAGGCGGCCACCTGGCTTAATACTGACGCTGAGGTGCGAAAGCGTGGGGATCAAACAGGATTAG	262	24	0	5	10	0	53	0	99	0	0	0	0	0	0	0	0	0	0	0	0	0	0	0	0	0	0	0	32	8	10	0	6	19	0	10	0	0	0	0	0	0	0	0	0	0	0	0
ASV00480	GTAATACGGAGGGGGCTAGCGTTGTTCGGAATTACTGGGCGTAAAGCGCACGTAGGCGGACCAGAAAGTCAGAGGTGAAATCCCAGGGCTCAACCTTGGAACTGCCTTTGAAACTCCTGGTCTTGAGGTCGAGAGAGGTGAGTGGAATTCCGAGTGTAGAGGTGAAATTCGTAGATATTCGGAGGAACACCAGTGGCGAAGGCGGCTCACTGGCTCGATACTGACGCTGAGGTGCGAAAGCGTGGGGAGCAAACAGGATTAG	262	100	0	0	0	0	0	0	0	0	0	0	0	0	0	0	0	0	0	0	0	0	0	0	0	0	0	0	77	0	0	0	79	0	0	130	0	0	0	0	0	0	0	0	0	0	0	0
ASV00927	GTAATACGTAGGTGGCGAGCGTTATCCGGAATTATTGGGCGTAAAGCGTGCGCAGGCGGTTATAAAAGATTGTGGTTAAAGAATGGGGCTTAACTCCATAATGCCATGATAACTGTATAACTAGAGTGCAGAAGAGGAAAGTGGAATTCCATGTGTAGCGGTGAAATGCGTAGATATATGGAGGAACACCAGTGGCGAAGGCGACTTTCTGGTCTGACACTGACGCTGAGGCACGAAAGCGTGGGGAGCAAATAGGATTAG	261	0	0	0	0	373	0	0	0	42	0	0	0	0	0	0	0	0	0	0	0	0	0	0	0	0	0	0	0	0	0	0	0	0	0	0	0	0	0	0	0	0	0	0	0	0	0	0
ASV00901	GTAATACGGAGGGTGCAAGCGTTACTCGGAATCACTGGGCGTAAAGAGCGTGTAGGCGGATTGATAAGTTTGAAGTGAAATCCTATAGCTTAACTATAGAACTGCTTTGAAAACTGTTAATCTAGAATGTGGGAGAGGTAGATGGAATTTCTGGTGTAGGGGTAAAATCCGTAGAGATCAGAAGGAATACCGATTGCGAAGGCGATCTACTGGAACATTATTGACGCTGAGATGCGAAAGCGTGGGGAGCAAACAGGATTAG	262	0	1	5	1	0	3	23	2	0	0	0	0	0	0	0	0	0	0	0	0	0	0	0	0	0	0	0	22	28	18	21	7	7	4	142	35	25	0	16	2	0	0	5	0	0	0	0
ASV00929	GTAATACAGAGGGTGCAAGCGTTAATCGGAATTACTGGGCGTAAAGCGCGCGTAGGCGGTTGTGTAAGTTGGATGTGAAATCCCCGGGCTTAACCTGGGCACTGCATTCAAAACTGCACGGCTAGAGTATTGGAGAGGAAGGTAGAATTCCAGGTGTAGCGGTGAAATGCGTAGAGATCTGGAGGAATACCGATGGCGAAGGCAGCCTTCTGGCCAAATACTGACGCTGAGGTGCGAAAGCATGGGGAGCAAACAGGATTAG	262	21	0	0	0	0	0	0	0	0	0	0	0	0	0	0	0	0	0	0	0	0	0	0	0	0	0	0	31	21	40	0	29	29	0	50	0	0	0	0	0	0	0	37	0	0	0	0
ASV00930	GTAATACGAAGGGGGCTAGCGTTGTTCGGAATCACTGGGCGTAAAGCGCACGTAGGCGGATTGTTAAGTGAGGGGTGAAATCCCGGGGCTCAACCCCGGAACTGCCTTTCATACTGGCAATCTCGAGTTCGAGAGAGGTAAGTGGAATTCCGAGTGTAGAGGTGAAATTCGTAGATATTCGGAGGAACACCAGTGGCGAAGGCGGCTTACTGGATCGATACTGACGCTGAGGTGCGAAAGCGTGGGGAGCAAACAGGATTAG	262	19	0	0	0	0	0	0	0	0	0	0	0	0	0	0	0	0	0	0	0	0	0	150	0	59	0	0	7	0	0	0	35	0	0	28	0	0	0	0	0	0	0	0	0	0	0	0
ASV00933	GTAATACGTAGGTGGCAAGCGTTGTCCGGATTTATTGGGCGTAAAGGGAACGCAGGCGGTCTTTTAAGTCTGATGTGAAAGCCTTCGGCTTAACCGGAGTAGTGCATTGGAAACTGGAAGACTTGAGTGCAGAAGAGGAGAGTGGAACTCCATGTGTAGCGGTGAAATGCGTAGATATATGGAAGAACACCAGTGGCGAAAGCGGCTCTCTGGTCTGTAACTGACGCTGAGGTTCGAAAGCGTGGGTAGCAAACAGGATTAG	262	46	81	0	0	0	0	0	0	0	0	0	0	0	0	13	0	0	0	0	0	0	0	0	0	0	0	0	0	26	14	0	18	29	13	8	0	0	0	0	0	0	0	0	0	0	0	0
ASV00936	GTAATACGTAGGTGGCAAGCGTTGTCCGGAATTATTGGGCGTAAAGGGAGCGCAGGCGGGAAGGTAAGTCGGTCTTAAAAGTGCGGGGCTCAACCCCGTGATGGGATCGAAACTATCTTTCTTGAGTGCAGGAGAGGAAAGTGGAATTCCTAGTGTAGCGGTGAAATGCGTAGATATTAGGAGGAACACCAGTGGCGAAGGCGACTTTCTGGACTGTAACTGACGCTGAGGCTCGAAAGCCAGGGGAGCGAACGGGATTAG	261	0	15	0	0	0	16	111	0	0	0	0	0	0	0	0	0	0	0	0	0	0	0	0	0	0	0	0	0	0	0	0	13	0	18	13	69	0	0	0	0	0	0	0	0	0	0	0
ASV00937	GTAATACATATGTCGCAAGCGTTATCCGGATTTATTGGGCGTAAAGCGCGTCTAGGCGGTTTATTAAGTCTGATGTGAAAATGCGGGGCTCAACTCCGTAGTGCGTTGGAAACTGGTAGACTAGAGTACTGGAGAGGTGGGCGGAACTACAAGTGTAGAGGTGGAATTCGTAGATATTTGTAGGAATGCCGATAGAGAAGTCAGCTCACTGGACAGATACTGACGCTAAAGCGCGAAAGCGTGGGGAGCAAACAGGATTAG	261	0	0	0	0	0	0	0	0	0	0	0	0	75	0	0	0	0	0	0	0	0	0	0	0	0	0	0	0	0	0	0	0	0	0	0	0	60	0	0	0	0	0	0	0	0	0	0
ASV00938	GTAATACGGAGGGTGCAAGCGTTAATCGGAATTACTGGGCGTAAAGCGCACGTAGGCGGCTATTTAAGTCGGATGTGAAAGCCCTGGGCTTAACCTGGGAACTGCATCCGATACTGGGTAGCTAGAATGTGGGAGAGGAGAGTGGAATTTCCGGTGTAGCGGTGAAATGCATAGAGATCGGAAGGAACACCAGTGGCGAAGGCGGCTCTCTGGACCAACATTGACGCTGAGGTGCGAAAGCGTGGGTAGCAAACAGGATTAG	262	16	6	0	0	0	0	0	0	0	0	0	0	0	0	0	0	0	0	0	0	0	0	0	0	0	0	0	7	19	30	10	21	75	0	8	63	0	0	0	0	0	0	0	0	0	0	0
ASV00939	GTAATACGAAGGGGGCTAGCGTTGTTCGGAATCACTGGGCGTAAAGCGCACGTAGGCGGATTGTTAAGTCAGAGGTGAAATCCCGGAGCTCAACTTCGGAACTGCCTTTGATACTGGCAATCTCGAGTCTGGAAGAGGTTAGTGGAACTGCGAGTGTAGAGGTGAAATTCGTAGATATTCGCAAGAACACCAGTGGCGAAGGCGGCTAACTGGTCCAGTACTGACGCTGAGGTGCGAAAGCGTGGGGAGCAAACAGGATTAG	262	0	0	0	0	0	0	0	0	0	0	0	0	0	0	0	0	0	0	0	0	0	0	108	0	27	0	0	0	0	0	0	7	0	0	0	0	0	0	0	0	0	0	0	0	0	0	0
ASV00794	GTAATACGTAGGGTGCGAGCGTTAATCGGAATTACTGGGCGTAAAGCGTGCGCAGGCGGTTTTGTAAGACAGATGTGAAATCCCCGGGCTTAACCTGGGAACTGCGTTTGTGACTGCAAGGCTAGAGTACGGCAGAGGGGGGTGGAATTCCTGGTGTAGCAGTGAAATGCGTAGATATCAGGAGGAACACCGATGGCGAAGGCAGCCCCCTGGGCCTGTACTGACGCTCATGCACGAAAGCGTGGGGAGCAAACAGGATTAG	262	32	0	0	17	0	0	0	0	0	0	0	0	0	0	0	0	0	0	0	0	0	0	0	0	0	0	0	0	28	57	36	0	46	19	32	85	69	0	0	0	0	0	0	0	0	0	0
ASV00940	GTAAAACGTAGGGGGCGAGCGTTGTCCGGAATGACTGGGCGTAAAGGGCGCGTAGGCGGCCATATAAGTCTGGAGTGAAAGCCCCGCTTTTAAGGTGGGAATTGCTTTGGAAACTATGTGGCTTGAGTGCAGGAGAGGAAAGTGGAATTCCCAGTGTAGCGGTGAAATGCATAGAGATTGGGAGGAACACCAGTGGCGAAGGCGGCTTTCTGGACTGTAACTGACGCTGAGGCGCGAAAGCGTGGGGAGCAAACAGGATTAG	262	0	0	0	0	0	0	0	0	96	0	0	52	0	0	0	0	0	0	0	0	0	0	64	0	27	125	0	0	0	0	0	0	0	0	0	0	0	0	0	0	0	0	0	0	0	0	0
ASV00941	GTAATACGGAGGGTGCAAGCGTTAATCGGAATCACTGGGCGTAAAGCGCACGTAGGCGGCCCGTTAAGTCAGATGTGAAACCCCTGGGCTCAACCTGGGAATGGCATTTGATACTAGCGCGCTCGAGTCCGAGAGAGGGGGGTGGAATTCCAGGTGTAGCGGTGAAATGCGTAGATATCTGGAGGAACACCGGTGGCGAAGGCGGCCCCCTGGCTCGTGACTGACGCTGAGGTGCGAAAGCGTGGGTAGCAAACAGGATTAG	262	0	0	0	0	0	0	0	0	0	0	0	0	0	0	0	0	0	0	0	0	0	0	0	0	0	0	0	0	0	0	0	0	0	0	0	0	45	0	0	0	0	0	0	0	0	0	0
ASV00943	GTACTACGGAGGGTGCAAGCGTTAATCGGAATTACTGGGCGTAAAGCGCACGCAGGCGGTTTGTTAAGTCAGATGTGAAATCCCCGAGCTTAACTTGGGAACTGCATTTGAAACTGGCAAGCTAGAGTCTTGTAGAGGGGGGTAGAATTCCAGGTGTAGCGGTGAAATGCGTAGAGATCTGGAGGAATACCGGTGGCGAAGGCGGCCCCCTGGACAAAGACTGACGCTCAGGTGCGAAAGCGTGGGGAGCAAACAGGATTAG	262	0	0	0	0	0	0	0	0	0	0	0	0	0	0	0	0	0	77	96	0	0	0	0	0	0	0	0	0	0	0	0	0	0	0	0	0	0	0	0	0	0	0	0	0	248	0	0
ASV00944	GTAATACGGAGGGTGCAAGCGTTATCCGGAATCATTGGGTTTAAAGGGTCCGCAGGCGGATTTATAAGTCAGTGGTGAAAGCCTACAGCTCAACTGTAGAACTGCCATTGATACTGTAAGTCTTGAATTCGGTCGAAGTGGGCGGAATATGACATGTAGCGGTGAAATGCTTAGATATGTCATAGAACACCGATAGCGAAGGCAGCTCACTAGGCCTGGATTGACGCTCAGGGACGAAAGCGTGGGGAGCAAACAGGATTAG	262	0	0	0	0	0	0	0	6	0	0	0	0	0	0	0	0	0	0	0	0	0	0	0	0	0	0	0	0	0	125	51	0	0	71	0	140	0	0	0	0	0	0	0	0	0	0	0
ASV00945	GTAATACGGAGGGTGCAAGCGTTGTTCGGAATTATTGGGCGTAAAGCGCGTGTAGGCGGTCTTGTAAGTCTGATGTGAAAGCCCCGGGCTCAACCTGGGAAGTGCATTGGAAACTGTGAGACTTGAATACGGGAGAGGGTAGTGGAATTCCTAGTGTAGGAGTGAAATCCGTAGATATTAGGAGGAACACCGGTGGCGAAGGCGGCTACCTGGACCGATATTGACGCTGAGACGCGAAAGCGTGGGGAGCAAACAGGATTAG	262	0	0	0	0	0	48	0	8	0	0	0	0	0	0	0	0	0	0	0	0	0	0	0	0	0	0	0	0	0	0	0	0	0	0	0	0	0	0	0	0	0	0	15	0	0	0	0
ASV00948	GTAATACATAAGTGGCAAGCGTTATCCGGATTTATTGGGCGTAAAGCGTGCGCAGACGGTTTTTCAAGTTTATGGTTAAATACTTAAGCTCAACTTAAGTCTGCCTTAAAAACTGTTAAACTAGAGTGTAGGAGAGGTTAATGGAATTCCATGTGTAGCGGTGAAATGTGTAGATATATGGAGGAACACCAGTTGCGAAGGCGATTAACTGGCCTATCACTGACGTTTAGGCACGAAAGCATGGGGAGCAAATAGGATTAG	261	0	0	0	0	0	418	0	0	0	0	0	0	0	0	0	0	0	0	0	0	0	0	0	0	0	0	0	0	0	0	0	0	0	0	0	0	0	0	0	0	0	0	0	0	0	0	0
ASV00950	GTAATACGTAGGTGGCAAGCGTTGTCCGGAATTATTGGGCGTAAAGCGCGCGCAGGCGGGATATCAAGTCTGTCTTAAAAGTGCGAGGCTCAACCTCGTGAGGGGACAGAAACTGGTATTCTTGAGTGTCGGAGAGGAAAGTGGAATTCCAAGTGTAGCGGTGAAATGCGTAGAGATTTGGAAGAACACCAGTGGCGAAGGCGACTTTCTGGACGATGTCTGACGCTGAGGCGCGAAAGCTAGGGGAGCGAACGGGATTAG	261	16	0	0	7	0	0	142	0	0	0	0	0	0	0	0	0	0	0	0	0	0	0	0	0	0	0	0	0	0	0	0	6	39	0	20	84	0	0	0	0	0	0	0	0	0	0	0
ASV00953	GTAATACGTAGGGGGCGAGCGTTATCCGGAATTATTGGGCGTAAAGGGTTCGCAGGTGGACCAATAAGTCAGGTGTGAAAGGTAGTGGCTCAACCACTGCAAGCACCTGAAACTGTAGGTCTTGAGTGCAGGAGAGGAAAGTGGAATTCCTAGTGTAGCGGTGAAATGCGTAGATATTAGGAGGAACACCAGTGGCGAAGGCGGCTTACTGGACTGTAACTGACGTTGAGGCTCGAAAGCGTGGGGAGCAAACAGGATTAG	261	0	0	0	0	0	0	0	0	108	0	19	0	0	0	0	27	0	0	0	0	0	0	0	0	0	0	0	0	0	0	0	0	0	0	0	0	0	0	0	0	0	0	0	0	0	0	0
ASV00952	GTAATACGGAGGGTGCAAGCGTTATCCGGATTTATTGGGTTTAAAGGGTCCGTAGGCTGACTTATAAGTCAGTGGTGAAAGCCTGTCGCTTAACGATAGAACTGCCATTGATACTGTAAGTCTTGAGTATATTTGAGGTAGCTGGAATAAGTAGTGTAGCGGTGAAATGCATAGATATTACTTAGAACACCAATTGCGAAGGCAGGTTACCAAGATATAACTGACGCTGAGGGACGAAAGCGTGGGGAGCGAACAGGATTAG	262	0	0	0	0	0	0	0	0	0	0	0	0	0	0	0	175	0	0	0	0	0	0	0	0	0	0	0	0	0	0	0	0	0	0	0	0	0	163	0	0	0	0	0	0	0	0	0
ASV00956	GTAATACGGAGGGTGCAAGCGTTATTCGGAATTATTGGGTGTAAAGCGCGTGTAGGCGGTTTTGTGTGTCAGACGTGAAAGCCCGAGGCTTAACCTCGGAAGTGCGTTTGAAACTGCAAGGCTTGAGTCTCGGAGAGGAAAGTGGAATTCCCAGTGTAGAAGTGAAATTCGTAGATATTGGGAGGAACACCGGTGGCGAAAGCGACTTTCTGGACGATGACTGACGCTAAGACGCGAAAGCGTGGGGAGCAAACAGGATTAG	262	0	0	0	0	0	0	0	0	0	6	35	0	0	0	0	0	0	0	0	0	0	5	27	0	35	65	0	0	0	0	0	0	0	0	0	0	0	0	0	0	0	0	0	0	0	0	0
ASV00957	GTAATACGTAGGGTGCAAGCGTTGTCCGGAATTATTGGGCGTAAAGAGCTCGTAGGCGGTTTGTCGCGTCTGCTGTGAAATCCCGAGGCTCAACCTCGGGCCTGCAGTGGGTACGGGCAAGCTAGAGTGTGGTAGGGGAGATTGGAACTCCTGGTGTAGCGGTGGAATGCGCAGATATCAGGAAGAACACCGATGGCGAAGGCAGATCTCTGGGCCATTACTGACGCTGAGGAGCGAAAGCGTGGGGAGCGAACAGGATTAG	262	0	0	0	0	0	0	0	0	0	0	0	0	0	0	0	0	0	0	0	0	0	0	0	0	0	0	0	98	0	0	0	68	58	0	0	0	0	0	0	0	0	0	0	0	0	0	0
ASV00958	GTAATACGTAGGGTGCAAGCGTTAATCGGAATTACTGGGCGTAAAGCGTGCGCAGGCGGTTTTGTAAGACAGGTGTGAAATCCCCGAGCTCAACTTGGGAACTGCACTTGTGACTGCAAGACTAGAGTGTGTCAGAGGGAGGTAGAATTCCACGTGTAGCAGTGAAATGCGTAGAGATGTGGAGGAATACCAGTGGCGAAGGCGGCCTCCTGGGATAACACTGACGCTCATGTACGAAAGCGTGGGGAGCAAACAGGATTAG	262	0	0	0	0	0	0	0	0	0	0	0	0	0	0	0	104	0	0	0	0	0	0	0	0	0	0	0	0	0	0	0	0	0	0	0	0	0	0	0	0	0	0	0	0	0	0	0
ASV00959	GTAATACATATGTCGCAAGCGTTATCCGGATTTATTGGGCGTAAAGCGCGTCTAGGCGGTTTATTAAGTCTGATGTGAAAATGCGGGGCTCAACTCCGTATTGCGTTGGAAACTGGTAGACTAGAGTACTGGAGAGGTGGGCGGAACTACAAGTGTAGAGGTGGAATTCGTAGATATTTGTAGGAATGCCGTTAGAGAAGTCTGCGCACTGGACAGATACTGACGCTAAAGCGCGAAAGCGTGGGGAGCAAACAGGATTAG	261	0	0	0	0	0	0	0	0	0	0	0	0	0	0	0	0	0	0	0	0	0	0	0	0	0	0	0	0	0	0	0	0	0	0	0	0	410	0	0	0	0	0	0	0	0	0	0
ASV00961	GTAATACGGAGGATCCGAGCGTTATCCGGATTTATTGGGTTTAAAGGGTGCGTAGGCGGAATAATAAGTCAGTTGTGAAAGTTTGCGGCTCAACCGTAAAATTGCAGTTGATACTGTTATTCTTGAGTGTACATAAGGTAGGCGGAATTCGTGGTGTAGCGGTGAAATGCTTAGATATCACGAAGAACTCCAATTGCGAAGGCAGCTTACCGGGGTACAACTGACGCTGAGGCACGAAAGTGTGGGTATCAAACAGGATTAG	262	80	11	0	0	0	0	0	0	0	0	0	0	0	0	4	0	0	0	0	0	0	0	0	0	0	0	0	49	11	33	0	13	75	0	9	68	0	0	0	0	0	0	0	0	0	0	0
ASV00962	GTAATACGTAGGGGGCAAGCGTTGTCCGGAATGATTGGGCGTAAAGGGCGCGTAGGCGGTAAAGTAAGTTGAGTGTATAACCCTAGGGCTCAACCTTAGGTGGCATTCAAAACTGCTTAACTAGAGTGCAGAAGAGGAAAGTGGAATTCCACGTGTAGCGGTGAAATGCGTAGAGATGTGGAGGAACACCAGTGGCGAAGGCGACTTTCTGGGCTGTAACTGACGCTGAGGCGCGAAAGCGTGGGGAGCAAACAGGATTAG	261	0	0	0	0	0	0	0	0	0	0	0	0	0	0	0	0	0	6	0	115	0	0	0	0	0	0	0	0	0	0	0	0	0	0	0	0	0	0	0	0	0	0	0	90	9	21	23
ASV00960	GTAATACGTAGGTGGCAAGCGTTATCCGGAATTATTGGGCGTAAAGGGTGCGCAGGCGGTTCTAAAAGTCTTAAGGTGAAAGTTCGGGGCTCAACCCCGTGACGCCTTGGAAACTGTAGAACTAGAGTACGAGAGAGGGAAACGGAATTCCATGTGTAGCGGTGGAATGCGTAGATATATGGAGGAACACCAGTGGCGAAGGCGGTTTCCTGGATCGTAACTGACGCTCATGCACGAAAGCGTGGGGAGCAAATAGGATTAG	262	0	0	0	0	0	0	0	0	0	0	0	0	0	0	0	0	0	0	0	0	0	0	86	0	318	0	0	0	0	0	0	0	0	0	0	0	0	0	0	0	0	0	0	0	0	0	0
ASV00964	GTAATACGTAGGGTGCGAGCGTTAATCGGAATTACTGGGCGTAAAGCGTGCGCAGGCGGTTATGTAAGACAGATGTGAAATCCCCGGGCTTAACCTGGGAATTGCATTTGTGACTGCATGGCTAGAGTGTGTCAGAGGGGGGTAGAATTCCACGTGTAGCAGTGAAATGCGTAGATATGTGGAGGAATACCGATGGCGAAGGCAGCCCCCTGGGATAACACTGACGCTCATGTACGAAAGCGTGGGGAGCAAACAGGATTAG	262	0	0	0	0	0	0	0	0	0	0	0	0	0	0	0	0	0	0	0	0	13	17	71	0	0	56	0	0	0	0	0	0	0	0	0	0	0	0	0	0	0	0	0	0	36	9	0
ASV00963	GTAATACGAAGGGGGCAAGCGTTGTTCGGAATTACTGGGCGTAAAGGGTGCGTAGGCGGTTAGATAAGATAGGGGTGAAATCCCGGGGCTCAACCTCGGAATTGCCTTTATAACTATTTAGCTTGAGTTATGGAGAGGATAGTGGAATACCCAGTGTAGAGGTGAAATTCGTAGATATTGGGTAGAACACCAGTGGCGAAGGCGACTATCTGGCCATATACTGACGCTGAGGCACGAAAGCATGGGGATCAAACAGGATTAG	262	0	0	0	0	0	0	0	0	20	105	39	0	0	0	0	0	0	0	0	0	0	0	0	0	0	0	0	0	0	0	0	0	0	0	0	0	0	0	0	0	0	0	0	0	0	0	0
ASV00005	GTAATACGGAGGATGCGAGCGTTATCCGGATTTATTGGGTTTAAAGGGTGCGCAGGCGGGAACTTAAGTCAGCGGTGAAATCTCGAGGCTCAACCTCGAACCTGCCGTTGAAACTGGGTTTCTTGAGTATAGATGAAGTAGGCGGAATTCGTTGTGTAGCGGTGAAATGCATAGATATAACGAGGAACCCCAATTGCGTAGGCAGCTTACTAAACTATAACTGACGCTCAAGCACGAAAGCGTGGGTATCAAACAGGATTAG	262	0	0	0	7	0	0	0	0	0	0	0	0	0	0	3	0	18	0	0	0	69	0	0	0	0	0	0	0	0	0	0	0	0	0	0	0	0	0	0	0	0	0	0	0	0	0	0
ASV00330	GTAATACGGAGGGTCCGAGCGTTAATCGGAATTACTGGGCGTAAAGCGTGCGCAGGCGGTTTGTTAAGCGAGATGTGAAAGCCCTGGGCTCAACCTAGGAATAGCATTTCGAACTGGCGAACTAGAGTCTTGTAGAGGGGGGTAGAATTCCAGGTGTAGCGGTGAAATGCGTAGAGATCTGGAGGAATACCGGTGGCGAAGGCGGCCCCCTGGACAAAGACTGACGCTCATGCACGAAAGCGTGGGGAGCAAACAGGATTAG	262	0	0	18	0	0	0	0	0	0	0	0	0	0	0	0	0	0	0	0	0	0	0	0	0	0	0	0	8	149	0	0	0	0	0	9	0	12	0	27	27	39	0	18	0	0	0	0
ASV00640	GTAATACGAAGGATCCAAGCGTTGTCCGGATTTACTGGGTTTAAAGGGTGCGTAGGCGGGGAATTAAGTCAGTGGTGAAAGCTGGTAGCTCAACTATCAAATTGCCATTGAAACTGATTCTCTCGAGTACGGTTGAGGTAGCTGGAATGTAACATGTAGCGGTGAAATGCTTAGATATGTTACAGAACACCGATTGCGAAGGCAGGCTACTAAACCGTAACTGACGCTGAGGCACGAAAGCGTGGGGATCAAACAGGATTAG	262	0	0	0	18	0	2	0	0	0	0	0	0	0	0	0	0	0	0	0	0	0	0	0	0	0	0	0	14	20	12	0	0	7	0	0	0	0	0	11	11	0	15	0	0	0	0	0
ASV00965	GTAATACGGAGGGTGCAAGCGTTATTCGGAATTACTGGGCGTAAAGCGCGCGTAGGCTGCTTTGTAAGTCAGGGGTGAAATCCCACGGCTCAACCGTGGAACTGCCTTTGAAACTGCGAAGCTTGAATCCTGGAGAGGGTGGCGGAATTCCTGGTGTAGGAGTGAAATCCGTAGATATCAGGAGGAACACCGGTGGCGAAGGCGGCCACCTGGACAGGTATTGACGCTGAGGTGCGAAAGTGTGGGGAGCAAACAGGATTAG	262	0	0	0	0	0	95	23	0	0	0	0	0	0	0	0	0	0	0	0	0	0	0	0	0	0	0	0	0	0	0	0	0	0	0	0	0	0	0	0	0	0	0	23	0	0	0	0
ASV00967	GTAATACGGAGGATCCAAGCGTTATCCGGATTTACTGGGTTTAAAGGGTGCGTAGGTGGACTTTTAAGTCAGTGGTGAAATCTGATAGCTTAACTATCAAAGTGCCATTGATACTGATTGTCTTGAGTATGGTTGGAGTGAATGGAATGTGTTGTGTAGCGGTGAAATGCTTAGATATAACACAGAACACCAATCGCGAAGGCAGTTCACTAAGCCTTTACTGACACTGATGCACGAAAGCTTGGGGAGCAAACAGGATTAG	262	0	0	0	0	0	0	0	0	0	0	0	0	0	0	0	0	0	0	0	0	0	0	9	0	2	0	0	4	0	0	0	0	0	0	0	0	0	0	0	0	0	0	0	0	0	21	0
ASV00908	GTACTACGGAGGATGCAAGCGTTATCCGGATTCATTGGGTTTAAAGGGTGCGTAGGCGGCCATTTAAGTCAGCGGTGAAACTCACGGGCTCAACCCGTGACCTGCCATTGATACTGGATAGCTTGAATACGGATGAAGCGGGAGGAATGTATGGTGTAGCGGTGAAATGCATAGATATCATACAGAAGGCCGAATGCGAAGGCATCCCGCTAATCCGACATTGACGCTGAGGCACGAAAGCGTGGGGATCAAACAGGATTAG	262	0	0	0	0	0	0	0	0	0	0	0	0	0	0	0	0	0	0	0	0	0	0	0	51	0	0	0	0	0	0	0	0	0	0	0	0	0	0	0	0	0	0	0	0	0	0	0
ASV00969	GTAATACGTAGGGTGCGAGCGTTAATCGGAATTACTGGGCGTAAAGCGTGCGCAGGCGGTTGTGTAAGACAGGCGTGAAATCCCCGGGCTCAACCTGGGAATGGCGCTTGTGACTGCACGGCTGGAGTGCGGCAGAGGGGGATGGAATTCCGCGTGTAGCAGTGAAATGCGTAGATATGCGGAGGAACACCGATGGCGAAGGCAATCCCCTGGGCCTGCACTGACGCTCATGCACGAAAGCGTGGGGAGCAAACAGGATTAG	262	0	0	79	43	0	0	0	0	0	0	0	0	0	0	0	0	0	0	0	0	0	0	0	0	0	0	0	49	0	0	0	0	0	0	0	0	0	0	0	0	0	33	0	0	0	0	0
ASV00974	GTAATACGTAGGGTGCAAGCGTTAATCGGAATTACTGGGCGTAAAGCGTGCGCAGGCGGTTTTGTAAGACAGGCGTGAAATCCCCGGGCTTAACCTGGGAATTGCGCTTGTGACTGCAAAGCTGGAGTGCGGCAGAGGGGGATGGAATTCCGCGTGTAGCAGTGAAATGCGTAGATATGCGGAGGAACACCGATGGCGAAGGCAATCCCCTGGGCCTGCACTGACGCTCATGCACGAAAGCGTGGGGAGCAAACAGGATTAG	262	0	0	63	0	0	0	0	0	0	0	0	0	0	0	0	0	0	0	0	0	0	0	0	0	0	0	0	0	65	0	0	0	16	0	0	0	0	0	0	0	67	0	35	0	0	0	0
ASV00975	GTAAGACGGAGGGGGCAAGCGTTGTCCGGAATCACTGGGCGTAAAGCGTCCGTAGGCGGCTTCGTGCGTCGGTGCTGAAAGCGCCCCGCTTAACGGGGTGAGGCGTGCCGATACGACGAGGCTTGAGGCAGGCAGAGGGTGGCGGAATTCCGGGTGTAGTGGTGAAATGCGTAGAGATCCGGAGGAACGCCTGTGGCGCAAGCGGCCACCTGGGCCTGACCTGACGCTGAGGGACGAAAGCGTGGGGAGCAAACCGGATTAG	262	0	0	0	17	0	0	0	0	0	0	0	0	0	0	0	0	0	0	0	0	0	0	0	0	0	0	0	0	0	0	0	0	3	0	0	0	82	0	0	0	0	0	0	0	0	0	0
ASV00978	GTAATACGAAGGCCCCAAGCGTTATCCGGAATTACTGGGTGTAAAGGGTATGTAGGTGGTTCATTAAGTCTATTTGTTAAAATTCGGGGCTCAACCCCGAACCGCAGTAGAAACTGGTGAACTTGAGTGTGGGAGAGGCAAGCAGAACAGTAAGAGTAGGGGTGCAATCCGTTGATACTTACTAGAATACCAAAAGCGAAGGCAGCTTGCTGGAACACTACTGACACTGAGATACGAAAGCGTGGGGAGCGAAAGGGATTAG	262	0	0	0	0	0	0	0	0	0	0	0	0	0	0	0	94	0	0	0	0	0	0	0	40	0	0	0	0	0	0	0	0	0	0	0	0	0	202	0	0	0	0	0	0	0	0	0
ASV00977	GTAATACGTAGGTGGCGAGCGTTGTCCGGAATGACTGGGCGTAAAGGATGCGTAGGCGGATTAGTAAGTGAGATGTGAAATACCTGGGCTCAACTCAGGAGTTGCATTTCAAACTGTTAATCTTGAGTGCAGGAGAGGTAAGCGGAATTCCTAGTGTAGCGGTGAAATGCGTAGATATTAGGAAGAACACCAGTGGCGAAGGCGGCTTACTGGACTGTAACAGACGCTGAGGCATGAAAGCGTGGGGAGCAAACAGGATTAG	262	0	0	0	0	0	0	0	0	0	0	0	0	0	0	0	0	0	0	0	0	0	0	322	0	0	0	0	0	0	0	0	0	0	0	0	0	0	0	0	0	0	0	0	0	0	0	0
ASV00981	GTAATACGTAGGGGGCAAGCGTTATCCGGAATTACTGGGTGTAAAGGGTACGTAGGCGGTCCATTAAGTCAGATGTGAAAGCCCGAGGCTCAACCTCGGGACTGCATTTGAAACTGGTGGACTAGAGTACAGGAGAGGTAAGTGGAATTCCTAGTGTAGCGGTGAAATGCGTAGATATTAGGAAGAACACCAGTGGCGAAGGCGGCTTACTGGACTGTAACTGACGCTGAGGTACGAAAGCGTGGGGAGCGAACAGGATTAG	262	0	0	0	43	0	118	39	51	0	0	0	0	0	0	0	0	0	0	0	0	0	0	0	0	0	0	0	0	0	0	0	0	0	0	0	0	0	0	0	0	0	0	0	0	0	0	0
ASV00980	GTAATACGTAGGGCGCGAGCGTTGTCCGGAATTATTGGGCGTAAAGAGCTCGTAGGCGGCTTGTCGCGTCTGCTGTGAAAATGCGGGGCTTAACTCCGCACGTGCAGTGGGTACGGGCAGGCTAGAGTGCGGTAGGGGTGACTGGAATTCCTGGTGTAGCGGTGGAATGCGCAGATATCAGGAGGAACACCGATGGCGAAGGCAGGTCACTGGGCCGTTACTGACGCTGAGGAGCGAAAGCATGGGGAGCGAACAGGATTAG	262	0	0	0	0	0	0	0	0	0	0	0	0	0	0	0	0	0	0	0	0	0	0	0	0	0	0	0	0	0	38	0	0	246	0	9	98	0	0	0	0	0	0	0	0	0	0	0
ASV00982	GTAATACGGAGGGTGCGAGCGTTAATCGGAATTACTGGGCGTAAAGCGCGCGTAGGCGGTTGGCTAAGTCTGCTGTGAAAGCCCTGGGCTTAACCTGGGAACTGCAGTGGATACTGGTCGGCTAGAGTATGGTAGAGGAGAGTGGAATTTCCGGTGTAGCAGTGAAATGCGTAGAGATCGGAAGGAACACCAGTGGCGAAGGCGGCTCTCTGGACCAATACTGACGCTGAGGTGCGAAAGCGTGGGGAGCAAACAGGATTAG	262	0	114	0	0	0	0	0	0	0	0	0	0	0	0	0	0	0	0	0	0	0	0	0	0	0	0	0	0	0	0	0	0	0	0	0	0	0	0	0	0	0	0	0	0	0	0	0
ASV00984	GTAATACGTAGGTCCCGAGCGTTGTCCGGATTTATTGGGCGTAAAGCGAGCGCAGGCGGTTTGATAAGTCTGAAGTTAAAGGCTGTGGCTCAACCATAGTTCGCTTTGGAAACTGTCAAACTTGAGTGCAGAAGGGGAGAGTGGAATTCCATGTGTAGCGGTGAAATGCGTAGATATATGGAGGAACACCGGTGGCGAAAGCGGCTCTCTGGTCTGTAACTGACGCTGAGGCTCGAAAGCGTGGGGAGCAAACAGGATTAG	261	0	46	0	0	0	0	0	0	0	0	0	0	0	0	0	0	0	0	0	0	0	0	0	0	0	0	0	4	18	18	0	25	33	0	0	9	30	0	0	11	0	0	18	0	0	0	0
ASV00983	GTAATACGTAGGGTGCAAGCGTTAATCGGAATTACTGGGCGTAAAGCGTGCGCAGGCGGTTGTGTAAGACAGGCGTGAAATCCCCGGGCTCAACCTGGGAATGGCGCTTGTGACTGCACAGCTCGAGTGCGGCAGAGGGGGATGGAATTCCGCGTGTAGCAGTGAAATGCGTAGATATGCGGAGGAACACCGATGGCGAAGGCAATCCCCTGGGCCTGCACTGACGCTCATGCACGAAAGCGTGGGGAGCAAACAGGATTAG	262	0	32	15	53	0	26	0	0	0	0	0	0	0	0	0	0	0	0	0	0	0	0	0	0	0	0	0	0	52	0	0	45	41	0	16	0	0	0	0	0	0	0	0	0	0	0	0
ASV00986	GTAATACGAAGGGGGCGAGCGTTGTTCGGAATTACTGGGCGTAAAGGGTGTGTAGGCGGTTACATAAGATAGGGGTGAAATCCCGGGGCTCAACCTCGGAATTGCCTTTATAACTATGTATCTTGAGTTATGGAGAGGATAGTGGAATACCCAGTGTAGAGGTGAAATTCGTAGATATTGGGTAGAACACCGGTGGCGAAGGCGACTGTCTGGTCATATACTGACGCTCAAACACGAAAGCATGGGGAGCAAACAGGATTAG	262	0	0	0	0	0	0	0	0	0	0	0	0	0	0	0	0	5	0	0	6	0	15	0	0	0	37	0	0	0	0	0	0	0	0	0	0	0	0	0	0	0	0	0	0	0	0	10
ASV00987	GTAATACGTAGGGGGCAAGCGTTATCCGGAATCACTGGGCGTAAAGGGTGCGTAGGTGGTCCATCAAGTCAGAAGTGAAAGGCAGTGGCTTAACCACTGTAAGCTTTTGAAACTGACGGACTTGAGTGCAGGAGAGGTAAGTGGAATTCCTAGTGTAGCGGTGAAATGCGTAGATATTAGGAGGAACACCAGTGGCGAAGGCGACTTACTGGACTGTAACTGACACTGAGGCACGAAAGCGTGGGGAGCGAACAGGATTAG	261	0	0	0	0	0	52	0	87	0	0	0	0	0	0	0	0	0	0	0	0	0	0	0	0	0	0	0	0	0	0	0	0	0	0	0	0	0	0	0	0	0	0	121	0	0	0	0
ASV00869	GTAATACGTAGGGGGCAAGCGTTATCCGGAATTACTGGGTGTAAAGGGTGCGTAGGCGGTTATTTAAGTTAGGTGTGAAACCCCGTGGCTCAACTACGGGACTGCACTTAAAACTGGATAGCTAGAGTACAGGAGAGGTAAGCGGAATTCCTAGTGTAGCGGTGAAATGCGTAGATATTAGGAAGAACACCAGTGGCGAAGGCGGCTTACTGGACTGACACTGACGCTGAGGCACGAAAGCGTGGGGAGCAAACAGGATTAG	262	0	0	0	0	0	0	0	0	0	71	0	0	0	0	0	0	0	0	0	0	0	0	16	0	0	0	0	0	0	0	0	0	0	0	0	0	0	0	0	0	0	0	0	0	0	0	0
ASV00985	GTAATACGTAGGGTGCGAGCGTTAATCGGAATTACTGGGCGTAAAGCGTGCGCAGGCGGTTTGGTAAGACAGATGTGAAATCCCCGGGCTCAACCTGGGAACTGCATTTGTGACTGCCAGACTAGAGTGCGGCAGAGGGGGTTTGAATTCCGCGTGTAGCTGTGAAATGCGTAGATATGCGGAGGAACACCTTTGGCGAAGGCTTTCCCCTGGGCCTGCACTGACGCTCATGTTCGAAAGCGTGGGGAGCAAACAGGATTAG	262	0	0	0	0	0	0	0	0	0	0	0	0	0	0	0	388	0	0	0	0	0	0	0	0	0	0	0	0	0	0	0	0	0	0	0	0	0	0	0	0	0	0	0	0	0	0	0
ASV00988	GTAATACGGGGGATGCAAGCGTTATCCGGAATGATTGGGCGTAAAGAGTCCGTAGGTGGCATTTCAAGTCTGCTGTTAAAGAGCGAGGCTTAACTTCGTAAAAGCAGTGGAAACTGAAGAGCTAGAGTGTAGTAGGGGCAGAGGGAATTCCTGGTGTAGCGGTGAAATGCGTAGAGATCAGGAAGAACACCGGTGGCGAAAGCGCTCTGCTGGGCTACAACTGACACTGAGGGACGAAAGCTAGGGGAGCGAATGGGATTAG	262	0	0	0	109	0	0	0	11	0	0	0	0	0	0	0	0	0	0	0	0	0	0	0	0	0	0	0	11	0	0	0	0	0	0	0	0	8	0	0	0	0	14	0	0	0	0	0
ASV00989	GTAATACGGAGGGTGCAAGCGTTAATCGGAATTACTGGGCGTAAAGCGCGCGTAGGCGGTTCACTCAGTCTGCTGTGAAAGCCCCGGGCTTAACCTGGGAACGGCAGTGGATACTGGTGGGCTAGAGTATGGTAGAGGGGAGTGGAATTTCCGGTGTAGCAGTGAAATGCGTAGAGATCGGAAGGAACACCAGTGGCGAAGGCGGCTCTCTGGACCAATACTGACGCTGAGGTGCGAAAGCGTGGGGAGCAAACAGGATTAG	262	0	0	0	0	0	0	0	0	0	0	0	0	0	0	0	0	0	0	0	0	0	0	0	0	0	0	0	0	0	0	0	0	0	13	0	0	104	0	0	0	0	0	0	0	0	0	0
ASV00990	GTAATACGGGGGGTGCAAGCGTTATTCGGAATTATTGGGCGTAAAGGGTGCGTAGGCGGTTTTGTAAGTCAGATGTGAAATCCCGGGGCTTAACTTCGGAACTGCATTTGATACTGCAAGACTTGAGTATGGGAGAGGAGAGCGGAATTCCTGGTGTAGAGGTGAAATTCGTAGATATCAGGAGGAACACCGGTGGCGAAGGCGGCTCTCTGGACCAATACTGACGCTGAGGCACGAAGGCGTGGGGAGCAAACAGGATTAG	262	11	0	0	0	0	14	27	0	0	0	0	0	0	0	0	0	0	0	0	0	0	0	0	0	0	0	0	0	18	0	0	0	20	0	28	0	0	0	0	7	33	11	15	0	0	0	0
ASV00773	GTAATACGAAGGGGACTAGCGTTGTTCGGATTTACTGGGCGTAAAGCGCATGTAGGCGGTCTGATCAGTCAGGGGTGAAATACCTGGGCTTAACCCGGGAACTGCCTTTGATACTATCAGTCTAGAGTTTTATAGAGGATAACGGAATTCCCAGTGTAGAGGTGGAATTTGTAGATATTGGGAGGAACACCAGTTGCGAAAGCGGTTATCTGGATAAATACTGACGCTGAGATGCGAAAGTGTGGGGAGCAAACAGGATTAG	262	0	0	0	0	0	0	0	0	132	55	22	0	23	0	0	0	0	9	0	0	0	0	0	0	0	0	0	0	0	0	0	0	0	0	0	0	0	0	0	0	0	0	0	0	0	0	0
ASV00991	GTAATACGGAGGATGCGAGCGTTATCCGGATTTATTGGGTTTAAAGGGTGCGTAGGCGGCTAGATAAGTCAGCGGTGAAACTCACGGGCTCAACCCGTGACCTGCCATTGATACTGTTTGGCTTGAATGCGGATGAAGCGGGAGGAATGTATGGTGTAGCGGTGAAATGCTTAGATATCATACAGAAGGTCGAATGCGAAGGCATCTCGCTAATCCGTCATTGACGCTGAGGCGCGAAAGCGTGGGGATCAAACAGGATTAG	262	0	0	0	0	0	0	0	0	0	0	0	0	0	0	0	0	0	0	129	0	0	0	0	0	0	0	0	0	0	0	0	0	0	0	0	0	0	0	0	0	0	0	0	0	0	0	0
ASV00992	GTAATACGTAGGGTGCGAGCGTTAATCGGAATTACTGGGCGTAAAGCGTGCGCAGGCGGTTATGTAAGTCAGATGTGAAATCCCCGGGCTTAACCTGGGAATGGCATTTGAGACTGCATGGCTAGAGTGTAGCAGAGGGGGGTAGAATTCCACGTGTAGCAGTGAAATGCGTAGAGATGTGGAGGAATACCGATGGCGAAGGCAGCCCCCTGGGTTACTACTGACGCTCATGTACGAAAGCGTGGGGAGCAAACAGGATTAG	262	0	0	0	0	0	0	0	0	0	20	0	2	0	0	0	0	0	3	0	48	0	1	39	0	36	3	0	0	0	0	0	0	0	0	0	0	0	0	0	0	0	0	0	0	0	0	0
ASV00750	GTAATACGGAGGATGCGAGCGTTATCCGGATTTATTAGGTTTAAAGGGTACGTAGGCGGCAGCGTAAGTCAGGGGTGAAATACGGTGGCTTAACCATCGAATTGCCTTTGAAACTGCGCAGCTAGAGTAATGACGGGGCAGGCGGAATAAGTGGAGTAGCGGTGAAATGCATAGATACCACTTAGAACACCGATAGCGAAGGCAGCTTGCCAGCGATTAACTGACGCTGATGTACGAAAGCATGGGTAGCGAACAGGATTAG	262	0	0	39	19	0	0	0	0	0	0	0	0	0	0	0	0	0	0	0	0	0	0	0	0	0	0	0	0	25	0	0	0	0	0	13	0	0	0	13	38	23	0	15	0	0	0	0
ASV00995	GTAATACGGAGGGTGCGAGCGTTAATCGGAATTACTGGGCGTAAAGCGCGCGTAGGCGGCTCACTCAGTCTGCTGTGAAAGCCCCGGGCTCAACCTGGGAATGGCAGTGGATACTGGTGGGCTAGAGTATGGTAGAGGGGAGTGGAATTTCCGGTGTAGCAGTGAAATGCGTAGAGATCGGAAGGAACACCAGTGGCGAAGGCGGCTCTCTGGACCAATACTGACGCTGAGGTGCGAAAGCGTGGGGAGCAAACAGGATTAG	262	0	0	0	0	0	0	0	0	0	0	0	0	0	0	17	0	0	0	0	0	0	0	0	0	0	0	0	0	0	0	0	0	0	0	0	0	209	0	0	0	0	0	0	0	0	0	0
ASV00173	GTAATACGTAGGGGGCAAGCGTTATCCGGAATCACTGGGCGTAAAGGGTGCGTAGGCGGCTTGTCAAGCCAGAGGTGAAAGGCATTGGCTCAACCAATGTAAGCCTTTGGAACTGACGAGCTTGAGTACAGGAGAGGTAAGTGGAATTCCTAGTGTAGAGGTGAAATTCGTAGATATTAGGAGGAACACCAGTGGCGAAGGCGACTTACTGGACTGTAACTGACGCTGAGGCACGAAAGCGTGGGTAGCGAACAGGATTAG	261	0	0	62	0	0	0	81	0	0	0	0	0	0	0	0	0	0	0	0	0	0	0	0	0	0	0	0	0	0	0	0	0	0	0	0	0	0	0	0	0	98	0	124	0	0	0	0
ASV00966	GTAATACGAAGGGGGCTAGCGTTGTTCGGATTTACTGGGCGTAAAGCGCACGTAGGCGGTTTGTTAAGTCAGGGGTGAAATCCCAGAGCTCAACTCTGGAACTGCCTTTGATACTGGCAAGCTAGAGTCCGGAAGAGGTAAGTGGAACTCCTAGTGTAGAGGTGGAATTCGTAGATATTAGGAAGAACACCAGTGGCGAAGGCGGCTTACTGGTCCGGAACTGACGCTGAGGTGCGAAAGCGTGGGGAGCAAACAGGATTAG	262	0	0	0	0	0	0	0	0	0	0	0	0	0	0	0	0	0	0	0	0	0	0	0	0	0	0	0	0	0	0	0	0	0	0	0	0	0	0	0	0	0	0	0	0	0	0	0
ASV00997	GTAATACGGAGGGTGCAAGCGTTAATCGGAATTACTGGGCGTAAAGCGTGCGTAGGCGGCTGATTAAGCCAGATGTGAAAGCCCTGGGCTCAACCTGGGAACTGCATTTGGAACTGGTCAGCTAGAGTTGAGTAGAGGTAAGTGGAATTTCAGGTGTAGCGGTGAAATGCGTAGATATCTGAAGGAACACCAGTGGCGAAGGCGACTTACTGGACTCAAACTGACGCTGAGGTACGAAAGCGTGGGTAGCAAACAGGATTAG	262	0	0	0	0	0	0	0	0	0	0	0	6	0	0	0	0	0	0	0	0	0	0	0	0	0	0	0	0	0	0	0	0	0	0	0	0	23	0	0	0	0	0	0	0	0	0	0
ASV00847	GTACTACGGAGGAGGCAAGCGTTATCCGGAATTATTGGGCGTAAAGCGTCCGCAGGTGGTGGGGCAAGTCGGCGGTTAAAGACTGGGGCTTAACTCCAGAAAGGCCGTGGAAACTGCACCACTAGAGGGCAGTAGGGGTAGAGGGAATTCCCGGTGTAGCGGTGAAATGCGTAGAGATCGGGAAGAACACCAGTGGCGAAAGCGCTCTACTGGACTGCAACTGACACTCAGGGACGAAAGCTAGGGGAGCGAATGGGATTAG	262	0	0	375	0	0	0	0	0	0	0	0	0	0	0	0	0	0	0	0	0	0	0	0	0	0	0	0	0	0	0	0	0	0	0	0	0	0	0	0	0	0	0	0	0	0	0	0
ASV00999	GTAATACGAAGGGGGCTAGCGTTGCTCGGAATTACTGGGCGTAAAGGGCGCGTAGGCGGACAGTTTAGTCAGAGGTGAAAGCCCAGGGCTCAACCTTGGAATAGCCTTTGATACTGGCTGTCTTGAGTACGGGAGAGGTGTGTGGAACTCCGAGTGTAGAGGTGAAATTCGTAGATATTCGGAAGAACACCAGTGGCGAAGGCGACACACTGGCCCGTTACTGACGCTGAGGCGCGAAAGCGTGGGGAGCAAACAGGATTAG	262	17	0	3	97	0	46	0	0	0	0	0	0	0	0	0	0	0	0	0	0	0	0	0	0	0	0	0	0	0	0	6	17	0	0	57	0	0	0	0	9	0	0	0	0	0	0	0
ASV01000	GTAATACGTATGGGGCAAGCGTTGTTCGGAATTATTGGGCGTAAAGGGCGTCTAGGCGGGGGATTAAGTTAGATGTGAAAGCCATGGGCTCAACCCATGAACTGCATCTAAGACTGGTTCTCTTGAGTTCGGGAGAGGAGAGCGGAATTCCAGGTGTAGCGGTGAAATGCGTAGATATCTGGAAGAACACCAGTGGCGAAGGCGGCTCTCTGGCCTAGAACTGACGCTGAAGCGCGAAAGCGTGGGGAGCGAACAGGATTAG	262	0	0	0	0	0	0	0	0	0	0	0	0	0	0	0	0	0	0	0	0	0	0	0	0	0	0	0	0	21	0	0	28	0	0	17	34	0	0	0	7	0	0	17	0	0	0	0
ASV01002	GTAATACGTATGGGGCAAGCGTTGTTCGGAATTATTGGGCGTAAAGGGCGTCTAGGCGGGGGATTAAGTTAGATGTGAAAGCTATGGGCTCAACCCATAAACTGCATCTAAGACTGGTTCTCTTGAGTTCGGGAGAGGAGAGCGGAATTCCAGGTGTAGCGGTGAAATGCGTAGATATCTGGAAGAACACCAGTGGCGAAGGCGGCTCTCTGGCCTAGAACTGACGCTGAAGCGCGAAAGCGTGGGGAGCGAACAGGATTAG	262	0	0	10	0	0	0	0	0	0	0	0	0	0	0	0	0	0	0	0	0	0	0	0	0	0	0	0	37	0	0	0	0	113	0	50	0	0	0	0	0	0	0	0	0	0	0	0
ASV00947	GTAATACGTAGGGTGCGAGCGTTAATCGGAATTACTGGGCGTAAAGCGTGCGCAGGCGGTTATGTAAGACAGATGTGAAATCCCCGGGCTCAACCTGGGAACTGCGTTTGTGACTGCATAACTAGAGTACGGCAGAGGGGGATGGAATTCCGCGTGTAGCAGTGAAATGCGTAGATATGCGGAGGAACACCGATGGCGAAGGCAATCCCCTGGGCCTGTACTGACGCTCATGCACGAAAGCGTGGGGAGCAAACAGGATTAG	262	32	5	6	3	0	1	0	17	0	0	0	0	0	0	0	0	0	0	0	0	0	0	0	0	10	0	0	17	8	6	18	9	18	2	8	22	6	0	1	11	1	3	8	0	0	0	0
ASV01004	GTAATACGGAGGATCCAAGCGTTATCCGGAATCATTGGGTTTAAAGGGTCTGTAGGCGGTTTAATAAGTCAGTGGTGAAATCTGGTCGCTCAACGATCAAACGGCCATTGATACTGTTAAACTTGAATTAGTGTGAAGTAACTAGAATATGTAGTGTAGCGGTGAAATGCTTAGATATTACATGGAATACCAATTGCGAAGGCAGGTTACTAACACTACATTGACGCTGATAGACGAAAGCGTGGGTAGCGAACAGGATTAG	262	0	0	0	0	0	0	0	0	0	0	0	0	0	0	0	0	0	0	0	0	0	0	15	0	41	0	0	0	0	0	0	0	0	0	0	0	0	0	0	0	0	0	0	0	0	13	0
ASV01005	GTAATACGTAGGGGGCAAGCGTTATCCGGAATTACTGGGTGTAAAGGGTGAGTAGGCGGTTTGGAAAGTCATATGTGAAAGCCCGAGGCTTAACCTCGGGATTGCATAAGAAACTCTCGAACTAGAGTACAGGAGAGGTAAGCGGAATTCCTAGTGTAGCGGTGAAATGCGTAGATATTAGGAAGAACACCAGTGGCGAAGGCGGCTTACTGGACTGAAACTGACGCTGAGTCACGAAAGCGTGGGGAGCGAACAGGATTAG	262	0	0	0	0	0	0	0	0	0	119	0	0	0	0	0	0	40	0	0	0	0	0	0	0	0	41	0	0	0	0	0	0	0	0	0	0	0	0	0	0	0	0	0	37	0	0	49
ASV00807	GTAATACGGAGGATGCAAGCGTTATCCGGAATCATTGGGTTTAAAGGGTCCGTAGGCGGCCAAATAAGTCAGTGGTGAAAGCCCATCGCTCAACGATGGAACGGCCATTGATACTGTTTGGCTTGAATTATTAGGAAGTAACTAGAATATGTAGTGTAGCGGTGAAATGCTTAGAGATTACATGGAATACCAATTGCGAAGGCAGGTTACTACTAATATATTGACGCTGATGGACGAAAGCGTGGGGAGCGAACAGGATTAG	262	0	0	0	0	0	13	0	0	0	0	0	0	0	0	0	0	0	0	15	0	0	9	0	0	0	0	0	0	0	0	0	0	0	0	0	0	0	0	0	0	0	0	0	0	0	23	20
ASV00897	GTAATACGGAGGGTGCAAGCGTTGTTCGGAATCACTGGGCGTAAAGGGCGCGCAGGCGGCCTGATCAGTCAGATGTGAAAGCCCACGGCTTAACTGTGGAAGTGCATTTGAAACTGTCAGGCTTGAGTACCAGAGGGGAAAGTGGAATTCCCGGTGTAGAGGTGAAATTCGTAGATATCGGGAGGAATACCGGTGGCGAAGGCGACTTTCTGGCTGGATACTGACGCTGAGGCGCGAAAGCGTGGGGAGCAAACAGGATTAG	262	0	0	0	0	0	0	0	0	0	0	0	0	0	0	0	0	0	0	0	0	0	0	0	0	0	0	0	0	13	26	0	16	44	0	14	28	59	0	0	0	0	0	0	0	0	0	0
ASV01007	GTAATACGTAGGGTCCGAGCGTTAATCGGAATTACTGGGCGTAAAGCGTGCGCAGGCGGTTATGTAAGACAGGCGTGAAATCCCCGGGCTCAACCTGGGAATTGCGCTTGTGACTGCATAGCTAGAGTGCGGCAGAGGGGGGTAGAATTCCACGTGTAGCAGTGAAATGCGTAGAGATGTGGAGGAATACCGATGGCGAAGGCAGCCCCCTGGGCCGATACTGACGCTCATGCACGAAAGCGTGGGGAGCAAACAGGATTAG	262	0	0	0	0	0	0	0	0	0	0	0	0	0	0	47	9	0	0	0	0	0	0	21	11	57	0	0	0	0	0	0	0	0	0	0	0	0	0	0	0	0	0	0	76	0	10	19
ASV01008	GTAATACGGGGGATGCAAGCGTTATCCGGAATGATTGGGCGTAAAGAGTCCGTAGGTAGTCAATCAAGTCTGCTGTTAAAGAGCGAGGCTTAACTTCGTAAAGGCAGTGGAAACTGGAAGACTAGAGTGTAGTAGGGGCAGAGGGAATTCCTGGTGTAGCGGTGAAATGCGTAGAGATCAGGAAGAACACCGGTGGCGAAGGCGCTCTGCTGGGCTATAACTGACACTGAGGGACGAAAGCTAGGGGAGCGAATGGGATTAG	262	0	0	33	0	0	0	0	0	0	0	0	0	0	0	0	0	0	0	0	0	0	0	0	0	0	0	0	19	0	0	20	0	0	0	188	17	0	0	0	0	0	69	0	0	0	0	0
ASV01010	GTAATACGAAGGGGGCTAGCGTTGTTCGGATTAACTGGGCGTAAAGCGCACGTAGGCGGATCTTTAAGTCAGGGGTGAAATCCCGGGGCTCAACCCCGGAACTGCCTTTGATACTGGAGATCTTGAGTTCGGGAGAGGTGAGTGGAACTGCGAGTGTAGAGGTGAAATTCGTAGATATTCGCAAGAACACCAGTGGCGAAGGCGGCTCACTGGCCCGATACTGACGCTGAGGTGCGAAAGCGTGGGGAGCAAACAGGATTAG	262	0	0	0	0	0	0	0	0	0	0	0	0	0	0	0	0	0	0	0	0	0	0	0	0	0	0	0	0	0	0	0	0	0	0	0	0	0	0	12	0	0	7	0	137	0	0	0
ASV01006	GTAATACGGAGGGTGCAAGCGTTAATCGGAATCACTGGGCGTAAAGCGCACGTAGGCCGTTTGGTAAGTCAGAGGTGAAAGCCCGTAGCTCAACTACGGAATTGCCTTTGATACTGCTGGACTTGAGTTCGGGAGAGGGTAGTGGAATTCCAGGTGTAGGAGTGAAATCCGTAGATATCTGGAGGAACATCAGTGGCGAAGGCGACTACCTGGACCGATACTGACGCTGAGGTGCGAAAGCGTGGGGAGCAAACAGGATTAG	262	0	0	0	6	0	39	123	7	0	0	0	0	0	0	0	0	0	0	0	0	0	0	0	0	0	0	0	0	0	0	0	0	8	0	0	0	0	0	0	0	15	0	69	5	0	0	0
ASV01011	GTAATACGGAGGGTGCAAGCGTTAATCGGAATTACTGGGCGTAAAGCGTGCGTAGGCGGCGCGTTAAGTCAGATGTGAAAGCCCTGGGCTCAACCTGGGAACTGCATTTGAAACTGGCGCGCTAGAGTTGAGTAGAGGTAAGTGGAATTTCAGGTGTAGCGGTGAAATGCGTAGATATCTGAAGGAACACCAGTGGCGAAGGCGACTTACTGGACTCAAACTGACGCTGAGGTACGAAAGCGTGGGTAGCAAACAGGATTAG	262	0	0	0	0	0	0	0	0	0	0	0	6	0	0	0	0	0	0	0	0	0	0	0	0	0	0	0	0	0	0	0	0	0	0	0	0	152	0	0	0	0	0	0	0	0	0	0
ASV01012	GTAATACAGAGGGTGCGAGCGTTAATCGGATTTACTGGGCGTAAAGCGCGCGTAGGTGGCTAATTAAGTCAAATGTGAAATCCCCGAGCTTAACTTGGGAATTGCATTCGATACTGGTTGGCTAGAGTATGGGAGAGGATGGTAGAATTCCAGGTGTAGCGGTGAAATGCGTAGAGATCTGGAGGAATACCGATGGCGAAGGCAGCCATCTGGCCTAATACTGACACTGAGGTGCGAAAGCATGGGGAGCAAACAGGATTAG	262	102	0	0	0	0	0	0	0	0	0	0	0	0	0	0	0	0	0	0	0	0	0	0	0	0	0	0	55	0	84	0	48	40	0	0	35	0	0	0	0	0	0	0	0	0	0	0
ASV01013	GTAATACGTAGGTGGCAAGCATTATCCGGATTTACTGGGCGTAAAGGGTGCGTAGGCGGATTTTTAAGTGAGATGTGAAATACCCGGGCTCAACCTGGGGGCTGCATTTTAAACTGGAAATCTAGAGTGCAGGAGAGGAAAGTGGAATTCCTAGTGTAGCGGTGAAATGCGTAGAGATTAGGAAGAACACCAGTGGCGAAGGCGACTTTCTGGACTGTAACTGACGCTGAGGCACGAAAGCGTGGGGAGCAAACAGGATTAG	262	0	0	0	0	0	0	0	0	0	0	0	0	0	0	0	0	0	0	0	0	0	0	0	0	0	0	0	0	0	0	0	0	0	0	0	0	0	0	0	0	0	0	0	0	0	0	0
ASV01014	GTAATACGTAGGGTGCGAGCGTTAATCGGAATTACTGGGCGTAAAGCGAGCGCAGACGGTTATTTAAGCAGGATGTGAAATCCCCGAGCTCAACTTGGGAACTGCGTACTGAACTGGGTAACTAGAGTGTGTCAGAGGGGGGTAGAATTCCACGTGTAGCAGTGAAATGCGTAGAGATGTGGAGGAATACCGATGGCGAAGGCAGCCCCCTGGGATAACACTGACGTTCATGCTCGAAAGCGTGGGTAGCAAACAGGATTAG	262	15	0	0	0	0	0	0	0	0	0	0	0	0	0	0	0	0	0	0	0	0	0	0	0	0	0	0	29	0	61	15	0	9	0	33	77	0	0	0	0	0	0	0	0	0	0	0
ASV01017	GTAATACGGAGGGTGCAAGCGTTAATCGGAATCACTGGGCGTAAAGCGCACGTAGGCGGCCCGTTAAGTCAGATGTGAAACCCCTGGGCTCAACCTGGGAATGGCATTTGATACTAGCGCGCTCGAGTCTGATAGAGGGGGGTGGAATTCCAGGTGTAGCGGTGAAATGCGTAGATATCTGGAGGAACACCGGTGGCGAAGGCGGCCCCCTGGATCATGACTGACGCTGAGGTGCGAAAGCGTGGGTAGCAAACAGGATTAG	262	0	0	0	0	0	0	0	0	0	0	0	0	0	0	15	0	0	0	0	0	0	0	0	0	0	0	0	0	0	0	0	0	0	13	0	0	178	0	0	0	0	0	0	0	0	0	0
ASV01016	GTAATACGTAGGGGGCTAGCGTTATCCGGAATTACTGGGCGTAAAGGGTGCGTAGGTGGTTTTTTAAGTCAGAAGTGAAAGGCTACGGCTCAACCGTAGTAAGCTTTTGAAACTAGAGAACTTGAGTGCAGGAGAGGAGAGTAGAATTCCTAGTGTAGCGGTGAAATGCGTAGATATTAGGAGGAATACCAGTAGCGAAGGCGGCTCTCTGGACTGTAACTGACACTGAGGCACGAAAGCGTGGGGAGCAAACAGGATTAG	261	0	0	0	0	0	0	0	0	0	0	0	0	0	0	0	0	0	0	0	0	0	0	0	0	0	0	0	0	0	0	0	0	0	0	21	294	0	0	0	0	0	0	0	0	0	0	0
ASV01020	GTAATACGGAGGGTGCAAGCGTTAATCGGAATAACTGGGCGTAAAGCGCACGCAGGCGGTTGGATAAGCGAGATGTGAAAGCCCCGGGCTCAACCTGGGAACTGCATTTCGAACTGTCCGACTAGAGTCTTGTAGAGGGGGGTAGAATTCCAGGTGTAGCGGTGAAATGCGTAGAGATCTGGAGGAATACCGGTGGCGAAGGCGGCCCCCTGGACAAAGACTGACGCTCAGGTGCGAAAGCGTGGGGAGCAAACAGGATTAG	262	31	20	0	0	0	0	16	0	0	0	0	0	0	0	0	0	0	0	0	0	0	0	53	0	0	0	0	13	0	32	3	11	7	0	11	8	0	0	0	0	8	26	9	0	0	0	0
ASV01023	GTAATACAGAGGGGGCAAGCGTTATTCGGAATTACTGGGCGTAAAGGGCGCGTAGGCGGTTCTTTAAGTCGGATGTGCAATCCCCGAGCTCAACTTGGGAACTGCATCCGAAACTGGGGAGCTAGAGTGCTGGAGAGGGTGGTGGAATTCCACGTGTAGCGGTGAAATGCGTAGAGATGTGGAGGAACACCAGTGGCGAAGGCGGCCACCTGGACAGTAACTGACGCTGAGGCGCGAAAGTGTGGGGAGCAAACAGGATTAG	262	0	0	0	0	0	6	33	24	0	0	0	0	0	0	0	0	0	0	0	0	0	0	0	0	0	0	0	3	0	12	0	0	24	0	10	0	0	0	0	15	0	0	17	0	0	0	0
ASV01025	GTAATACGTAGGGGGCAAGCGTTATCCGGATTTACTGGGTGTAAAGGGAGCGTAGACGGCACGGCAAGCCAGATGTGAAAGCCCGGGGCTCAACCCCGGGACTGCATTTGGAACTGCTGAGCTAGAGTGTCGGAGAGGCAAGTGGAATTCCTAGTGTAGCGGTGAAATGCGTAGATATTAGGAGGAACACCAGTGGCGAAGGCGGCTTGCTGGACGATGACTGACGTTGAGGCTCGAAAGCGTGGGGAGCAAACAGGATTAG	262	61	29	0	0	0	0	0	0	0	0	0	0	0	0	0	0	0	0	0	0	0	0	0	0	0	0	0	65	15	35	12	25	24	11	0	31	19	0	0	0	0	0	0	0	0	0	0
ASV01027	GTAAAACGTAGGTCACAAGCGTTGTCCGGAATTACTGGGTGTAAAGGGAGCGCAGGCGGGAAGACAAGTTGGAAGTGAAATCTATGGGCTCAACCCATAAACTGCTTTCAAAACTGTTTTTCTTGAGTAGTGCAGAGGTAGGCGGAATTCCCGGTGTAGCGGTGGAATGCGTAGATATCGGGAGGAACACCAGTGGCGAAGGCGGCCTACTGGGCACCAACTGACGCTGAGGCTCGAAAGTGTGGGTAGCAAACAGGATTAG	262	24	34	0	0	0	0	0	0	0	0	0	0	0	0	0	0	0	0	0	0	0	0	0	0	0	0	0	79	0	28	10	28	0	9	0	12	0	0	0	0	0	0	18	0	0	0	0
ASV00885	GTAATACGGAGGGTGCAAGCGTTAATCGGAATCACTGGGCGTAAAGCGCGCGTAGGCGGCCTTATAAGTCAGGGGTGAAATCCCACGGCTCAACCGTGGAACTGCCCTTGATACTGTTTGGCTTGAGTCTGTGAGAGGGTAGTGGAATTCCAGGTGTAGGAGTGAAATCCGTAGATATCTGGAGGAACATCAGTGGCGAAGGCGACTACCTGGTGCAGTACTGACGCTGAGGTGCGAAAGCGTGGGGATCAAACAGGATTAG	262	0	0	0	0	0	0	0	0	98	86	52	43	0	0	0	0	0	0	0	0	0	0	0	0	0	27	0	0	0	0	0	0	0	0	0	0	0	0	0	0	0	0	0	0	0	0	0
ASV01022	GTAAAACGTAGGTCACAAGCGTTGTCCGGAATTACTGGGTGTAAAGGGAGCGCAGGCGGGAAGACAAGTTGGAAGTGAAATCCATGGGCTCAACCCATGAACTGCTTTCAAAACTGTTTTTCTTGAGTAGTGCAGAGGTAGGCGGAATTCCCGGTGTAGCGGTGGAATGCGTAGATATCGGGAGGAACACCAGTGGCGAAGGCGGCCTACTGGGCACCAACTGACGCTGAGGCTCGAAAGTGTGGGTAGCAAACAGGATTAG	262	0	44	0	0	0	0	0	0	0	0	0	0	0	0	0	0	0	0	0	0	0	0	0	0	0	0	0	97	24	0	0	0	32	0	0	40	0	0	0	0	0	0	0	0	0	0	0
ASV01029	GTAATACGGAGGGTGCAAGCGTTATCCGGATTTATTGGGTTTAAAGGGTCCGTAGGCGGACTTATAAGTCAGTGGTGAAATCCTGTCGCTTAACGATAGAACTGCCATTGATACTGTAAGTCTTGAGTATATTTGAGGTAGCTGGAATAAGTAGTGTAGCGGTGAAATGCATAGATATTACTTAGAACACCAATTGCGAAGGCAGGTTACCAAGATATAACTGACGCTGAGGGACGAAAGCGTGGGGAGCGAACAGGATTAG	262	81	0	0	0	0	0	0	0	0	0	0	0	0	0	0	0	0	0	0	0	0	0	0	0	0	0	0	147	0	70	0	0	51	0	0	0	0	0	0	0	0	0	0	0	0	0	0
ASV01031	GTAATACGGAGGATGCAAGCGTTATCCGGATTCATTGGGTTTAAAGGGTGCGCAGGCGGAATGTTAAGTCAGTGGTGAAAGCCTGCAGCTCAACTGTAGAACTGCCATTGATACTGACATTCTTGAGTATTGTTGAGGTAGGCGGAATGTGTCATGTAGCGGTGAAATGCTTAGATATGACACAGAACACCGATCGCGAAGGCAGCTTACCAAGCAATAACTGACGCTCATGCACGAAAGCGTGGGGATCAAACAGGATTAG	262	9	5	0	9	0	30	0	0	0	0	0	0	0	0	0	0	0	0	0	0	0	0	0	0	0	0	0	0	0	25	0	0	6	0	9	29	0	0	0	0	0	0	16	0	0	0	0
ASV01030	GTAATACGTAGGGTCCAAGCGTTAATCAGAATTACTGGGCGTAAAGCGTCCGCAGGTGGCTTGATAAGATAGAGGTGAAATCCCTGGGCTCAACCTAGGAATTGCCTTTATGACTGTCTCGCTAGAGTATGGGAGAGGGGGGTGGAATTCCACGTGTAGCAGTGAAATGCGTAGAGATGTGGAGGAACACCGATGGCGAAGGCAACCCCCTGGCCTAATACTGACACTCATGGACGAAAGCGTGGGGAGCAAACAGGATTAG	262	0	0	0	0	0	0	0	0	0	0	0	0	0	0	0	0	0	0	0	0	0	61	0	0	0	0	0	0	0	0	0	0	0	0	0	0	0	0	0	0	0	0	0	0	0	0	0
ASV00770	GTAATACGTAGGGTGCAAGCGTTAATCGGAATTACTGGGCGTAAAGCGTGCGCAGGCGGTTTTGTAAGACAGTGGTGAAATCCCCGGGCTCAACCTGGGAACTGCCATTGTGACTGCAAGGCTGGAGTGCGGCAGAGGGGGATGGAATTCCGCGTGTAGCAGTGAAATGCGTAGATATGCGGAGGAACACCGATGGCGAAGGCAATCCCCTGGGCCTGCACTGACGCTCATGCACGAAAGCGTGGGGAGCAAACAGGATTAG	262	49	0	0	0	0	0	0	0	0	0	0	0	0	0	0	0	0	0	0	0	0	0	0	0	0	0	0	37	0	86	0	32	0	0	0	45	97	0	0	0	0	0	0	0	0	0	0
ASV01033	GTAATACGGGGGGTGCAAGCGTTACTCGGAATCACTGGGCGTAAAGGGAGCGTAGGCGTTCTATTAAGTCTTGAGTGAAAGCCTGCAGCCTAACTGCAGAACTGCTTGGGAAACTGATAGAATTGAGTATGGAAGAGGTCAGTGGAATTTCCGGTGTAGGGGTAAAATCCGTAGATATCGGAAGGAATACCAGAAGCGAAGGCGACTGACTGGGACATTACTGACGCTGAGGCTCGAAAGCGTGGGGAGCAAACAGGATTAG	262	0	0	0	0	0	0	0	17	0	0	0	0	0	0	0	0	0	0	0	0	0	0	0	0	0	0	0	0	0	0	0	0	0	23	35	0	0	0	0	0	0	0	14	8	0	0	0
ASV01036	GTAATACAGAGGGGGCAAGCGTTATTCGGAATTATTGGGCGTAAAGGGCGCGTAGGCGGTTTTGTAAGTAGGATGTGTAATCCCCGAGCTCAACTTGGGAACTGCATCCTAGACTGCAAGGCTAGAGTGCTGGAGAGGGTGGTAGAATTCCACGTGTAGCGGTGAAATGCGTAGAGATGTGGAGGAATACCAGTGGCGAAGGCGGCCACCTGGACAGTAACTGACGCTGAGGCGCGAAAGTGTGGGTAGCAAACAGGATTAG	262	0	0	0	32	0	2	5	0	0	0	0	0	0	0	0	0	0	0	0	0	0	0	0	0	0	0	0	9	4	0	0	0	17	0	8	0	0	0	19	23	18	17	30	0	0	0	0
ASV00266	GTAATACGAAGGGGGCTAGCGTTGTTCGGATTTACTGGGCGTAAAGCGCACGTAGGCGGACTTTTAAGTCAGGGGTGAAATCCCAGAGCTCAACTCTGGAACTGCCTTTGATACTGGAAGTCTTGAGTATGGTAGAGGTGAGTGGAATTCCGAGTGTAGAGGTGAAATTCGTAGATATTCGGAGGAACACCAGTGGCGAAGGCGGCTCACTGGACCATTACTGACGCTGAGGTGCGAAAGCGTGGGGAGCAAACAGGATTAG	262	0	0	0	0	0	0	0	0	0	0	0	0	0	0	0	0	0	0	0	0	0	0	0	0	0	0	0	0	0	0	0	0	0	0	0	0	0	0	0	0	0	0	0	0	0	0	0
ASV01037	GTAATACGGAAGGTCCAGGCGTTATCCGGATTTATTGGGTTTAAAGGGAGCGTAGGCCGTCTGTTAAGCGTGTTGTGAAATGTAGATGCTCAACATCTGAATTGCAGCGCGAACTGGCAGACTTGAGTGTGCGCAACGTAGGCGGAATTCGTGGTGTAGCGGTGAAATGCTTAGATATCACGAAGAACTCCGATTGCGAAGGCAGCTTACGGGAGCACAACTGACGCTGAAGCTCGAAAGTGCGGGTATCGAACAGGATTAG	262	43	31	0	0	0	0	0	0	0	0	0	0	0	0	0	0	0	0	0	0	0	0	0	0	0	0	0	37	13	32	13	29	59	10	0	38	0	0	0	0	0	0	0	0	0	0	0
ASV01040	GTAATACGTAGGGTGCAAGCGTTGTCCGGAATTACTGGGTTTAAAGGGTGCGTAGGCGGGTCTATAAGTCAGCGGTAAAATATTCAGGCTCAACTTGGGTTGTGCCGTTGATACTGTAGGTCTTGAGAAAAGATAACGAAGCCGGAATTCATGGTGTAGCGGTGAAATGCATAGATACCATGAGGAACACCGATAGCGTAGGCAGGTTTCGGGTCTTTATCTGACGCTGATGCACGACAGCATGGGGATCAAACAGGATTAG	262	5	0	9	15	0	15	0	28	0	0	0	0	0	0	0	0	0	0	0	0	0	0	0	0	0	0	0	0	6	17	0	0	3	6	52	8	0	0	0	0	0	5	0	0	0	0	0
ASV01041	GTAATACGAAGGGTGCAAGCGTTGTTCGGATTTATTGGGCGTAAAGCGCGCGCAGGCGGGTAATTAAGTCAGGTGTGAAATCTCAGGGCTCAACCCTGAAACTGCGCCTGAAACTGGTTATCTAGAATGTCGGAGAGGGAAGGGGAATTTCGCATGTAGGGGTAAAATCCGTAGATATGCGAAGGAATACCAGAGGCGAAGGCGCCTTCCTGGACGATGATTGACGCTGAGGCGCGAAAGCGTGGGGAGCAAACAGGATTAG	262	0	0	0	6	0	13	76	7	0	0	0	0	0	0	0	0	0	0	0	0	0	0	0	0	0	0	0	10	7	0	0	0	45	0	0	0	0	0	0	0	7	6	96	0	0	0	0
ASV01042	GTAATACGTAGGGTGCAAGCGTTAATCGGAATTACTGGGCGTAAAGCGTGCGCAGGCGGTTTTGTAAGACTGTCGTGAAATCCCCGGGCTCAACCTGGGAATGGCGATGGTGACTGCAAGGCTAGAGTTTGGCAGAGGGGGGTAGAATTCCACGTGTAGCAGTGAAATGCGTAGATATGTGGAGGAACACCGATGGCGAAGGCAGCCCCCTGGGTCAAAACTGACGCTCATGCACGAAAGCGTGGGGAGCAAACAGGATTAG	262	0	0	0	0	0	0	0	0	0	0	0	0	0	0	0	0	0	0	40	0	0	0	0	0	0	0	0	0	0	0	0	0	0	0	0	0	0	0	0	0	0	0	0	0	0	0	0
ASV01043	GTAATACGTAGGGGGCAAGCGTTATCCGGAATCACTGGGCGTAAAGGGTGCGTAGGTGGTCCATCAAGTCAGAAGTGAAAGGCAGTGGCTTAACCACTGTAAGCTTTTGAAACTGACGGACTTGAGTGCAGGAGAGGTAAGTGGAATTCCTAGTGTAGCGGTGAAATGCGTAGATATTAGGAGGAACACCAGTGGCGAAGGCGACTTACTGGACTGTAACTGACGCTGAGGCACGAAAGCGTGGGGAGCGAACAGGATTAG	261	0	0	0	24	0	2	38	28	0	0	0	0	0	0	0	0	0	0	0	0	0	0	0	0	0	0	0	0	0	0	0	0	0	0	12	0	0	0	0	0	36	25	13	0	0	0	0
ASV01046	GTAATACGAAGGGGGCTAGCGTTACTCGGAATTACTGGGCGTAAAGGGCGCGTAGGCGGCTCTGTTAGTCAGGCGTGAAATTCCTGGGCTTAACCTGGGGACTGCGCTTGATACTGCAGGGCTTGAGGCCGAGAGAGGGTGGTGGAATTCCCAGTGTAGAGGTGAAATTCGTAGATATTGGGAAGAACACCGGTGGCGAAGGCGACCACCTGGCTCGGTACTGACGCTGAGGCGCGACAGCGTGGGGAGCAAACAGGATTAG	262	0	0	0	0	0	0	0	0	0	0	0	0	0	0	0	0	0	0	0	0	0	0	39	27	5	22	0	0	0	19	0	0	0	0	0	0	29	0	0	0	0	0	0	0	0	0	0
ASV01047	GTAATACGTAGGGTGCAAGCGTTGTCCGGAATTATTGGGCGTAAAGAGCTCGTAGGCGGCTTGTCGCGTCTGCTGTGAAAACCCGAGGCTCAACCTCGGGCCTGCAGTGGGTACGGGCAAGCTAGAGTGCGGTAGGGGAGATTGGAATTCCTGGTGTAGCGGTGGAATGCGCAGATATCAGGAGGAACACCGATGGCGAAGGCAGATCTCTGGGCCGTAACTGACGCTGAGGAGCGAAAGCATGGGGAGCGAACAGGATTAG	262	0	45	0	0	0	0	0	0	0	0	0	0	0	0	0	0	0	0	0	0	0	0	0	0	0	0	0	37	0	0	0	39	9	0	0	0	0	0	0	0	0	0	0	0	0	0	0
ASV00677	GTAATACGGAGGGTGCGAGCGTTAATCGGAATTACTGGGCGTAAAGCGCGCGTAGGCGGCTTGATAAGCCGGTTGTGAAAGCCCCGGGCTCAACCTGGGAACGGCATCCGGAACTGTCAGGCTAGAGTGCAGGAGAGGAAGGTAGAATTCCCGGTGTAGCGGTGAAATGCGTAGAGATCGGGAGGAATACCAGTGGCGAAGGCGGCCTTCTGGACTGACACTGACGCTGAGGTGCGAAAGCGTGGGTAGCAAACAGGATTAG	262	11	0	0	0	0	0	0	0	0	0	0	0	0	0	3	0	4	0	0	0	12	10	0	0	0	0	0	0	0	0	0	0	0	0	0	0	0	0	0	0	0	0	12	0	0	0	16
ASV01050	GTAATACGGAGGATCCGAGCGTTATCCGGATTTACTGGGTTTAAAGGGTGCGTAGGCGGGCGCTTAAGTCAGCGGTGAAATGCGGGGGCTCAACCTTCGAACGGCCGTTGATACTGGGCGCCTTGGATTCGGTCGAGGCGGGCGGAATGCGACATGTAGCGGTGAAATGCTTAGATATGTCGCAGAACGCCGATTGCGAAGGCAGCTCGCCGGGCCGATATTGACGCTGAGGCACGAAAGCGTGGGGATCGAACAGGATTAG	262	0	0	4	0	0	6	0	0	0	0	0	0	0	0	0	0	0	0	0	0	0	0	0	0	0	0	0	23	0	15	0	7	30	13	44	20	0	0	3	46	0	14	36	0	0	0	0
ASV01051	GTAATACGTAGGGTGCAAGCGTTAATCGGAATTACTGGGCGTAAAGCGTGCGCAGGCGGTTCTATAAGACAGAGGTGAAATCCCCGGGCTCAACCTGGGAACTGCCTTTGTGACTGTAGGGCTAGAGTGCGGCAGAGGGGGATGGAATTCCGCGTGTAGCAGTGAAATGCGTAGATATGCGGAGGAACACCGATGGCGAAGGCAATCCCCTGGGCCTGCACTGACGCTCATGCACGAAAGCGTGGGGAGCAAACAGGATTAG	262	48	0	0	0	0	0	0	0	0	0	0	0	0	0	0	0	0	0	0	0	0	0	0	0	0	0	0	19	14	0	0	15	0	32	0	15	0	0	0	31	0	0	0	0	0	0	0
ASV01052	GTAATACGGAGGGTGCAAGCGTTAATCGGAATCACTGGGCGTAAAGCGCGCGTAGGCCGCCTTTTAAGTCGGACGTGAAAGCCCTCGGCTCAACCGAGGAACTGCGTTCGAAACTGGGAGGCTTGAGTCCTGGAGAGGGTGGCGGAATTCCGGGTGTAGGAGTGAAATCCGTAGATATCCGGAGGAACACCGGTGGCGAAGGCGGCCACCTGGACAGGTACTGACGCTGAGGCGCGAAAGCGTGGGGAGCAAACAGGATTAG	262	0	0	0	0	0	0	0	0	0	0	0	0	0	0	0	0	0	0	0	0	0	0	0	0	0	0	0	0	0	0	0	0	0	0	0	0	0	0	0	20	0	0	0	0	0	0	0
ASV00919	GTAATACGGAGGGAGCTAGCGTTGTTCGGAATTACTGGGCGTAAAGCGCACGTAGGCGGTTACTCAAGTCAGAGGTGAAAGCCCGGGGCTCAACCCCGGAACTGCCTTTGAAACTAGGTAACTAGAATCTTGGAGAGGTCAGTGGAATTCCGAGTGTAGAGGTGAAATTCGTAGATATTCGGAAGAACACCAGTGGCGAAGGCGACTGACTGGACAAGTATTGACGCTGAGGTGCGAAAGCGTGGGGAGCAAACAGGATTAG	262	0	0	0	0	0	0	0	0	0	0	0	0	0	0	0	0	0	0	0	0	0	0	0	0	0	0	0	0	0	0	0	0	0	0	0	0	0	0	0	0	0	0	0	0	0	0	0
ASV01057	GTAATACGTAGGGTGCAAGCGTTAATCGGAATTACTGGGCGTAAAGCGTGCGCAGGCGGTTATGTAAGACAGATGTGAAATCCCCGGGCTCAACCTGGGAACTGCATTTGTGACTGCATAGCTGGAGTACGGCAGAGGGGGATGGAATTCCGCGTGTAGCAGTGAAATGCGTAGATATGCGGAGGAACACCGATGGCGAAGGCAATCCCCTGGGCCTGTACTGACGCTCATGCACGAAAGCGTGGGGAGCAAACAGGATTAG	262	0	0	0	0	0	0	0	0	0	0	0	0	0	0	0	0	0	0	0	0	0	0	0	0	0	0	0	0	0	0	0	0	0	0	0	0	0	0	0	0	0	0	0	0	0	0	0
ASV01058	GTAATACGGAGGGTGCAAGCGTTAATCGGAATCACTGGGCGTAAAGCGCACGTAGGCGGCACGTTAAGTCAGATGTGAAACCCCTGGGCTCAACCTGGGAATGGCATTTGATACTGACGCGCTCGAGTCTGAGAGAGGGAGGTGGAATTCCAGGTGTAGCGGTGAAATGCGTAGATATCTGGAGGAACACCGGTGGCGAAGGCGGCCTCCTGGCTCATGACTGACGCTGAGGTGCGAAAGCGTGGGGAGCAAACAGGATTAG	262	0	0	0	32	0	0	0	30	0	0	0	0	0	0	0	0	0	0	0	0	0	0	0	0	0	0	0	0	0	0	0	0	13	0	16	16	16	0	0	0	0	0	0	0	0	0	0
ASV00935	GTAATACGTAGGGTCCAAGCGTTAATCGGAATTACTGGGCGTAAAGCGTGCGCAGGCGGCAGACTAAGCCAGATGTGAAATCCCCGGGCTCAACCTGGGAACTGCGTTTGGAACTGGTCAGCTAGAGTACGTCAGAGGGGGGTAGAATTCCACGTGTAGCAGTGAAATGCGTAGAGATGTGGAGGAATACCGATGGCGAAGGCAGCCCCCTGGGATGATACTGACGCTCATGCACGAAAGCGTGGGGAGCAAACAGGATTAG	262	0	0	0	0	0	0	0	0	0	0	0	0	0	0	0	0	0	0	22	0	0	0	0	0	0	0	0	0	0	0	0	0	0	0	0	0	0	0	126	32	0	0	0	0	0	0	0
ASV01060	GTAATACGTAGGTCCCGAGCGTTGTCCGGATTTATTGGGCGTAAAGCGAGCGCAGGTGGTTGTATAAGTCTGAAGTAAAAGGCAGTGGCTCAACCATTGTGTGCTTTGGAAACTGTACAACTTGAGTGCAGAAGGGGAGAGTGGAATTCCATGTGTAGCGGTGAAATGCGTAGATATATGGAGGAACACCGGTGGCGAAAGCGGCTCTCTGGTCTGTAACTGACGCTGAGGCTCGAAAGCGTGGGGAGCAAACAGGATTAG	261	26	0	9	10	0	0	0	0	0	0	0	0	0	0	0	0	0	0	0	0	0	0	0	0	0	0	0	4	28	2	34	2	30	14	0	2	7	0	0	0	0	0	21	0	0	0	0
ASV01059	GTAATACGAAGGGTGCAAGCGTTAATCGGAATTACTGGGCGTAAAGCGCGCGTAGGTGGTTCAGCAAGTTGGAGGTGAAATCCCCGGGCTCAACCTGGGAACTGCCTCCAAAACTATTGAGCTAGAGTACGGTAGAGGGTAGTGGAATTTCCTGTGTAGCGGTGAAATGCGTAGATATAGGAAGGAACACCAGTGGCGAAGGCGACTACCTGGACTGATACTGACACTGAGGTGCGAAAGCGTGGGGAGCAAACAGGATTAG	262	0	0	0	0	0	0	0	0	0	0	0	0	0	0	0	0	0	0	0	0	0	0	0	0	0	0	0	90	0	177	0	0	0	0	0	60	0	0	0	0	0	0	0	0	0	0	0
ASV01055	GTAATACGTAGGGGGCGAGCGTTATCCGGAATTATTGGGCGTAAAGGGTTCGCAGGTGGACCAATAAGTCAGGTGTGAAAGGTAGTGGCTCAACCACTGCAAGCACCTGAAACTGTAGGTCTTGAGTGCAGGAGAGGTAAGTGGAATTCCTAGTGTAGCGGTGGAATGCGTAGATATTAGGAGGAACACCAGTGGCGAAGGCGGCTTACTGGACTGTAACTGACGTTGAGGCTCGAAAGCGTGGGGAGCAAACAGGATTAG	261	0	0	0	0	0	0	0	0	77	0	11	29	0	0	0	15	3	2	1	1	1	19	0	2	3	0	0	0	0	0	0	0	0	0	0	0	0	0	0	0	0	0	0	4	1	1	1
ASV01061	GTAATACGGAGGATCCGAGCGTTATCCGGATTTATTAGGTTTAAAGGGTGCGTAGGCGGATGAATAAGTCAGTGGTGAAATACTCCAGCTTAACTGGAGCACTGCCGTTGATACTGTTTATCTAGAATGCGGTTGAAGTAGGCGGAATGTGTAATGTAGCGGTGAAATGCATAGATATTACACAGAACACCGATTGCGAAGGCAGCTTGCTAAGCCGTGATTGACGCTGATGCACGAAAGCGTGGGTAGCGAACAGGATTAG	262	0	0	0	0	0	0	0	0	0	0	0	0	0	0	0	0	0	0	0	0	0	0	0	0	0	0	0	0	21	0	0	0	6	0	92	0	0	0	6	37	32	21	94	0	0	0	0
ASV00836	GTAATACGGAGGGGGCTAGCGTTGTTCGGAATTACTGGGCGTAAAGCGCACGTAGGCGGACCAGAAAGTTGGGGGTGAAATCCCGGGGCTCAACCTCGGAACTGCCTTCAAAACTATTGGTCTGGAGTTCGAGAGAGGTGAGTGGAATTCCGAGTGTAGAGGTGAAATTCGTAGATATTCGGAGGAACACCAGTGGCGAAGGCGGCTCACTGGCTCGATACTGACGCTGAGGTGCGAAAGCGTGGGGAGCAAACAGGATTAG	262	0	0	0	0	0	0	0	0	0	0	0	0	0	0	18	0	0	0	25	0	0	0	0	0	0	0	0	29	0	0	0	20	0	0	0	0	60	0	0	0	0	0	17	0	0	0	0
ASV01063	GTAATACGTAGGGGGCGAGCGTTATCCGGAATTATTGGGCGTAAAGAGTACGTAGGTGGTCTTTTAAGCGCAGGGTTTAAGGCAATGGCTTAACTATTGTTCGCCCTGTGAACTGGGAGACTTGAGTGCAGGAGAGGAAAGCGGAATTCCTAGTGTAGCGGTGAAATGCGTAGATATTAGGAGGAACACCAGTGGCGAAGGCGGCTTTCTGGACTGTAACTGACACTGAGGCACGAAAGCGTGGGGAGCAAACAGGATTAG	261	0	0	0	0	0	2	0	0	0	0	0	0	0	0	0	0	0	0	0	0	0	0	0	0	0	0	0	1	38	0	0	14	16	0	19	0	0	0	0	0	0	0	23	0	0	0	0
ASV00970	GTAATACGGAGGGTGCAAGCGTTGTCCGGATTTATTGGGTTTAAAGGGTGCGTAGGCGGCTATTTAAGTCAGCGGTGAAAGACTTCAGCTTAACTGGGGCAGTGCCATTGATACTGGATAGCTTGAGTGTTGGAGGGGTACATGGAATTGATGGTGTAGCGGTGAAATGCATAGATACCATCAGGAACACCGATAGCGAAGGCATTGTACTGGCCAACAACTGACGCTGAGGCACGAAAGTGTGGGGATCGAACAGGATTAG	262	7	0	0	36	2	12	0	0	0	0	0	0	0	0	0	0	0	0	0	0	0	0	0	0	0	0	0	12	9	0	0	0	6	0	22	0	0	0	0	0	0	0	0	0	0	0	0
ASV01064	GTAATACGGAGGATGCGAGCGTTATCCGGATTTATTGGGTTTAAAGGGTGCGTAGGCGGAGACCTAAGTCAGCGGTGAAATCTCGAGGCTCAACCTCGAACCTGCCGTTGAAACTGAGTCCCTTGAGTATAGATGAAGTAGGCGGAATTCGTTGTGTAGCGGTGAAATGCATAGATATAACGAAGAACCCCGATTGCGTAGGCAGCTTACTAAACTATAACTGACGCTCATGCACGAAAGCGTGGGTATCAAACAGGATTAG	262	0	0	0	0	0	0	0	0	3	44	27	10	15	0	0	0	2	0	1	0	0	2	3	10	0	11	0	0	0	0	0	0	0	0	0	0	0	0	0	0	0	0	0	0	0	2	5
ASV01065	GTAATACGGAGGGTGCAAGCGTTAATCGGAATCACTGGGCGTAAAGCGCGCGTAGGCGGCCGGCTAAGTCAGATGTGAAAGCCCCGGGCTCAACCTGGGAACGGCATTTGATACTGACCGGCTCGAGTCTGAGAGAGGGGGGTGGAATTCCAGGTGTAGCGGTGAAATGCGTAGATATCTGGAGGAACACCAGTGGCGAAGGCGGCCCCCTGGTTCAAGACTGACGCTGAGGTGCGAAAGCGTGGGGAGCAAACAGGATTAG	262	0	0	0	0	0	0	0	0	0	0	0	0	0	0	0	0	0	0	0	0	0	0	0	0	0	0	0	0	0	21	0	0	0	0	0	0	20	0	0	0	0	0	0	0	0	0	0
ASV01056	GTAATACGTAGGTGGCAAGCGTTGTCCGGATTTATTGGGTTTAAAGGGTGCGTAGGCGGCTTATTAAGTCAGTGGTCAAATCGTGTGGCTCAACCATACTTCGCCATTGATACTGATAGGCTAGAATGCGAGCGAGGATGCTGGAATGAGTGGTGTAGCGGTGAAATGCATAGATATCACTCAGAACACCGATTGCGAAGGCAGGCATCTGGTTCGCTATTGACGCTGAGGCACGAAAGTGTGGGGAGCAAACAGGATTAG	261	0	0	5	5	0	0	0	0	0	0	0	0	0	0	0	0	0	0	0	0	0	0	0	0	0	0	0	7	24	22	10	0	0	5	55	15	0	0	0	0	0	5	0	0	0	0	0
ASV01068	GTAATACGGAGGGTGCAAGCGTTATTCGGATTTATTGGGCGTAAAGGGCGCGCAGGCGGTTTTTTAGGTCGGATGTGAAATCCCGTGGCTTAACTGCGGAAGTGCATTCGAAACCGGAAGACTTGAGTATGGGAGAGGGAAACGGAATTCCCGGTGTAGCGGTGAAATGCGTAGATATCGGGAGGAACACCTGTGGCGAAAGCGGTTTCCCGGACCAATACTGACGCTGAGGCGCGAAGGCGCGGGGATCAAACAGGATTAG	262	9	0	0	5	0	0	0	0	0	0	0	0	0	0	0	0	0	0	0	0	0	0	0	0	0	0	0	0	0	0	0	0	21	0	51	0	0	0	0	0	0	6	12	0	0	0	0
ASV01069	GTAATACGGAGGGCGCAAGCGTTAATCGGAATCACTGGGCGTAAAGCGTGCGTAGGCTGCTTGATAAGTCAGACGTGAAATCCCTCGGCTCAACCGGGGAACTGCGTTTGATACTGTCGAGCTAGAGTCCTGGAGAGGGTGGCGGAATTCCTGGTGTAGGAGTGAAATCCGTAGATATCAGGAGGAACACCGGTGGCGAAGGCGGCCACCTGGACAGGTACTGACGCTGAGGTACGAAAGCGTGGGGAGCAAACAGGATTAG	262	0	0	0	0	0	39	48	44	0	0	0	0	0	0	0	0	0	0	0	0	0	0	0	0	0	0	0	0	0	0	0	0	0	0	0	0	0	0	0	0	0	0	0	0	0	0	0
ASV01076	GTAATACGGAGGGTCCGAGCGTTATCCGGATTTATTGGGTTTAAAGGGTGCGTAGGCGGTTTTATAAGTCAGCGGTGAAATTTTCCGGCTCAACCGGGATACTGCCGTTGATACTGTAAGGCTAGGATATGGTTGCTGTGAGTGGAATGTGTGGTGTAGCGGTGAAATGCTTAGATATCACACAGAATATCGATTGCGAAGGCAGCTCACAAAGCCATTATTGACGCTGAGGCACGAAAGTGTGGGGATCAAACAGGATTAG	262	11	17	7	17	0	12	0	0	0	0	0	0	0	0	0	0	0	0	0	0	0	0	0	0	0	0	0	13	0	21	4	4	2	9	12	8	0	0	0	5	4	10	11	0	0	0	0
ASV01072	GTAATACAGAGGGTGCAAGCGTTAATCGGAATTACTGGGCGTAAAGGGTCTGTAGGCGGATTATTAAGTCGGATGTGAAATCCCCGGGCTCAACCTGGGAACGGCATTCGATACTGGTAGTCTAGAGTGTGCAAGAGGATGGGGGAATTCCTGGTGTAGCAGTGAAATGCGTAGAGATCAGGAGGAACATCAATGGCGAAGGCACCTTTCTGGGGCAACACTGACGCTGAGAGACGAAAGCGTGGGGAGCAAACAGGATTAG	262	21	3	0	0	0	0	0	0	0	0	0	0	0	0	0	0	0	0	0	0	0	0	0	0	0	0	0	27	17	9	0	13	32	0	64	0	0	0	0	0	0	0	0	0	0	0	0
ASV01074	GTAATACGGAGGATCCAAGCGTTATCCGGAATCATTGGGTTTAAAGGGTCCGTAGGCGGTTTTATAAGTCAGTGGTGAAATCTCCCAGCTCAACTGGGAAACTGCCATTGATACTGTAAGACTTGAATTATTAGGAAGTAACTAGAATATGTAGTGTAGCGGTGAAATGCTTAGATATTACATGGAATACCAATTGCGAAGGCAGGTTACTACTAATGGATTGACGCTGATGGACGAAAGCGTGGGTAGCGAACAGGATTAG	262	103	0	0	0	0	0	0	0	0	0	0	0	0	0	0	0	0	0	0	0	0	0	0	0	0	0	0	165	0	0	0	44	0	0	0	0	0	0	0	0	0	0	0	0	0	0	0
ASV01075	GTAATACGTAGGGTGCGAGCGTTAATCGGAATTACTGGGCGTAAAGGGTGCGCAGGCGGATAATTAAGTTAGAAGTGAAATCCCCGGGCTCAACCTGGGAATTGCTTTTAAGACTGGTTATCTAGAGTTTGTCAGAGGGGGGTGGAATTCCAAGTGTAGCAGTGAAATGCGTAGAGATTTGGAGGAACACCAATGGCGAAGGCAGCCCCCTGGGATAAAACTGACGCTCATGCACGAAAGCGTGGGTAGCAAACAGGATTAG	262	0	0	0	0	0	0	0	0	0	0	0	0	0	0	0	0	0	0	0	0	0	0	0	0	0	0	0	0	0	0	0	0	0	0	0	0	0	0	0	0	0	0	0	0	0	0	0
ASV01078	GTAATACGTAGGGCGCAAGCGTTGTCCGGAATTATTGGGCGTAAAGAGCTCGTAGGCGGTTTGTCGCGTCTGGTGTGAAAATCCATGGCTCAACTGTGGACTTGCATCGGGTACGGGCAGACTAGAGTACGGTAGGGGAGACTGGAATTCCTGGTGTAGCGGTGGAATGCGCAGATATCAGGAGGAACACCGATGGCGAAGGCAGGTCTCTGGGCCGCAACTGACGCTGAGGAGCGAAAGCATGGGGAGCGAACAGGATTAG	262	0	0	0	0	0	0	0	0	0	0	0	0	0	0	0	0	0	0	0	0	0	0	0	0	0	0	0	0	0	0	0	0	0	0	0	0	0	316	0	0	0	0	0	0	0	0	0
ASV01080	GTAATACGGAGGGTGCGAGCGTTAATCGGAATCACTGGGCGTAAAGCGCACGTAGGCTGTTTTGTAAGTCAGCGGTGCAAGCCCTCCGCTCACCGGAGGAACTGCCGTTGATACTGCAAGACTAGAGTTTGTGAGAGGATAGTGGAATTCCAGGTGTAGGAGTGAAATCCGTAGAGATCTGGAGGAACATCAGTGGCGAAGGCGACTATCTGGCGCAATACTGACGCTGAGGTGCGAAAGCGTGGGGATCAAACAGGATTAG	262	0	0	0	0	0	0	0	0	0	0	0	0	0	0	0	0	0	0	0	0	0	0	0	0	0	0	0	0	0	0	0	0	0	0	0	0	0	0	0	0	0	0	0	0	0	0	0
ASV00181	GTAATACGTAGGGTGCAAGCGTTAATCGGAATTACTGGGCGTAAAGCGTGCGCAGGCGGTGATGTAAGACAGGCGTGAAATCCCCGGGCTCAACCTGGGAATTGCGCTTGTGACTGCATCGCTGGAGTGCGGCAGAGGGGGATGGAATTCCGCGTGTAGCAGTGAAATGCGTAGATATGCGGAGGAACACCGATGGCGAAGGCAATCCCCTGGGCCTGCACTGACGCTCATGCACGAAAGCGTGGGGAGCAAACAGGATTAG	262	0	0	0	0	0	41	0	0	0	0	0	0	0	0	0	0	0	0	0	0	0	0	0	0	0	0	0	0	0	0	0	0	0	0	0	0	0	0	0	0	0	0	0	0	0	0	0
ASV01083	GTAATACGTAGGGGGCAAGCGTTATCCGGATTCATTGGGCGTAAAGCGCGCGTAGGCGGCCAGCCTGGTCGGGAGTCAAATCCGGGGGCTCAACCCCCGTCCGCTCCCGATACCGGCCGGCTTGAGTCTGGCAGGGGAAGGCGGAATTCCCGGTGTAGCGGTGGAATGCGCAGATATCGGGAAGAACACCGGTGGCGAAGGCGGCCTTCTGGGCCACGACTGACGCTGAGGCGCGAAAGCTAGGGGAGCGAACAGGATTAG	261	53	32	0	0	0	0	0	0	0	0	0	0	0	0	0	0	0	0	0	0	0	0	0	0	0	0	0	17	7	16	0	8	31	0	11	8	10	0	0	0	0	0	0	0	0	0	0
ASV01084	GTAATACGGGGGGTGCAAGCGTTATTCGGAATTATTGGGCGTAAAGGGTGCGTAGGCGGTTTTGTAAGTCAGATGTGAAATACCGGGGCTTAACTTCGGAACTGCATTTGATACTGCGAGACTTGAGTATGGGAGAGGAGAGCGGAATTCCTGGTGTAGAGGTGAAATTCGTAGATATCAGGAGGAACACCGGTGGCGAAGGCGGCTCTCTGGACCAATACTGACGCTGAGGCACGAAGGCGTGGGGAGCAAACAGGATTAG	262	0	0	0	0	0	0	0	0	0	0	0	0	0	0	0	0	0	0	0	0	0	0	0	0	0	0	0	0	0	0	0	0	27	0	0	0	0	0	0	0	38	5	29	0	0	0	0
ASV01085	GTAATACGGAGGATCCGAGCGTTATCCGGATTTATTGGGTTTAAAGGGTGCGTAGGCGGAATAGCAAGTCAGTGGTGAAAGTTTGCAGCTTAACTGTAAAATTGCCATTGAAACTGCTGTTCTTGAGTACAGTAGAGGTAGGCGGAATGTGTAGTGTAGCGGTGAAATGCATAGATATTACACAGAACACCGATTGCGTAGGCAGCTTACTGGAGTGTAACTGACGCTGAGGCACGATAGCGTGGGGATCAAACAGGATTAG	262	38	10	0	0	0	0	0	0	0	0	0	0	0	0	0	0	0	0	0	0	0	0	0	0	0	0	0	30	13	35	11	13	29	6	12	86	0	0	0	0	0	0	0	0	0	0	0
ASV00887	GTACTACGTAGGGTGCGAGCGTTAATCGGAATTACTGGGCGTAAAGCGTGCGCAGGCGGTTTTGTAAGACAGGCGTGAAATCCCCGGGCTCAACCTGGGAACTGCGCTTGTGACTGCATCACTCGAGTACGGCAGAGGGGGGTGGAATTCCACGTGTAGCAGTGAAATGCGTAGAGATGTGGAGGAACACCGATGGCGAAGGCAGCCCCCTGGGCCGATACTGACGCTCATGCACGAAAGCGTGGGTAGCAAACAGGATTAG	262	0	0	0	0	0	0	0	0	0	0	0	0	0	0	0	0	0	0	0	0	0	0	0	0	0	0	0	0	0	0	0	0	0	0	0	0	0	0	147	96	0	0	0	0	0	0	0
ASV00084	GTAATACGGAGGGGGCTAGCGTTGTTCGGAATTACTGGGCGTAAAGCGCACGTAGGCGGACTGGAAAGTCAGGGGTGAAATCCCGGGGCTCAACCCCGGAACTGCCTTTGAAACTCCCGGTCTTGAGGTCGAGAGAGGTGAGTGGAATTCCGAGTGTAGAGGTGAAATTCGTAGATATTCGGAGGAACACCAGTGGCGAAGGCGGCTCACTGGCTCGATACTGACGCTGAGGTGCGAAAGCGTGGGGAGCAAACAGGATTAG	262	0	0	0	0	0	0	0	0	0	0	0	0	0	0	39	0	0	0	0	0	0	0	0	0	0	0	0	0	0	0	0	0	0	0	0	0	246	0	0	0	0	0	0	0	0	0	0
ASV01087	GTAATACGGAGGGTGCAAGCGTTGTCCGGATTTATTGGGTTTAAAGGGTGCGTAGGCGGCCCGTTAAGTCCGGGGTGAAAGCCTCTTGCTCAACAAGAGAACTGCCCTGGATACTGGCGGGCTTGAGTCCAGACGAGGTTGGCGGAATGGAAGGTGTAGCGGTGAAATGCATAGATACCTTCCAGAACCCCGATTGCGTAGGCAGCTGACTAGGCTGGTACTGACGCTGAGGCACGAAAGCGTGGGGAGCGAACAGGATTAG	262	0	0	0	0	0	0	0	0	0	0	0	0	0	0	0	0	0	0	0	0	0	0	0	0	0	0	0	0	0	0	0	0	0	0	0	0	0	0	0	0	0	0	0	0	0	0	0
ASV01090	GTAATACGGAGGATCCTAGCGTTATCCGGATTTACTGGGTTTAAAGGGTGCGTAGGCGGGCGTTTAAGTCCGCGGTGAAAGTCTGCGGCTCAACCGTAGGATTGCCGTGGATACTGGACGTCTTGGATTCGGTCGGGGCGGGCGGAATGCGTGGTGTAGCGGTGAAATGCATAGATATCACGCAGAACGCCGATAGCGAAGGCAGCTCGCCGGGCCGACATCGACGCTGAGGCACGAAAGCGTGGGGATCAAACAGGATTAG	262	0	0	0	6	0	0	0	7	0	0	0	0	0	0	0	0	0	0	0	0	0	0	0	0	0	0	0	0	0	0	0	0	24	0	45	0	0	0	0	0	0	0	131	0	0	0	0
ASV01073	GTAATACGGAGGGTGCAAGCGTTACCCGGAATCACTGGGCGTAAAGGGCGTGTAGGCGGACACTTAAGTCTGGTTTTAAAGACTGCGGCTCAACCGCAGGGATGGACTGGATACTGGGTGTCTTGACCTCTGGAGAGAGAACTGGAATTCCTGGTGTAGCGGTGGAATGCGTAGATACCAGGAGGAACACCAATGGCGAAGGCAGGTTCTTGGACAGAAGGTGACGCTGAGGCGCGAAAGTGTGGGGAGCGAACCGGATTAG	262	4	0	0	16	0	8	0	0	0	0	0	0	0	0	0	0	0	0	0	0	0	0	0	0	0	0	0	3	0	0	23	0	0	0	0	0	3	0	3	0	0	0	0	0	0	0	0
ASV01009	GTAATACGAAGGGGGCTAGCGTTGTTCGGAATTACTGGGCGTAAAGCGCACGTAGGCGGGTCGTTAAGTCAGGGGTGAAATCCCGGAGCTCAACTCCGGAACTGCCTTTGATACTGGCGATCTCGAGATCGGAAGAGGTGAGTGGAATTCCCAGTGTAGAGGTGAAATTCGTAGATATTGGGAAGAACACCAGTGGCGAAGGCGGCTCACTGGTCCGATACTGACGCTGAGGTGCGAAAGCGTGGGGAGCAAACAGGATTAG	262	0	0	0	0	0	0	0	0	0	8	0	0	0	0	0	0	0	0	0	0	0	0	0	0	0	0	0	0	0	0	0	0	0	0	0	0	0	0	0	0	0	0	0	0	0	0	0
ASV01091	GTAATACGTAGGGGGCAAGCGTTGTCCGGAATTACTGGGCGTAAAGCGCACGCAGGCGGTTCGTTAAGTCGGATGTGAAAGATCGGGGCTCAACCCCGGTTTGCGTTCGATACTGGCGGACTGGAGTGTCGGAGAGGGAAGTGGAATTCCCGGTGTAGCGGTGAAATGCGTAGATATCGGGAGGAACACCAGTGGCGAAGGCGGCTTCCTGGCCGACAACTGACGCTCATGTGCGAAAGCTGGGGGAGCAAACGGGATTAG	261	7	0	0	26	0	12	6	0	0	0	0	0	0	0	0	0	0	0	0	0	0	0	0	0	0	0	0	0	5	0	0	10	72	0	22	0	0	0	0	0	0	0	13	0	0	0	0
ASV00573	GTAATACGTAGGGTGCGAGCGTTAATCGGAATTACTGGGCGTAAAGCGTGCGCAGGCGGTTGTGTAAGACAGGTGTGAAATCCCCGGGCTTAACCTGGGAACTGCGCTTGTGACTGCACGGCTAGAGTACGGCAGAGGGGGGTGGAATTCCACGTGTAGCAGTGAAATGCGTAGAGATGTGGAGGAACACCGATGGCGAAGGCAGCCCCCTGGGCCAGTACTGACGCTCATGCACGAAAGCGTGGGGAGCAAACAGGATTAG	262	0	0	0	0	0	30	0	0	0	0	0	0	0	0	0	0	0	0	0	0	0	0	0	0	0	0	0	0	0	0	0	0	0	0	29	0	0	0	0	58	0	0	31	0	0	0	0
ASV01094	GTAATACGGAGGATCCAGGCGTTATCCGGATTCATTAGGTTTAAAGGGTGCGTAGGTGGGATATTAAGTCAGTGGTGAAATGCTATGGCTCAACCATAGAACTGCCGTTGAAACTGATATTCTTGAATGCAGTTGAGGTAGGCGGAATGTGTAATGTAGCGGTGAAATGCTTAGATATTACACAGAACACCGATTGCGAAGGCAGCTTACTAAACTGTGATTGACGCTGAGGCACGAAAGCGTGGGGATCAAACAGGATTAG	262	0	0	0	4	0	0	0	0	0	0	0	0	0	0	0	0	0	0	0	0	0	0	0	0	0	0	0	0	11	0	0	0	0	0	31	0	0	0	0	30	112	0	50	0	0	0	0
ASV01097	GTAATACGGAGGATGCGAGCGTTATCCGGATTTATTGGGTTTAAAGGGTGCGTAGGTGGCTTTTTAAGTCAGCGGTGAAAACTGGCGGCTCAACCGCAAGAGTGCCGTTGAAACTGGGGAGCTAGAGTATGAACGAGGTAGGCGGAATGTGTGGTGTAGCGGTGAAATGCATAGATATCACGCAGAACTCCGATAGCGAAGGCAGCTTACCAGGCCATAACAGACACTGAAGCACGAAAGCGTGGGGATCGAACAGGATTAG	262	22	0	0	0	0	0	0	0	0	0	0	0	0	0	0	0	0	0	0	0	0	0	0	0	0	0	0	31	8	29	0	42	120	0	8	19	0	0	0	0	0	0	0	0	0	0	0
ASV01096	GTAATACGGAGGGGGCTAGCGTTGTTCGGAATTACTGGGCGTAAAGCGCACGTAGGCGGACTGGAAAGTCAGAGGTGAAATCCCAGGGCTCAACCTTGGAACTGCCTTTGAAACTCCCAGTCTTGAGGTCGAGAGAGGTGAGTGGAATTCCGAGTGTAGAGGTGAAATTCGTAGATATTCGGAGGAACACCAGTGGCGAAGGCGGCTCACTGGCTCGATACTGACGCTGAGGTGCGAAAGCGTGGGGAGCAAACAGGATTAG	262	0	0	0	0	0	0	0	0	0	0	0	0	0	0	0	0	0	0	0	0	0	0	0	0	0	0	0	0	0	38	25	0	0	0	47	49	0	0	0	0	0	0	0	0	0	0	0
ASV01034	GTAATACGGAGGGTGCAAGCGTTACTCGGAATCACTGGGCGTAAAGAGCGTGTAGGCGGATTGATAAGTTTGAAGTGAAATCCTATAGCTTAACTATAGAACTGCTTTGAAAACTGTTAATCTAGAATGTGGGAGAGGTAGATGGAATTTCTGGTGTAGGGGTAAAATCCGTAGAGATCAGAAGGAATACCGATTGCGAAGGCGATCTACTGGAACATTATTGACGCTGAGACGCGAAAGCGTGGGGAGCAAACAGGATTAG	262	0	42	0	5	0	2	0	0	0	0	0	0	0	0	0	0	0	0	0	0	0	0	0	0	0	0	0	0	3	2	4	0	20	0	7	22	1	0	0	0	0	1	0	0	0	0	0
ASV01101	GTAATACGGAGGATCCAAGCGTTATCCGGATTCACTGGGTTTAAAGGGTGCGTAGGCGGATTGATAAGTCAGTGGTGAAATCCTGCAGCTTAACTGCAGAACTGCCATTGATACTGTTAGTCTTGAATTTGATTGAAGTGGCTGGAATGTGTCATGTAGCGGTGAAATGCTTAGATATGACACAGAACACCGACAGCGAAGGCAGGTCACTAAGTCAACATTGACGCTGAGGCACGAAAGCGTGGGGATCAAACAGGATTAG	262	0	23	0	4	0	14	0	0	0	0	0	0	0	0	0	0	0	0	0	0	0	0	0	0	0	0	0	30	18	0	0	4	17	0	12	10	0	0	0	5	0	0	48	0	0	0	0
ASV01099	GTAATACGGAGGATGCAAGCGTTATCCGGATTCACTGGGTTTAAAGGGTGCGCAGGCGGGATGATAAGTCAGAGGTGAAATCCTACGGCTCAACTGTAGAACTGCCTTTGATACTGTCGTTCTTGAGTAAAGTTGGAGTGGGCGGAATGTGTTGTGTAGCGGTGAAATGCTTAGATATAACACAGAACACCGATCGCGAAGGCAGCTCACTAAGCTTTAACTGACGCTCATGCACGAAAGCGTGGGGATCAAACAGGATTAG	262	0	0	0	0	0	15	0	0	0	0	0	0	0	0	0	0	0	0	0	0	0	0	0	0	0	0	0	26	20	8	0	0	38	0	22	0	0	0	0	0	0	0	11	0	0	0	0
ASV01092	GTAATACGTAGGACCCGAGCGTTGTCCGGATTTACTGGGTATAAAGGGTGCGCAGGCGGATCTGTGCGTCGAAGGTTAAAGACCAGAGCTCAACTCTGGGAGTGCCTTCGATACGGCAGGTCTTGAGTACGAGAGAGGATAGTAGAATTCCTGGTGTAGCGGTGAAATGCGTAGATATCAGGAGGAATACCAGTGGCGAAGGCGGCTATCTGGCTCGTAACTGACGCTCAGGCACGAAAGCGTGGGGATCAAACAGGATTAG	262	0	0	0	35	0	118	0	0	0	0	0	0	0	0	0	0	0	0	0	0	0	0	0	0	0	0	0	0	0	0	0	0	11	0	16	0	0	0	0	0	0	0	31	0	0	0	0
ASV01103	GTAATACGGAGGATGCGAGCGTTATCCGGATTTATTAGGTTTAAAGGGTACGTAGGCTGCCCAGTAAGTCAGGGGTGAAATCTTTGGGCTCAACCCAGAGGCTGCCCTTGAAACTGTTGGGCTAGAGTTGTGACGGGGCAAGCGGAATGTGCGGAGTAGCGGTGAAATGCATAGATACCGCACAGAACACCGATAGCGAAGGCAGCTTGCCAGGGACACACTGACGCTGATGTACGAAAGCGTGGGTAGCGAACAGGATTAG	262	13	14	0	0	0	0	0	0	0	0	0	0	0	0	0	0	0	0	0	0	0	0	0	0	0	0	0	26	16	0	0	36	124	0	32	0	0	0	0	0	0	0	0	0	0	0	0
ASV01104	GTACTACGTAGGTAGCGAGCGTTGTCCGGAATTACTGGGTGTAAAGGGAGCGTAGGCGGGATGTTAAGTTGAATGTTAAATTTATGGGCTCAACCCATAACCGCGTTCAAAACTGACATTCTTGAGTGAAGTAGAGGCAAGCGGAATTCCTAGTGTAGCGGTGAAATGCGTAAATATTAGGAGGAACACCAGTGGCGAAGGCGGCTTGCTGGGCTTTAACTGACGCTGAGGCTCGAAAGCGTGGGTAGCAAACAGGATTAG	261	0	0	0	0	0	0	0	0	0	0	0	0	0	0	0	0	0	0	0	0	0	0	0	0	0	0	0	0	0	0	0	0	0	0	0	0	0	0	0	0	0	0	0	0	0	0	0
ASV00363	GTAATACGTAGGGTCCAAGCGTTAATCGGAATTACTGGGCGTAAAGCGTGCGCAGGTGGTTTGTTAAGCGCGATGTGAAATCCCCGAGCTCAACTTGGGAATTGCATTGCGAACTGACTGACTAGAGTACGGCAGAGGGGGGTGGAATTCCACGTGTAGCAGTGAAATGCGTAGAGATGTGGAGGAACACCGATGGCGAAGGCAACCCCCTGGGCTGATACTGACACTCATGCACGAAAGCGTGGGGAGCAAACAGGATTAG	262	0	0	0	0	0	0	50	0	0	0	0	0	0	0	0	0	0	0	0	0	0	0	0	0	0	0	0	0	39	86	0	0	0	0	0	0	0	0	0	0	47	0	0	0	0	0	0
ASV01088	GTAATACGGAGGGTGCAAGCGTTGTCCGGATTTATTGGGTTTAAAGGGTGCGTAGGTGGTCTGATAAGTCTGGTTTGAAAGTTGGTCGCTTAACGATCAAGGGTGGCTGGATACTGTTGGACTTGAATGGGGTGGCGGTAGCCGGAATGGGTTGTGTAGCGGTGAAATGCATAGAGATGACCCGGAACACCGATTGCGAAGGCAGGCTACTACGCCTTAATTGACACTGAGGCACGAGAGCATGGGGAGCAAACAGGATTAG	262	7	0	0	0	0	0	0	0	0	0	0	0	0	0	0	0	0	0	0	0	0	0	0	0	10	0	0	0	0	0	0	0	0	0	4	0	0	0	0	0	0	0	0	0	0	0	0
ASV00833	GTAATACGAAGGGTGCAAGCGTTAATCGGAATTACTGGGCGTAAAGCGCGCGTAGGTGGTTCGTTAAGTTGGATGTGAAAGCCCCGGGCTCAACCTGGGAACTGCATCCAAAACTGGCGAGCTAGAGTACGGTAGAGGGTAGTGGAATTTCCTGTGTAGCGGTGAAATGCGTAGATATAGGAAGGAACACCAGTGGCGAAGGCGACTACCTGGACTGATACTGACACTGAGGTGCGAAAGCGTGGGGAGCAAACAGGATTAG	262	1	0	1	0	0	0	0	0	0	0	0	0	0	0	0	0	0	0	0	0	0	0	0	0	0	0	0	4	15	4	0	0	0	0	5	0	0	0	74	10	0	45	111	0	0	0	0
ASV01102	GTAATACGTAGGGTGCAAGCGTTGCTCGGAATTACTGGGCGTAAAGGGAGCGCAGGCGGTTTTGTATGTCGTAGGTGAAATACTCCGGCTTAACTGGAGAAACGCCTGCGAAACTGCAAGACTAGAGGACAGGAGAGGTGGACGGAATTCCCGGTGTAGCGGTGAAATGCGTAGATATCGGGAGGAACGCCGAAGGCGAAGGCAATCCACTGGACTGTTCCTGACGCTCATGCTCGAAAGCTAGGGGATCAAACGGGATTAG	262	17	0	0	0	0	0	0	0	0	0	0	0	0	0	0	0	0	0	0	0	0	0	0	0	0	0	0	7	0	0	0	35	42	0	52	75	0	0	0	0	0	0	6	0	0	0	0
ASV01106	GTAATACGGAGGATGCGAGCGTTATCCGGATTTATTGGGTTTAAAGGGTGCGTAGGCGGATTAATAAGTCAGTGGTGAAAACCTTCAGCTTAACTGGAGACTTGCCATTGATACTGTTAGTCTTGAGTGTGGTTAAGGTAGGCGGAATGTGTAATGTAGCGGTGAAATGCTTAGATATTACACAGAACACCGATTGCGAAGGCAGCTTACTGAGCCATAACTGACGCTGATGCACGAAAGCGTGGGGAGCGAACAGGATTAG	262	0	0	0	20	0	0	0	10	0	0	0	0	0	0	0	0	0	0	0	0	0	0	0	0	0	0	0	0	15	0	0	0	33	0	28	0	0	0	0	0	0	0	0	0	0	0	0
ASV01113	GTAATACGTAGGTGGCAAGCGTTGTCCGGAATTATTGGGCGTAAAGAGCATGTAGGCGGGAATCTAAGTCTGTTGTGAAAATGCGGGGCTCAACCCCGTATGGCGATGGAAACTGGATTTCTTGAGTGCAGGAGAGGAAAGGGGAATTCCCAGTGTAGCGGTGAAATGCGTAGATATTGGGAGGAACACCAGTGGCGAAGGCGCCTTTCTGGACTGTGTCTGACGCTGAGATGCGAAAGCCAGGGTAGCGAACGGGATTAG	261	33	0	0	0	8	0	0	0	0	0	0	0	0	0	0	0	0	0	0	0	0	0	0	0	0	0	0	26	9	28	15	0	34	0	23	56	6	0	0	0	0	0	5	0	0	0	0
ASV00877	GTAATACGGAGGGTGCAAGCGTTGTCCGGATTTATTGGGTTTAAAGGGTGCGCAGGTGGTTTATTAAGTCAGTGGTGAAAGACGGTCGCTCAACGATTGCAGTGCCATTGAAACTGGTAGACTTGAGTAAAGTAGAGGTGGGCGGAATTGATAGTGTAGCGGTGAAATGCATAGATATTATCAAGAACTCCAATTGCGTAGGCAGCTCACTTGGCTTTTACTGACACTCATGCACGAAAGTGTGGGTATCAAACAGGATTAG	262	0	0	0	0	0	4	0	0	0	0	0	0	0	0	0	0	9	0	10	0	0	6	0	0	0	0	0	9	0	0	0	0	0	5	0	0	0	0	0	0	0	0	0	0	0	13	45
ASV01019	GTAATACGTAGGGGACGAGCGTTGTCCGGATTTACTGGGCGTAAAGGGCGCGTAGGCGGTCATTTAAGTCAGCTGTGAAATGGTTTGGCTTAACCGGATCATGCGGTTGAAACTGGATGACTGGAGTGCTGGAGAGGCAAGTGGAATTCCCAGTGTAGCGGTGAAATGCGTAGATATTGGGAAGAACACCGGTGGCGAAGGCGACTTGCTGGCCAGCAACTGACGCTGAGGCGCGAAAGCCAGGGGAGCAAACGGGATTAG	261	23	0	0	0	0	0	0	5	0	0	0	0	0	0	0	0	0	0	0	0	0	0	0	0	0	0	0	9	11	7	0	25	83	0	15	14	18	0	0	6	0	4	9	0	0	0	0
ASV00846	GTAATACGAAGGTCCCAAGCGTTGTTCGGAATCACTGGGCGTAAAGGGAGCGTAGGCGGCGTGGTAAGTCAGATGTGAAATCCCGGGGCTCAACCCCGGAACTGCATCCGATACTGCCATGCTTGAGGGTTGGAGAGGTAGCTGGAATTCTCGGTGTAGCAGTGAAATGCGTGGATATCGAGAGGAACACTCGTGGCGAAGGCGAGCTACTGGACAACATCTGACGCTGAGGCTCGAAGGCTAGGGGAGCAAAAGGGATTAG	262	0	0	0	0	0	0	0	0	0	0	0	0	0	0	0	0	0	0	0	0	0	0	0	0	0	0	0	0	0	0	0	0	0	0	80	0	0	0	0	0	0	0	0	0	0	0	0
ASV01077	GTAATACGTAGGGTGCAAGCGTTGTCCGGAATTATTGGGCGTAAAGAGCTCGTAGGCGGCTTGTCGCGTCTGCTGTGAAAACCCGAGGCTCAACCTCGGGCTTGCAGTGGGTACGGGCAGGCTAGAGTGCGGTAGGGGAGATTGGAATTCCTGGTGTAGCGGTGGAATGCGCAGATATCAGGAGGAACACCGATGGCGAAGGCAGATCTCTGGGCCGTAACTGACGCTGAGGAGCGAAAGCATGGGGAGCGAACAGGATTAG	262	0	31	0	0	0	0	0	0	0	0	0	0	0	0	0	0	0	0	0	0	0	0	0	0	0	0	0	2	0	0	0	3	1	0	0	0	0	0	0	0	0	0	0	0	0	0	0
ASV01115	GTAATACAGAGGGGGCAAGCGTTATTCGGAATTATTGGGCGTAAAGGGCGCGTAGGCGGTTTTGTAAGTAGGATGTGTAATCCCCGAGCTCAACTTGGGAACTGCATCCTAGACTGCAAGGCTAGAGTGCTGGAGAGGGTGGTAGAATTCCACGTGTAGCGGTGAAATGCGTAGAGATGTGGAGGAATACCAGTGGCGAAGGCGGCCACCTGGACAGCAACTGACGCTGAGGCGCGAAAGTGTGGGGAGCAAACAGGATTAG	262	0	0	0	0	0	0	102	0	0	0	0	0	0	0	0	0	0	0	0	0	0	0	0	0	0	0	0	0	0	0	0	0	0	0	0	0	0	0	0	0	14	0	23	0	0	0	0
ASV01116	GTAATACGGAGGGTGCAAGCGTTAATCGGAATTACTGGGCGTAAAGCGTGCGTAGGCGGTTATTTAAGTCAGATGTGAAAGCCCCGGGCTTAACTTGGGAACGGCATTTGATACTGGATAACTCGAGTTTGGGAGAGGCAAGTGGAATTTCAGGTGTAGCGGTGAAATGCGTAGATATCTGAAGGAACACCAGTGGCGAAGGCGACTTGCTGGCCTAAAACTGACGCTGAGGCACGAAAGCATGGGTAGCAAACAGGATTAG	262	89	0	15	0	0	0	0	0	0	0	0	0	0	0	0	0	0	0	0	0	0	0	0	0	0	0	0	0	0	0	0	16	0	0	25	0	0	0	0	0	0	0	94	0	0	0	0
ASV01117	GTAATACGTAGGTGGCAAGCGTTGTCCGGATTTATTGGGCGTAAAGCGAGCGCAGGCGGTCTTTTAAGTCTGATGTGAAAGCCCCCGGCTTAACCGGGGAGGGTCATTGGAAACTGGGAGACTTGAGTGCAGAAGAGGAAAGCGGAATTCCATGTGTAGCGGTGAAATGCGTAGATATATGGAGGAACACCAGTGGCGAAGGCGGCTTTCTGGTCTGTAACTGACGCTGAGGCTCGAAAGCGTGGGGAGCAAACAGGATTAG	262	0	0	0	0	0	0	0	0	0	0	0	0	0	0	0	0	0	0	0	0	0	0	0	0	0	0	0	0	0	0	0	0	0	0	0	0	0	0	0	0	0	0	0	0	0	0	0
ASV01026	GTAATACGTAGGGTGCGAGCGTTAATCGGAATTACTGGGCGTAAAGCGTGCGCAGGCGGTTTTGAAAGTCAGATGTGAAATCCCCGGGCTCAACCTGGGAACTGCGTTTGAAACTCCAAAGCTAGAGTATGGGAGAGGGGGGTAGAATTCCACGTGTAGCAGTGAAATGCGTAGAGATGTGGAGGAATACCAATGGCGAAGGCAGCCCCCTGGCTTAATACTGACGCTCATGCACGAAAGCGTGGGGAGCAAACAGGATTAG	262	12	107	0	0	0	0	0	0	0	0	0	0	0	0	0	0	0	0	0	0	0	0	0	0	0	0	0	0	0	0	0	0	0	0	0	0	0	0	11	0	0	0	0	0	0	0	0
ASV01124	GTAATACGGAGGGTGCGAGCGTTAATCGGAATTACTGGGCGTAAAGCGTGCGTAGGCGGTGGGGTCAGTCAGCCGTGAAAGCCCTGGGCTTAACCTGGGAACGGCGGTTGAGACGGCCCGACTTGAGTGGGCTAGAGGATCGTGGAATTCCGGGTGTAGCGGTGAAATGCGTAGAGATCCGGAGGAACACCGATGGCGAAGGCAGCGGTCTGGGGCCACACTGACGCTGAGGCACGACGGCGTGGGGAGCAAACAGGATTAG	262	0	0	0	41	0	0	0	12	0	0	0	0	0	0	0	0	0	0	0	0	0	0	0	0	0	0	0	0	14	19	14	0	32	0	0	0	0	0	0	0	0	0	0	0	0	0	0
ASV01122	GTAATACAGAGGGTGCAAGCGTTAATCGGAATTACTGGGCGTAAAGCGAGCGTAGGTGGTTCATTAAGTCAGATGTGAAAGCCCCGGGCTTAACCTGGGAATTGCATCTGATACTGGTGAACTAGAGTAGGTGAGAGGGGAGTAGAATTCCAGGTGTAGCGGTGAAATGCGTAGAGATCTGGAGGAATACCGATGGCGAAGGCAGCTCCCTGGCATCATACTGACACTGAGGTTCGAAAGCGTGGGTAGCAAACAGGATTAG	262	24	0	0	0	0	0	0	0	0	0	0	0	0	0	0	0	0	0	0	0	0	0	0	0	0	0	0	21	0	101	28	10	23	23	0	61	0	0	0	0	0	0	0	0	0	0	0
ASV01126	GTAATACGTAGGGTGCAAGCGTTAATCGGAATTACTGGGCGTAAAGCGTGCGCAGGCGGCTTTGCAAGACAGATGTGAAATCCCCGGGCTCAACCTGGGAACTGCATTTGTGACTGCAAGGCTAGAGTACGGTAGAGGGGGATGGAATTCCGCGTGTAGCAGTGAAATGCGTAGATATGCGGAGGAACACCAATGGCGAAGGCAATCCCCTGGACCTGTACTGACGCTCATGCACGAAAGCGTGGGGAGCAAACAGGATTAG	262	0	0	0	0	0	0	0	0	0	0	0	0	0	0	0	0	0	0	0	0	0	0	0	0	0	0	0	0	0	46	0	0	0	0	0	0	0	0	0	0	0	0	0	0	0	0	0
ASV01048	GTAATACGGGGGGTGCAAGCGTTAATCGGAATCACTGGGCGTAAAGCGCACGTAGGCTGCATTATAAGTCAGGGGTGAAAGCCCACCGCTCACCGGTGGAACTGCCTTTGATACTGTTTTGCTTGAGTTTGTGAGAGGATAGTGGAATTCCAGGTGTAGGAGTGAAATCCGTAGAGATCTGGAGGAACATCAGTGGCGAAGGCGACTATCTGGCACAATACTGACGCTGAGGTGCGAAAGCGTGGGGATCAAACAGGATTAG	262	0	0	0	0	0	0	0	0	57	16	7	27	0	0	0	0	0	0	0	0	0	0	19	0	0	8	0	0	0	0	0	0	0	0	0	0	0	0	0	0	0	0	0	0	0	0	0
ASV01130	GTAATACGGAGGGGGCTAGCGTTGTTCGGAAATACTGGGCGTAAAGCGCACGTAGGCGGCTATTCAAGTCAGAGGTGAAAGCCCGGGGCTCAACCCCGGAACTGCCTTTGAAACTAGGTAGCTAGAATCTTGGAGAGGTCAGTGGAATTCCGAGTGTAGAGGTGAAATTCGTAGATATTCGGAAGAACACCAGTGGCGAAGGCGACTGACTGGACAAGTATTGACGCTGAGGTGCGAAAGCGTGGGGAGCAAACAGGATTAG	262	0	0	0	0	0	0	0	0	0	0	0	0	0	0	0	0	0	0	0	0	0	0	0	0	0	0	0	0	0	0	0	0	0	0	0	0	0	0	0	0	0	0	0	0	0	0	0
ASV01131	GTAATACGAAGGGGACTAGCGTTGTTCGGAATGACTGGGCGTAAAGGGCGCGTAGGCGGTTTTTTAAGTTTGTTGTGAAAGCCTTGGGCTTAACCTGAGATGTGCAATGAATACTGGGAGACTGGAGTATGGAAGGGGAGAACGGAATTGCGTGTGGAGAGGTGAAATTCGTAGATATACGCAGGAACACCGGCGGTGAAAACGGTTCTCTGGTACATGACTGACGCTAAGGCGCGAAAGCGTGGGGAGCAAACAGGATTAG	262	0	0	0	0	0	287	0	0	0	0	0	0	0	0	0	0	0	0	0	0	0	0	0	0	0	0	0	0	0	0	0	0	0	0	0	0	0	0	0	0	0	0	0	0	0	0	0
ASV00779	GTAATACGTATGTCGCAAGCGTTATCCGGATTTATTGGGCGTAAAGCGCGTCTAGGCGGAAAAATAAGTCTGATGTTAAAATGCGGGGCTCAACTCCGTATTGCGTTGGAAACTGTTTTTCTAGAGTACTGGAGAGGTGGGCGGAACTACAAGTGTAGAGGTGGAATTCGTAGATATTTGTAGGAATGCCGATAGAGAAGTCAGCTCACTGGACAGATACTGACGCTAAAGCGCGAAAGCGTGGGGAGCAAACAGGATTAG	261	0	7	9	5	18	18	0	11	1	0	0	0	19	0	6	0	23	0	0	5	22	1	13	10	16	16	0	22	0	0	0	3	0	0	0	0	0	0	0	0	0	0	0	9	0	0	0
ASV01114	GTAATACGGAGGATCCGAGCGTTATCCGGATTTATTGGGTTTAAAGGGAGCGTAGGTTGACGTATAAGTCAGCTGTGAAAGTTTACGGCTCAACCGTGAAATTGCAGTTGATACTGTATGTCTTGAGTGTACAAGAGGTGGGCGGAATTCGTGGTGTAGCGGTGAAATGCTTAGATATCACGAAGAACTCCAATTGCGAAGGCAGCTCACTGGGGTACAACTGACACTGAGGCTCGAAAGTGTGGGTATCAAACAGGATTAG	262	39	0	0	0	0	0	0	0	0	0	0	0	0	0	0	0	0	0	0	0	0	0	0	0	0	0	0	27	0	41	0	17	44	0	17	68	0	0	0	4	0	0	21	0	0	0	0
ASV01133	GTAATACGTAGGGGGCAAGCGTTATCCGGAATTACTGGGTGTAAAGGGTGAGTAGGCGGTAAGATAAGTCATATGTGAAATTCAAAAGCTCAACTTTTGGACTGCATAAGAAACTATCTAACTAGAGTACAGGAGAGGTAAGCGGAATTCCTAGTGTAGCGGTGAAATGCGTAGATATTAGGAAGAACACCAGTGGCGAAGGCGGCTTACTGGACTGAAACTGACACTGAGTCACGAAAGCGTGGGGAGCAAACAGGATTAG	262	0	0	0	0	0	0	0	0	0	0	0	0	0	0	0	8	0	0	0	0	54	0	0	1	0	80	0	0	0	0	0	0	0	0	0	0	0	0	0	0	0	0	0	53	0	0	14
ASV01132	GTAATACGGAGGGTGCAAGCGTTAATCGGAATCACTGGGCGTAAAGCGCACGTAGGCGGCACGTTAAGTCAGATGTGAAACCCCTGGGCTCAACCTGGGAATGGCATTTGATACTGGCGAGCTCGAGTCTGAGAGAGGGAGGTGGAATTCCAGGTGTAGCGGTGAAATGCGTAGATATCTGGAGGAACACCGGTGGCGAAGGCGGCCTCCTGGCTCATGACTGACGCTGAGGTGCGAAAGCGTGGGGAGCAAACAGGATTAG	262	13	0	0	0	0	0	0	0	0	0	0	0	0	0	0	0	0	0	0	0	0	0	0	0	0	0	0	30	0	0	0	0	45	0	0	0	0	0	0	0	0	0	0	0	0	0	0
ASV00902	GTAATACGTAGGGGGCAAGCGTTATCCGGAATTACTGGGCGTAAAGGGTGCGTAGGCGGTTTATCAAGTCAGGGGTGAAAGGCTACGGCTCAACCGTAGTGAGCCTCTGAAACTGGTGAACTTGAGTGTAGGAGAGGAAAGTGGAATTCCCAGTGTAGCGGTGAAATGCGTAGATATTGGGAGGAACACCAGTGGCGAAGGCGACTTTCTGGACTACAACTGACGCTGAGGCACGAAAGCGTGGGGAGCAAACAGGATTAG	261	12	0	0	0	0	0	0	24	0	0	0	0	0	0	0	0	0	0	0	0	0	0	0	0	0	0	0	32	0	24	11	15	29	0	13	26	0	0	0	0	0	0	29	4	0	0	0
ASV01129	GTAATACGGAGGGTGCAAGCGTTAATCGGAATAACTGGGCGTAAAGCGCACGCAGGCGGTTAGATAAGTCAGATGTGAAAGCCCCGGGCTCAACCTGGGAACTGCATTTGAAACTGTCGAACTAGAGTCTTGTAGAGGGGGGTAGAATTCCAGGTGTAGCGGTGAAATGCGTAGAGATCTGGAGGAATACCGGTGGCGAAGGCGGCCCCCTGGACAAAGACTGACGCTCAGGTGCGAAAGCGTGGGGAGCAAACAGGATTAG	262	25	0	0	6	0	1	35	0	0	0	0	0	0	0	0	0	0	0	0	0	0	0	0	0	0	0	0	10	10	8	6	20	12	24	1	3	1	0	0	0	0	48	6	0	0	0	0
ASV01137	GTAATACGGAGGATGCAAGCGTTATCCGGATTCATTGGGTTTAAAGGGTGCGTAGGCGGCTTTTTAAGTCAGTGGTGAAATCCTGTCGCTTAACGATAGAATTGCCATTGATACTGAAAAGCTTGAGTACAATTGAGGTAAGCGGAATGTGTAGTGTAGCGGTGAAATGCTTAGATATTACACAGAACACCAATTGCGAAGGCAGCTTACTAAACTGTCACTGACGCTGATGCACGAAAGCGTGGGGAGCGAACAGGATTAG	262	0	0	0	21	0	0	0	0	0	0	0	0	0	0	0	0	0	0	0	0	0	0	0	0	0	0	0	0	25	0	0	31	0	0	16	0	0	0	0	12	0	27	49	0	0	0	0
ASV00874	GTAATACGTAAGGACCGAGCGTTGTCCGGAATCATTGGGCGTAAAGGGTACGTAGGCGGCTAGAAAAGTTAGAAGTCAAAGGCTATAGCTCAACTATAGTAAGCTTCTAAAACTATTTAGCTTGAGAAATGGAAGGGAAAGTGGAATTCCTAGTGTAGCGGTGGAATGCGCAGATATTAGGAAGAATACCGGTGGCGAAGGCGACTTTCTGGCCATTATCTGACGCTGAGGTACGAAAGCGTGGGTAGCAAACAGGATTAG	261	0	0	0	0	0	0	0	0	0	0	0	0	0	0	0	0	0	0	0	0	0	0	0	0	0	0	0	0	0	0	0	0	0	0	0	0	0	0	0	0	0	0	0	0	0	0	0
ASV01140	GTAATACGAAGGGGGCTAGCGTTGTTCGGATTTACTGGGCGTAAAGCGCACGTAGGCGGATCTTTAAGTCAGGGGTGAAATCCCGAGGCTCAACCTCGGAACTGCCTTTGATACTGGAGGTCTCGAGTCCGGGAGAGGTGAGTGGAACTGCGAGTGTAGAGGTGAAATTCGTAGATATTCGCAAGAACACCAGTGGCGAAGGCGGCTCACTGGCCCGGTACTGACGCTGAGGTGCGAAAGCGTGGGGAGCAAACAGGATTAG	262	75	69	0	0	0	0	0	0	0	0	0	0	0	0	0	0	0	0	0	0	0	0	0	0	0	0	0	27	0	0	0	0	18	0	0	0	0	0	0	0	0	0	0	0	0	0	0
ASV01138	GTAATACGGAGGATCCAAGCGTTATCCGGAATCATTGGGTTTAAAGGGTCCGTAGGCGGTTTGATAAGTCAGTGGTGAAAGCCCATCGCTCAACGATGGAACGGCCATTGATACTGTCAGACTTGAATTACTAGGAAGTAACTAGAATATGTAGTGTAGCGGTGAAATGCTTAGATATTACATGGAATACCAATTGCGAAGGCAGGTTACTACTAGTGGATTGACGCTGATGGACGAAAGCGTGGGGAGCGAACAGGATTAG	262	0	0	0	0	0	0	0	0	0	0	0	0	0	0	55	172	0	55	0	0	0	0	0	0	0	0	0	0	0	0	0	0	0	0	0	0	0	0	0	0	0	0	0	0	0	0	0
ASV01142	GTAATACGTAGGACCCAAGCGTTGTCCGGATTTACTGGGTGTAAAGGGTGCGTAGGCGGACTTGTACGTCGGAGGTTAAATCTCTAGGCTCAACCTAGAAACTGCCTTCGATACGGCAAGCCTTGAGTATGAGAGAGGATGATAGAATTCCTGGTGTAGCGGTGAAATGCGTAGATATCAGGAGGAATACCAGTGGCGAAGGCGGTCATCTGGCTCATTACTGACGCTGAGGCACGAAAGCGTGGGGATCAAACAGGATTAG	262	7	0	0	10	0	46	0	6	0	0	0	0	0	0	0	0	0	0	0	0	0	0	0	0	0	0	0	5	11	0	0	0	0	0	13	0	0	0	0	0	0	0	27	0	0	0	0
ASV01143	GTAATACGTAGGGTGCGAGCGTTAATCGGAATTACTGGGCGTAAAGCGTGCGCAGGCGGTTTCGTAAGACAGATGTGAAATCCCCGGGCTTAACCTGGGAACTGCGTTTGTGACTGCGAGACTCGAGTGTGGCAGAGGGGGGTGGAATTCCACGTGTAGCAGTGAAATGCGTAGAGATGTGGAGGAACACCGATGGCGAAGGCAGCCCCCTGGGTCAACACTGACGCTCATGCACGAAAGCGTGGGGAGCAAACAGGATTAG	262	0	0	0	26	0	48	0	36	0	0	0	0	0	0	0	0	0	0	0	0	0	0	0	0	0	0	0	0	0	0	0	0	0	0	0	0	0	0	0	50	0	0	0	0	0	0	0
ASV01145	GTAAAACGTAGGGGGCGAGCGTTGTCCGGAATGACTGGGCGTAAAGGGCGCGTAGGCGGCCATGTAAGTCTGGAGTGAAAGCCCCGCTTTTAAGGTGGGAATTGCTTTGGAAACTATGTGGCTTGAGTGCAGGAGAGGAAAGTGGAATTCCCAGTGTAGCGGTGAAATGCATAGAGATTGGGAGGAACACCAGTGGCGAAGGCGGCTTTCTGGACTGTAACTGACGCTGAGGCGCGAAAGCGTGGGGAGCAAACAGGATTAG	262	0	0	0	0	0	0	0	0	0	0	0	0	0	0	0	0	0	0	0	0	0	0	115	0	0	38	0	0	0	0	0	0	0	0	0	0	0	0	0	0	0	0	0	0	0	0	37
ASV01146	GTAATACGGAGGGTGCAAGCGTTGTCCGGATTTATTGGGTTTAAAGGGTGCGTAGGCGGCTATTTAAGTCAGCGGTGAAAGACTCCGGCTCAACCGGAGCAGTGCCATTGATACTGGATAGCTTGAGTGTTGGAGGGGTACATGGAATTGATGGTGTAGCGGTGAAATGCATAGATACCATCAGGAACACCGATAGCGAAGGCATTGTACTGGCCAACAACTGACGCTGAGGCACGAAAGTGTGGGGATCGAACAGGATTAG	262	0	0	0	0	0	0	0	0	0	0	0	0	0	0	0	0	0	0	0	0	0	0	0	0	0	0	0	0	0	0	0	0	0	0	0	0	0	0	0	0	0	0	0	0	0	0	0
ASV01147	GTAATACGTAGGTGGCAAGCGTTGTCCGGAATTATTGGGCGTAAAGCGCGCGCAGGCGGTTCCTTAAGTCTGATGTGAAAGCCCACGGCTCAACCGTGGAGGGTCATTGGAAACTGGGGGACTTGAGTGCAGAAGAGGAGAGCGGAATTCCACGTGTAGCGGTGAAATGCGTAGAGATGTGGAGGAACACCAGTGGCGAAGGCGGCTCTCTGGTCTGTAACTGACGCTGAGGCGCGAAAGCGTGGGGAGCAAACAGGATTAG	262	0	0	0	0	0	0	0	0	0	0	0	0	0	0	57	0	0	0	0	0	0	28	0	0	0	0	0	0	0	0	0	0	0	0	0	0	0	0	0	0	0	0	0	0	0	0	0
ASV00881	GTAATACGAAGGGGGCTAGCGTTGTTCGGAATTACTGGGCGTAAAGCGCACGTAGGCGGGTATTTAAGTCAGGGGTGAAATCCCAGAGCTCAACTCTGGAACTGCCTTTGATACTGGGTACCTAGAGTATGGAAGAGGTGAGTGGAATTCCGAGTGTAGAGGTGAAATTCGTAGATATTCGGAGGAACACCAGTGGCGAAGGCGGCTCACTGGTCCATTACTGACGCTGAGGTGCGAAAGCGTGGGGAGCAAACAGGATTAG	262	0	0	0	0	0	0	0	0	0	0	0	0	0	0	0	0	0	29	0	0	0	17	0	0	16	0	0	0	0	0	0	0	0	0	0	0	0	0	0	0	0	0	0	0	0	0	0
ASV01149	GTAATACGAAGGGGGCTAGCGTTGTTCGGAATTACTGGGCGTAAAGCGCACGTAGGCGGACATTTAAGTCAGGGGTGAAATCCCAGGGCTCAACCCTGGAACTGCCTTTGATACTGGGTGTCTTGAGTACGAGAGAGGTGAGTGGAATTCCGAGTGTAGAGGTGAAATTCGTAGATATTCGGAAGAACACCAGTGGCGAAGGCGGCTCACTGGCTCGTAACTGACGCTGAGGTGCGAAAGCGTGGGGAGCAAACAGGATTAG	262	0	0	0	0	0	0	0	0	0	0	0	0	0	0	0	0	0	0	0	0	0	0	0	0	0	0	0	0	0	38	0	61	60	0	0	17	0	0	0	0	0	0	0	0	0	0	0
ASV01151	GTAATACGTAGGGGGCAAGCGTTATCCGGAATCACTGGGCGTAAAGGGTGCGTAGGCGGTTTTTCAAGTCAGAAGTGAAAGGCAGTGGCTTAACCATTGTAAGCTTTTGAAACTGAAGAACTTGAGTGCAGGAGAGGTAAGTGGAATTCCTAGTGTAGCGGTGAAATGCGTAGATATTAGGAGGAACACCAGTGGCGAAGGCGACTTACTGGACTGTAACTGACGCTGAGGCACGAAAGCGTGGGGAGCGAACAGGATTAG	261	0	0	0	0	0	15	25	48	0	0	0	0	0	0	0	0	0	0	0	0	0	0	0	0	0	0	0	0	0	0	0	0	0	0	0	0	0	0	0	0	0	0	18	0	0	0	0
ASV00805	GTAATACGGAGGGTGCAAGCGTTATCCGGATTCACTGGGTTTAAAGGGTGTGTAGGCGGGTATTTAAGTCAGTGGTGAAATCTCCGAGCTCAACTCGGAAACTGCCATTGATACTATTTATCTTGAATATTGTTGAGGTAGGCGGAATATGTCATGTAGCGGTGAAATGCTTAGATATGACATAGAACACCGATTGCGAAGGCAGCTTGCTAAACAATTATTGACGCTGAGGCACGAAAGCGTGGGGATCAAACAGGATTAG	262	0	0	0	0	0	0	0	0	0	0	0	0	0	0	0	0	0	0	0	0	0	0	0	0	0	0	0	7	0	12	0	7	0	0	40	0	0	0	0	0	0	0	0	0	48	0	0
ASV01152	GTAATACGGGGGGTGCAAGCGTTATTCGGAATTATTGGGCGTAAAGGGTGCGTAGGCGGTTTTGTAAGTCAGATGTGAAATCCCGGGGCTTAACTTCGGAACTGCATTTGATACTGCAAGACTTGAGTATGGGAGAGGGAAGCGGAATTCCTGGTGTAGAGGTGAAATTCGTAGATATCAGGAGGAACACCGGTGGCGAAGGCGGCTTCCTGGACCAATACTGACGCTGAGGCACGAAGGCGTGGGGAGCAAACAGGATTAG	262	16	0	0	0	0	0	7	0	0	0	0	0	0	0	0	0	0	0	0	0	0	0	0	0	0	0	0	7	7	0	0	0	18	0	0	0	0	0	0	0	12	0	62	0	0	0	0
ASV01153	GTAATACGGAGGGTGCAAGCGTTAATCGGAATCACTGGGCGTAAAGCGCGCGTAGGCGGTCTTTTAAGTCGGACGTGAAAGCCCTCGGCTCAACCGGGGAACTGCGTTCGAAACTGGGAGACTTGAGTCCTGGAGAGGGTGGCGGAATTCCGGGTGTAGGAGTGAAATCCGTAGATATCCGGAGGAACACCGGTGGCGAAGGCGGCCACCTGGACAGGTACTGACGCTGAGGCGCGAAAGCGTGGGGAGCAAACAGGATTAG	262	0	0	0	0	0	41	0	0	0	0	0	0	0	0	0	0	0	0	0	0	0	0	0	0	0	0	0	0	0	0	0	0	0	0	0	0	0	0	0	0	0	0	0	0	0	0	0
ASV01154	GTAATACGGAGGGTGCAAGCGTTAATCGGAATTACTGGGCGTAAAGCGCGCGTAGGTGGTCGAGTGAGTCTGATGTGAAAGCCCCGGGCTTAACCTGGGAACTGCATTGGATACTGCTTGACTCGAGTGTGGTAGAGGGTGGTGGAATTCTAGGTGTAGCGGTGAAATGCGTAGATATCTGGAGGAACCCCAATGGCGAAGGCAACCACCTGGGCCAACACTGACACTGAGGTGCGAAAGCGTGGGGAGCAAACAGGATTAG	262	16	0	0	6	0	0	0	0	0	0	0	0	0	0	0	0	0	0	0	0	0	0	0	0	0	0	0	16	13	55	9	7	29	0	13	13	0	0	0	0	0	0	26	0	0	0	0
ASV01155	GTAATACGAAGGGTGCAAGCGTTAATCGGAATTACTGGGCGTAAAGCGCGCGTAGGTGGTTTGGTAAGATGGATGTGAAATCCCCGGGCTCAACCTGGGAACTGCATCCATAACTGCCTGACTAGAGTACGGTAGAGGGTGGTGGAATTTCCTGTGTAGCGGTGAAATGCGTAGATATAGGAAGGAACACCAGTGGCGAAGGCGACCACCTGGACTGATACTGACACTGAGGTGCGAAAGCGTGGGGAGCAAACAGGATTAG	262	0	0	0	0	0	0	0	0	0	0	0	0	0	0	0	0	0	0	0	0	0	0	0	0	0	0	0	7	0	0	0	0	0	0	0	0	0	0	0	0	0	0	0	0	0	0	0
ASV01156	GTAATACGTAGGGTGCGAGCGTTAATCGGAATTACTGGGCGTAAAGCGTGCGCAGGCGGTTATACAAGACAGGCGTGAAATCCCCGGGCTTAACCTGGGAATGGCGCCTGTGACTGTATGGCTAGAGTGTGTCAGAGGGGGGTAGAATTCCACGTGTAGCAGTGAAATGCGTAGATATGTGGAGGAATACCAATGGCGAAGGCAGCCCCCTGGGATAACACTGACGCTCATGCACGAAAGCGTGGGGAGCAAACAGGATTAG	262	0	175	0	0	0	0	0	0	0	0	0	0	0	0	0	0	0	0	0	0	0	0	0	0	0	0	0	0	0	0	0	14	18	0	0	0	0	0	0	0	0	0	0	0	0	0	0
ASV01125	GTAATACGTAGGGTGCGAGCGTTAATCGGAATTACTGGGCGTAAAGCGTGCGCAGGCGGTTTCGTAAGACAGAGGTGAAATCCCCGGGCTCAACCTGGGAACGGCCTTTGTGACTGCGAGGCTAGAGTGTAGCAGAGGGGGGTAGAATTCCACGTGTAGCAGTGAAATGCGTAGAGATGTGGAGGAATACCGATGGCGAAGGCAGCCCCCTGGGTTACTACTGACGCTCATGCACGAAAGCGTGGGGAGCAAACAGGATTAG	262	0	0	0	8	0	8	19	17	0	0	0	0	0	0	0	0	0	0	0	0	0	0	0	0	0	0	0	0	11	0	0	0	8	0	16	8	0	0	14	12	9	2	5	0	0	0	0
ASV01158	GTAATACGGAGGGTGCAAGCGTTAATCGGAATTACTGGGCGTAAAGCGCACGTAGGCGGTTTGACAAGTGGGATGTGAAAGCCCTGGGCTCAACCTGGGAACTGCATCCCAAACTGTCAGGCTAGAGTATGGTAGAGGGGGGCGGAATTCCCGGTGTAGCGGTGAAATGCGTAGAGATCGGGAGGAACATCAGTGGCGAAGGCGGCCCCCTGGACTGATACTGACGCTGAGGTGCGAAAGCGTGGGGATCAAACAGGATTAG	262	0	0	0	7	0	0	0	0	0	0	0	0	0	0	0	0	0	0	0	0	0	0	0	0	0	0	0	9	0	4	0	0	0	0	0	0	0	0	0	0	0	0	0	0	0	0	0
ASV01160	GTACTACGGAGGATGCGAGCGTTATCCGGATTTATTGGGTTTAAAGGGTGCGTAGGCGGCTAGATAAGTCAGCGGTGAAACTCACGGGCTCAACCCGTGACCTGCCATTGATACTGTTTGGCTTGAATGCGGATGAAGCGGGAGGAATGTATGGTGTAGCGGTGAAATGCTTAGATATCATACAGAAGGTCGAATGCGAAGGCATCTCGCTAATCCGTCATTGACGCTGAGGCACGAAAGCGTGGGGATCAAACAGGATTAG	262	0	0	0	0	0	0	0	0	0	0	0	0	0	0	0	0	0	181	0	0	0	92	0	0	0	0	0	0	0	0	0	0	0	0	0	0	0	0	0	0	0	0	0	0	0	0	0
ASV01161	GTAATACGGAGGATGCAAGCGTTATCCGGATTCATTGGGTTTAAAGGGTGCGCAGGCGGAATGATAAGTCAGTGGTGAAATCCTACAGCTCAACTGTAGAACTGCCATTGATACTGTTGTTCTTGAGTACACTTGGAGTGGGCGGAATGTGTCATGTAGCGGTGAAATGCTTAGATATGACACAGAACACCGATCGCGAAGGCAGCTCACTAAATTGTAACTGACGCTCATGCACGAAAGCGTGGGGATCAAACAGGATTAG	262	0	0	0	20	0	11	9	0	0	0	0	0	0	0	0	0	0	0	0	0	0	0	0	0	0	0	0	0	0	0	0	0	0	0	19	0	0	0	0	0	0	0	0	0	0	0	0
ASV01162	GTAATACGGAGGGTGCAAACGTTGTTCGGAATCATTGGGCGTAAAGCGCACGCAGGCGGTTTATCAGGTCGGATGTGAAATGCCGGGGCTCAACCCCGGAACTGCGTTCGAAACCGGTAAGCTGGAGTCACGGAGGGAGAAGGGGAATTCCTGGTGTAGGGGTGAAATCCGTAGAGATCAGGAGGAACACCGGCGGCGAAAGCGCCTTCTTGGACGATGACTGACGCTGAGGTGCGAAAGCGTGGGGAGCAAACAGGATTAG	262	10	0	0	24	0	6	0	6	0	0	0	0	0	0	0	0	0	0	0	0	0	0	0	0	0	0	0	26	0	6	0	16	0	0	52	0	0	0	0	0	0	0	0	0	0	0	0
ASV01165	GTAATACGGAGGATGCGAGCGTTATCCGGATTCACTAGGTTTAAAGGGTGCGTAGGCGGCCGTTTAAGTCAGGGGTAAAAGGCAGTGGCTCAACCACATGTGCGCCCTTGATACTGGACGGCTAGAGTGGCGCCGGGGTGTGCGGAATGTGTGGTGTAGCGGTGAAATGCATAGATATCACACAGAACACCGATAGCGAAGGCAGCATGCCAGCCGCCGACTGACGCTGATGCACGAAAGCGTGGGGATCGAACAGGATTAG	262	0	0	13	0	0	0	0	0	0	0	0	0	0	0	0	0	0	0	0	0	0	0	0	0	0	0	0	0	0	0	0	0	0	0	19	0	0	0	8	0	164	19	42	0	0	0	0
ASV01167	GTAATACGAAGGGGGCGAGCGTTGTTCGGAATTACTGGGCGTAAAGGGTGTGTAGGCGGTTATGTAAGATAGTGGTGAAATCCCGGGGCTCAACCTCGGAATTGCCATTATAACTACATAGCTTGAGTTATGGAGAGGATAGTGGAATACCCAGTGTAGAGGTGAAATTCGTAGATATTGGGTAGAACACCGGTGGCGAAGGCGACTATCTGGTCATATACTGACGCTCAAACACGAAAGCATGGGGATCAAACAGGATTAG	262	0	0	0	0	0	0	0	0	0	0	43	0	0	0	0	0	0	19	0	0	0	0	0	0	0	0	0	0	0	0	0	0	0	0	0	0	0	0	0	0	0	0	0	30	0	0	0
ASV01172	GTAATACGGAGGGAGCTAGCGTTGTTCGGAATTACTGGGCGTAAAGCGCACGTAGGCGGTTACTCAAGTCAGAGGTGAAAGCCCGGGGCTCAACCCCGGAACTGCCTTTGAAACTAGGTAACTAGAATCCTGGAGAGGTGAGTGGAATTCCGAGTGTAGAGGTGAAATTCGTAGATATTCGGAAGAACACCAGTGGCGAAGGCGGCTCACTGGACAGGTATTGACGCTGAGGTGCGAAAGCGTGGGGAGCAAACAGGATTAG	262	0	0	0	0	0	0	0	0	0	0	0	0	0	0	0	0	0	0	0	0	0	0	0	0	0	0	0	0	0	0	0	0	0	0	0	0	0	0	0	0	0	0	0	0	0	0	0
ASV00187	GTAATACGAAGGGGGCTAGCGTTGTTCGGAATTACTGGGCGTAAAGCGCACGTAGGCGGGTATTTAAGTCAGGGGTGAAATCCCAGAGCTCAACTCTGGAACTGCCTTTGATACTGGGTACCTAGAGTATGGAAGAGGTAAGTGGAATTCCGAGTGTAGAGGTGAAATTCGTAGATATTCGGAGGAACACCAGTGGCGAAGGCGGCTTACTGGTCCATTACTGACGCTGAGGTGCGAAAGCGTGGGGAGCAAACAGGATTAG	262	0	0	0	0	0	0	0	0	0	0	0	0	0	0	0	0	0	0	0	0	0	0	0	0	0	0	0	16	0	0	0	0	0	0	0	0	0	0	0	0	0	0	0	0	0	0	0
ASV01038	GTAATACGGAGGGTGCAAGCGTTATCCGGATTTACTGGGTTTAAAGGGTGCGTAGGCGGACCATTAAGTCAGATGTGAAAGCCCCGAGCTTAACTTGGGAACTGCGTTTGATACTGGTGGTCTTGAATTAGATAGAAGTGGGCGGAATAATTCATGTAGCGGTGAAATGCTTAGATATGAATTAGAACACCGATTGCGAAGGCAGCTCACTATGCCTATATTGACGCTGAGGCACGAAAGCGTGGGGATCAAACAGGATTAG	262	0	0	0	0	0	0	0	0	0	0	0	0	0	0	0	0	0	0	0	0	0	0	0	0	0	0	0	0	0	0	0	0	0	0	43	49	0	0	0	0	0	0	0	0	0	0	0
ASV01157	GTAATACGTAGGGGGCAAGCGTTATCCGGAATCACTGGGCGTAAAGGGAGCGTAGGCGGTTTGACAAGCCAGGGGTGAAAGGCAATAGCTTAACTATTGTAAGCCTTTGGAACTGTCGAACTTGAGTGTAGGAGAGGAAAGTGGAATTCCTAGTGTAGCGGTGAAATGCGTAGATATTAGGAGGAACACCAGTGGCGAAGGCGACTTTCTGGACTATAACTGACGCTGAGGCTCGAAAGCGTGGGGAGCAAACAGGATTAG	261	0	0	0	0	0	0	0	0	0	0	0	0	0	0	0	0	0	0	0	0	0	0	0	0	0	0	0	0	0	0	0	0	0	0	0	0	0	0	0	0	0	0	0	0	0	0	0
ASV00655	GTAATACGTAGGGTGCAAGCGTTAATCGGAATTACTGGGCGTAAAGCGTGTGTAGGCGGTTCGGAAAGAAAGATGTGAAATCCCAGGGCTCAACCTTGGAACTGCATTTTTAACTGCCGAGCTAGAGTATGTCAGAGGGGGGTAGAATTCCACGTGTAGCAGTGAAATGCGTAGATATGTGGAGGAATACCGATGGCGAAGGCAGCCCCCTGGGATAATACTGACGCTCAGACACGAAAGCGTGGGGAGCAAACAGGATTAG	262	0	0	0	0	0	0	0	0	0	0	0	0	0	0	0	0	0	0	0	0	0	0	0	0	0	0	0	0	0	0	0	0	0	0	0	0	20	0	0	0	0	0	0	30	0	0	192
ASV01079	GTAATACGTAGGGTGCAAGCGTTAATCGGAATTACTGGGCGTAAAGCGTGCGCAGGCGGACTTTTAAGCCAGATGTGAAAGCCCCGAGCTTAACTTGGGAATTGCGTTTGGAACTGGGAGTCTAGAGTCTGTCAGAGGGGGATGGAATTCCACGTGTAGCAGTGAAATGCGTAGAGATGTGGAGGAACACCGATGGCGAAGGCAGTCCCCTGGGATAAGACTGACGCTCATGCACGAAAGCGTGGGGAGCAAACAGGATTAG	262	32	0	0	0	0	0	0	32	0	0	0	0	0	0	0	0	0	0	0	0	0	0	0	0	0	0	0	29	0	58	11	16	27	0	0	17	16	0	0	0	0	0	0	0	0	0	0
ASV01177	GTAATACGTAGGGGGCAAGCGTTGTCCGGAATGATTGGGCGTAAAGGGCGCGTAGGCGGCCTGGTAAGTCTGGAGTGAAAGTCCTGCTTTTAAGGTGGGAATTGCTTTGGATACTGTCGGGCTTGAGTGCAGGAGAGGTAAGTGGAATTCCCGGTGTAGCGGTGAAATGCGTAGAGATCGGGAGGAACACCAGTGGCGAAGGCGACTTACTGGACTGTAACTGACGCTGAGGCGCGAAAGTGTGGGGAGCAAACAGGATTAG	262	0	0	0	0	0	0	0	0	0	0	0	0	0	0	0	0	0	0	0	0	0	0	0	0	0	0	0	0	24	15	0	26	43	0	13	0	15	0	0	9	0	0	35	0	0	0	0
ASV01176	GTAATACGGAGGATGCAAGCGTTATCCGGATTCATTGGGTTTAAAGGGTGCGCAGGCGGAGTGATAAGTCAGTGGTGAAAGCCTACAGCTTAACTGTAGAACTGCCATTGATACTGTCATTCTTGAGTATTGTTGAGGTAGGCGGAATGTGTCATGTAGCGGTGAAATGCTTAGATATGACACAGAACACCGATCGCGAAGGCAGCTTACCAAGCAATAACTGACGCTCATGCACGAAAGCGTGGGGATCAAACAGGATTAG	262	0	0	0	0	0	0	0	0	0	0	0	0	0	0	0	0	0	0	0	0	0	0	0	0	0	0	0	25	20	0	0	0	15	0	30	28	0	0	0	12	0	0	0	0	0	0	0
ASV01100	GTAATACGAAGGGTGCAAGCGTTAATCGGAATTACTGGGCGTAAAGCGCGCGTAGGTGGTTCAGCAAGTTGGATGTGAAAGCCCCGGGCTCAACCTGGGAACTGCATCCAAAACTACTGAGCTAGAGTACGGTAGAGGGTGGTGGAATTTCCTGTGTAGCGGTGAAATGCGTAGATATAGGAAGGAACACCAGTGGCGAAGGCGACCACCTGGACTGATACTGACACTGAGGTGCGAAAGCGTGGGGAGCAAACAGGATTAG	262	0	0	0	0	0	0	0	0	0	0	0	0	0	0	0	0	0	0	0	0	0	0	0	0	0	0	0	11	0	37	0	0	0	0	0	10	110	0	0	0	0	0	0	0	0	0	21
ASV01178	GTAATACGTAGGTGGCGAGCGTTGTCCGGAATTATTGGGCGTAAAGCGCGCGCAGGTGGGATCTTAAGTCTGTTCTGAAAGTTCGGAGCTTAACTCCGTGATGGGATGGAAACTGAGATTCTTGAGTATCGGAGAGGAAAGCGGAATTCCCCGTGTAGCGGTGAAATGCGTAGATATGGGGAGGAACACCAGTGGCGAAGGCGGCTTTCTGGACGATGTCTGACACTGAGGCGCGAAAGCCAGGGGAGCGAACGGGATTAG	261	0	0	0	0	0	0	76	0	0	0	0	0	0	0	0	0	0	0	0	0	0	0	0	0	0	0	0	0	0	0	0	0	0	0	53	0	10	0	0	0	0	0	0	0	0	0	0
ASV00644	GTAATACGAAGGGGGCTAGCGTTGTTCGGAATTACTGGGCGTAAAGCGCACGTAGGCGGATATTTAAGTCAGGGGTGAAATCCCGGGGCTCAACCCCGGAACTGCCTTTGATACTGGGTATCTGGAGTATGGAAGAGGTGAGTGGAATTCCGAGTGTAGAGGTGAAATTCGTAGATATTCGGAGGAACACCAGTGGCGAAGGCGGCTCACTGGTCCATTACTGACGCTGAGGTGCGAAAGCGTGGGGAGCAAACAGGATTAG	262	0	0	0	0	0	0	0	0	0	0	0	0	0	0	0	0	0	0	0	0	0	0	0	0	0	0	0	0	0	0	0	0	0	73	0	0	0	0	0	0	0	0	0	0	0	0	0
ASV00979	GTAATACGAAGGGGGCTAGCGTTGCTCGGAATCACTGGGCGTAAAGGGCGCGTAGGCGGCCGATTAAGTCGGGGGTGAAAGCCTGTGGCTCAACCACAGAATTGCCTTCGATACTGGTTGGCTTGAGACCGGAAGAGGACAGCGGAACTGCGAGTGTAGAGGTGAAATTCGTAGATATTCGCAAGAACACCAGTGGCGAAGGCGGCTGTCTGGTCCGGTTCTGACGCTGAGGCGCGAAAGCGTGGGGAGCAAACAGGATTAG	262	0	0	0	0	0	0	0	0	0	0	0	0	0	0	0	0	0	0	0	0	0	0	20	0	0	0	0	0	0	0	0	0	0	0	0	0	7	0	0	0	0	0	0	9	0	0	0
ASV01181	GTAATACGTAGGGTGCGAGCGTTAATCGGAATTACTGGGCGTAAAGCGTGCGCAGGCGGTCTTGTAAGACAGATGTGAAATCCCCGGGCTTAACCTGGGAACTGCGTTTGTGACTGCAAGGCTGGAGTACGGCAGAGGGGGGTGGAATTCCTGGTGTAGCAGTGAAATGCGTAGATATCAGGAGGAACACCAATGGCGAAGGCAGCCCCCTGGGCCTGTACTGACGCTCATGCACGAAAGCGTGGGGAGCAAACAGGATTAG	262	33	12	0	0	0	0	0	0	0	0	0	0	0	0	0	0	0	0	0	0	0	0	0	0	0	0	0	22	0	0	0	0	0	0	0	0	0	0	0	0	0	0	0	0	0	0	0
ASV01186	GTAATACAGAGGGTGCTAGCGTTAATCGGATTTACTGGGCGTAAAGCGTGCGTAGGCGGTTTGATAAGTCGATTGTGAAAGCCCCGGGCTCAACCTGGGAATTGCGGTCGATACTGTCAGACTCGAAAACGGTAGAGGGAGGTGGAACTCCAGGTGTAGCGGTGAAATGCGTAGATATCTGGAAGAACACCGATGGCGAAGGCAGCCTCCTGGGCCTGTTTTGACGCTGAGGCACGAAAGCGTGGGTAGCAAACAGGATTAG	262	0	0	0	0	0	0	0	0	0	0	0	0	0	0	0	0	0	0	0	0	0	7	7	0	0	23	0	0	0	0	0	0	0	0	0	0	0	0	0	0	0	0	0	0	7	37	0
ASV01184	GTAATACGGAGGGAGCTAGCGTTGTTCGGAATTACTGGGCGTAAAGCGCGCGTAGGCGGCGACTCAAGTCAGAGGTGAAAGCCCGGGGCTCAACCCCGGAACTGCCTTTGAAACTAGGTTGCTAGAATCTTGGAGAGGTCAGTGGAATTCCGAGTGTAGAGGTGAAATTCGTAGATATTCGGAAGAACACCAGTGGCGAAGGCGACTGACTGGACAAGTATTGACGCTGAGGTGCGAAAGCGTGGGGAGCAAACAGGATTAG	262	0	0	0	0	0	0	0	0	0	0	0	0	0	0	0	0	0	0	0	0	0	0	0	0	130	0	0	0	0	0	0	0	0	0	0	0	0	0	0	0	0	0	0	0	0	0	0
ASV01183	GTAATACGGAGGATGCGAGCGTTATCCGGATTTATTGGGTTTAAAGGGTGCGTAGGCTGACTGGTCAGTCAGCGGTGAAATTTTCCGGCTTAACCGGGAACCTGCCGTTGATACTGCCGGTCTTGAATACGAATGAAGCGGGAGGAATGTGTGGTGTAGCGGTGAAATGCATAGATATCACACAGAAGACCGATTGCGAAGGCATCTCGCTAATTCGTTATTGACGCTGATGCACGAAAGCGTGGGGATCAAACAGGATTAG	262	0	0	0	0	0	0	0	0	0	0	0	0	0	0	0	0	0	0	0	0	0	0	0	0	0	256	0	0	0	0	0	0	0	0	0	0	0	0	0	0	0	0	0	0	0	0	0
ASV01185	GTAATACGGAGGGTGCAAGCGTTAATCGGAATTACTGGGCGTAAAGCGCACGCAGGCGGTCTGTCAAGTCGGATGTGAAATCCCCGGGCTCAACCTGGGAACTGCATTCGAAACTGGCAGGCTTGAGTCTCGTAGAGGGGGGTAGAATTCCAGGTGTAGCGGTGAAATGCGTAGAGATCTGGAGGAATACCGGTGGCGAAGGCGGCCCCCTGGACGAAGACTGACGCTCAGGTGCGAAAGCGTGGGGAGCAAACAGGATTAG	262	0	0	0	0	0	0	0	0	0	0	0	0	0	0	0	0	0	0	0	0	0	0	0	0	0	0	0	0	0	0	0	0	0	0	0	0	0	0	0	0	0	0	0	0	0	0	0
ASV01187	GTAACACGTAGGAGGCAAACGTTATCCGGATTTACTGGGCGTAAAGCGCGTGTAGGTGGTACTGTAAGTAGGGCGTGAAAGCTCCTGGCTCAACTGGGAGAGGCCGTTCTAAACTACAGAACTAGAGGATGGTAGAGGGAGGTGGAATTCCAGGTGTAGCGGTGGAATGCGCAGATATCTGGAGGAACACCGGTGGCGAAGGCGGCCTCCTGGACCATTCCTGACACTCAGACGCGAAAGCTAGGGTAGCAAACGGGATTAG	262	0	4	7	0	0	0	0	0	0	0	0	0	0	0	14	0	0	0	0	0	0	0	0	0	0	0	0	7	9	18	9	5	41	0	0	32	13	0	0	0	0	0	0	0	0	0	0
ASV01188	GTAATACATATGTCGCAAGCGTTATCCGGATTTATTGGGCGTAAAGCGCGTCTAGGCGGCTTATTAAGTCTGATGTGAAAATGCGGGGCTCAACTCCGTATTGCGTTGGAAACTGGTAGACTAGAGTACTGGAGAGGTGGGCGGAACTACAAGTGTAGAGGTGGAATTCGTAGATATTTGTAGGAATGCCGATGGAGAAGTCAGCTCACTGGACAGATACTGACGCTAAAGCGCGAAAGCGTGGGGAGCAAACAGGATTAG	261	0	0	0	0	0	0	0	0	0	0	0	0	0	0	0	0	0	0	0	0	0	0	0	0	0	0	0	0	0	0	0	0	0	0	0	0	0	0	0	0	0	0	0	0	0	0	0
ASV01189	GTAATACGTAGGGTGCGAGCGTTAATCGGAATTACTGGGCGTAAAGCGTGCGCAGGCGGATGATTAAGTTAGAAGTGAAATCCCCGGGCTCAACCTGGGAATTGCTTTTAAGACTGGTCATCTAGAGTTTGTCAGAGGGGGGTGGAATTCCAAGTGTAGCAGTGAAATGCGTAGAGATTTGGAGGAACACCAATGGCGAAGGCAGCCCCCTGGGATAAAACTGACGCTCAGGCACGAAAGCGTGGGTAGCAAACAGGATTAG	262	21	137	0	0	0	0	0	0	0	0	0	0	0	0	0	0	0	0	0	0	0	0	0	0	0	0	0	0	0	0	0	56	14	0	0	0	0	0	0	0	0	0	0	0	0	0	0
ASV01123	GTAATACAGAGGTGGCGAGCGTTGTTCGGATTTACTGGGCGTAAAGGGCGCGTAGGCGGCCGCGTGTGTGGGGTGTGAAATCTCCGGGCTCAACCCGGAAAGTGCGCCCCAAACTGCGCGGCTGGAGTGCGGGAGGGGAGATCGGAATGCAGGGTGTAGCGGTGAAATGCGTTGATATCCTGCAGAACACCGGTGGCGAAGGCGGATCTCTGGAACGCAACTGACGCTGAGGCGCGAAAGTCGGGGGAGCAAACAGGATTAG	262	18	0	0	9	0	0	0	0	0	0	0	0	0	0	0	0	0	0	0	0	0	0	0	0	0	0	0	38	27	0	0	15	33	0	43	0	0	0	0	0	0	0	0	0	0	0	0
ASV01192	GTAATACGGAGGATGCGAGCGTTATCCGGATTCATTGGGTTTAAAGGGTGCGTAGGCGGTTCTTTAAGTCAGTGGTGAAATCCTGCGGCTCAACCGTAGAACAGCCATTGATACTGAAGGACTTGAATATAATTGAGGTAAGCGGAATGAGTAGTGTAGCGGTGAAATGCTTAGATATTACTCAGAACACCAATTGCGAAGGCAGCTTACCAAGCTATAATTGACGCTGAGGCACGAAAGCGTGGGGATCGAACAGGATTAG	262	45	0	0	0	0	0	0	0	0	0	0	0	0	0	0	0	0	0	0	0	0	0	0	0	0	0	0	7	12	35	12	11	72	8	23	19	0	0	0	0	0	0	0	0	0	0	0
ASV01175	GTAATACGGAGGATCCGAGCGTTATCCGGATTTATTGGGTTTAAAGGGTGCGTAGGCGGGATATTAAGTCAGTGGTGAAAGTTTGACGCTCAACGTTAAAATTGCCATTGATACTGGTTTTCTTGAGTACAGTTGAGGTAGGCGGAATGTGGTGTGTAGCGGTGAAATGCATAGATATACCACAGAACACCGATTGCGAAGGCAGCTTACTAAGTTGTAACTGACGCTGAAGCACGAAAGCATGGGGATCAAACAGGATTAG	262	48	0	0	0	0	0	0	0	0	0	0	0	0	0	0	0	0	0	0	0	0	0	0	0	0	0	0	12	0	12	0	34	57	0	13	51	0	0	0	0	0	0	0	0	0	0	0
ASV01194	GTAATACGTAGGGTGCGAGCGTTAATCGGAATTACTGGGCGTAAAGCGTGCGCAGGCGGTTTAGTAAGACAGGCGTGAAATCCCCGGGCTCAACCTGGGAACTGCGCTTGTGACTGCTAGGCTAGAGTACGGCAGAGGGGGGTGGAATTCCACGTGTAGCAGTGAAATGCGTAGAGATGTGGAGGAACACCGATGGCGAAGGCAGCCCCCTGGGCCGATACTGACGCTCATGCACGAAAGCGTGGGTAGCAAACAGGATTAG	262	0	0	0	0	0	0	0	0	0	0	0	0	0	0	0	0	0	0	0	0	0	0	0	0	0	0	0	0	0	0	0	0	0	0	0	0	0	0	0	144	0	0	0	0	0	0	0
ASV01198	GTAATACGGAGGATGCAAGCGTTATCCGGAATGATTGGGCGTAAAGAGTCCGTAGGTGGCCCTTCAAGTCTGCTGTTAAAGAGCGAGGCTTAACTTCGTAAAAGCAGTGGAAACTGGAGAGCTAGAGTATAGTAGGGGCAGAGGGAATTCCTGGTGTAGCGGTGAAATGCGTAGAGATCAGGAAGAACACCGGTGGCGAAAGCGCTCTGCTGGGCTAAAACTGACACTGAGGGACGAAAGCTAGGGGAGCGAATGGGATTAG	262	0	0	0	0	0	0	0	0	0	0	0	0	0	0	0	0	0	0	0	0	0	0	0	0	0	0	0	0	0	0	0	0	0	0	0	0	0	0	0	0	0	0	0	0	0	0	0
ASV01197	GTAATACGGAGGGTGCGAGCGTTATCCGGAATCACTGGGTTTAAAGGGTGCGTAGGCGGGAAGATAAGTCAGAGGTGAAATCTCGTCGCTTAACGACGGAATTGCCTTTGATACTGTTTTTCTTGAAATATGTTGAGGTTGGCGGAATGAGACATGTAGCGGTGAAATGCATAGATATGTCTTAGAACACCGATTGCGAAGGCAGCTGACTGGACATTATTTGACGCTGAGGCACGAAAGCGTGGGGATCAAACAGGATTAG	262	0	0	0	0	0	0	0	0	0	0	0	0	0	0	0	0	0	0	0	0	0	0	0	0	27	0	0	0	0	0	0	0	0	0	0	0	0	0	0	0	0	0	0	0	0	0	0
ASV01174	GTAATACGAAGGGTGCAAGCGTTGTTCGGATTTATTGGGCGTAAAGCGCACGTAGGTGGACTTATAAGTCAGATGTGAAATCTCGGGGCTCAACCTCGAAACTGCGTCTGAAACTGCAAGTCTAGAATCTTGGAGGGGGCAGGGGAATTTCACATGTAGGGGTAAAATCCGTAGATATGTGAAGGAACACCAGAGGCGAAGGCGCCTGCCTGGACAAGTATTGACACTGAGGTGCGAAAGCGTGGGGATCAAACAGGATTAG	262	0	0	4	35	0	16	0	18	0	0	0	0	0	0	0	0	0	0	0	0	0	0	0	0	0	0	0	0	0	0	0	0	0	3	17	10	0	0	12	15	0	8	0	0	0	0	0
ASV01168	GTAATACGTAGGGTGCGAGCGTTAATCGGAATTACTGGGCGTAAAGCGTGCGCAGGCGGTTTTGTAAGACAGCTGTGAAATCCCCGGGCTCAACCTGGGAACTGCGGTTGTGACTGCAAGACTTGAGTACGGCAGAGGGGGGTGGAATTCCTGGTGTAGCAGTGAAATGCGTAGATATCAGGAGGAACACCGATGGCGAAGGCAGCCCCCTGGGCCTGTACTGACGCTCATGCACGAAAGCGTGGGGAGCAAACAGGATTAG	262	27	0	43	16	0	18	0	0	0	0	0	0	0	0	0	0	0	0	0	0	0	0	0	0	0	0	0	0	14	22	0	0	15	0	12	0	0	0	0	0	51	0	0	0	0	0	0
ASV01202	GTAATACAGGGGTGGCAAGCGTTGTCCGGATTTACTGGGTGTAAAGGGTGCGCAGGCGGATCAATAAGTCGGGGGTTAAATCCATGTGCTTAACACATGCACGGCTTCCGATACTGTTGATCTAGAGTCTCGAAGAGGAAGGTGGAATTTCCGGTGTAACGGTGGAATGTGTAGATATCGGAAAGAACACCAGTGGCGAAGGCAGCCTTCTGGTCGAGTACTGACGCTCATGCACGAAAGCGTGGGGAGCAAACAGGATTAG	262	0	0	0	0	0	0	0	5	0	0	0	0	0	0	0	0	0	0	0	0	0	0	0	0	0	0	0	0	0	0	0	0	0	0	0	0	0	0	0	0	0	0	0	0	0	0	0
ASV01203	GTAATACGTAGGTGGCAAGCGTTATCCGGAATTATTGGGCGTAAAGCGCATGTAGGCGGCTTTTTAAGTCTGATGTGAAAGCCAGTGGCTCAACCACTGAATTGCATTGGATACTGGAAAGCTAGAATCTTGGAGAGGTAAGTGGAATTTCATGTGTAGCGGTGGAATGCGTAGATATATGAAGGAACACCAATGGCGAAGGCAGCTTACTGGACAAGTATTGACGCTGAGATGCGAAAGTGTGGGTAGCAAACAGGATTAG	262	0	23	0	0	0	0	0	0	0	0	0	0	0	0	0	0	0	0	0	0	0	0	0	0	0	0	0	0	204	0	0	3	0	0	0	0	3	0	0	0	0	0	0	0	0	0	0
ASV01204	GTAATACGGAGGGTGCGAGTGTTATTCGGAATCACTGGGCGTAAAGCGAACGTAGGCGGATAGGCAAGTCAGATGTGAAATCCCGGGGCTCAACCTCGGAACTGCATTTGATACTGCTTGTCTTGAGTATGGTAGAGGTAGGTAGAATTCCCGGTGTAGAGGTGAAATTCGTAGATATCGGGAGGAATACCAGAGGCGAAGGCGACCTACTGGGCCATTACTGACGCTGAGGTTCGAAAGCGTGGGTAGCAAACAGGATTAG	262	0	0	0	0	0	0	0	0	0	0	0	0	0	0	0	0	0	0	0	0	0	0	0	0	0	0	0	10	0	0	0	0	162	0	14	62	0	0	0	0	0	0	0	0	0	0	0
ASV01171	GTAATACGTAGGGTGCGAGCGTTAATCGGAATTACTGGGCGTAAAGCGTGCGCAGGCGGTTAGGTAAGTTTGATGTGAAATCCCCGGGCTCAACCTGGGAACTGCATTGAAGACTGCCTAACTAGAGTACGGCAGAGGGGGGTAGAATTCCACGTGTAGCAGTGAAATGCGTAGAGATGTGGAGGAATACCGATGGCGAAGGCAGCCCCCTGGGTCGATACTGACGCTCATGCACGAAAGCGTGGGGAGCAAACAGGATTAG	262	1	70	1	0	0	0	0	0	0	0	0	0	0	5	0	0	0	0	0	0	0	0	0	0	0	0	0	1	0	0	0	6	4	0	2	0	0	0	2	0	0	0	0	0	0	0	0
ASV01207	GTAATACGTAGGTGGCGAGCGTTGTCCGGATTTATTGGGTTTAAAGGGTGCGTAGGCGGTTTAATAAGTCAGTCGTTAAAGGTATCAGCTTAACTGGTATAAGGCGAATGATACTGTTAGACTTGAATAATTTGGAGGTATAGGGAATGCGTGGTGTAGCGGTGAAATGCATAGATATCACGCGGAACGCCGATTGCGGAGGCACTGTACTACGAATTGATTGACGCTGAGGCACGAAAGTGTGGGGAGCAAACAGGATTAG	262	0	0	0	0	0	0	0	0	0	0	0	0	0	0	0	0	0	0	0	0	0	0	0	0	0	0	0	0	0	0	0	0	0	0	0	0	0	0	0	0	0	0	0	0	0	0	0
ASV01208	GTAATACGGAGGGTGCAAGCGTTATCCGGATTTATTGGGTTTAAAGGGTGCGTAGGCGGTTTGATAAGTCAGCGGTGAAATATTTCAGCTTAACTGGAAGGGTGCCGTTGATACTGTCAGGCTTGAATTTAGTTGCTGTGGGTGGAATGTGTGGTGTAGCGGTGAAATGCATAGATATCACACAGAATATCGATTGCGAAGGCAGCTCACAAAGCTAATATTGACGCTGATGCACGAAAGTGTGGGGATCAAACAGGATTAG	262	0	0	12	0	0	0	0	0	0	0	0	0	0	0	0	0	0	0	0	0	0	0	0	0	0	0	0	12	24	6	0	0	58	0	0	0	0	0	0	13	0	0	48	0	0	0	0
ASV01211	GTAATACGGAGGGAGCTAGCGTTGTTCGGAATTACTGGGCGTAAAGCGTGCGTAGGCGGCGACTCAAGTCAGAGGTGAAAGCCTGGAGCTCAACTCCAGAACTGCCTTTGAAACTAGGTTGCTAGAATATCGGAGAGGTGAGTGGAATTCCGAGTGTAGAGGTGAAATTCGTAGATATTCGGAAGAACACCAGTGGCGAAGGCGGCTCACTGGACGATTATTGACGCTGAGGCACGAAAGCGTGGGGAGCAAACAGGATTAG	262	0	0	0	0	0	0	0	0	0	0	0	0	0	0	0	0	0	72	0	0	0	0	0	0	0	0	0	0	0	0	0	0	0	0	0	0	0	0	0	0	0	0	0	0	0	0	0
ASV01212	GTAATACGTAGGTGGCAAGCGTTATCCGGATTTATTGGGCGTAAAGCGAGCGCAGGCGGTTTGATAAGTCTGATGTGAAAGCCTTTGGCTTAACCAAAGAAGTGCATCGGAAACTGTCAGACTTGAGTGCAGAAGAGGACAGTGGAACTCCATGTGTAGCGGTGGAATGCGTAGATATATGGAAGAACACCAGTGGCGAAGGCGGCTGTCTGGTCTGCAACTGACGCTGAGGCTCGAAAGCATGGGTAGCGAACAGGATTAG	262	20	31	0	0	0	0	0	0	0	0	0	0	0	0	0	0	0	0	0	0	0	0	0	0	0	0	0	19	0	15	0	13	15	0	17	10	31	0	0	17	0	0	0	0	0	0	0
ASV01214	GTAATACGAAGGGTGCAAGCGTTGTTCGGATTTATTGGGCGTAAAGCGCGCGTAGGCGGACCTGCAAGTCAGATGTGAAATCTCGGGGCTCAACCCCGAAACTGCGTCTGAAACTACAGGTCTAGAATCTTGGAGGGGGAAGGGGAATATCGCATGTAGGGGTAAAATCCGTAGATATGCGATGGAACACCAGAGGCGAAGGCGCCTTCCTGGACAAGTATTGACGCTGAGGCGCGAAAGCGTGGGGATCAAACAGGATTAG	262	0	0	0	0	0	0	0	0	0	0	0	0	0	0	0	0	0	0	0	0	0	0	0	0	0	0	0	17	0	15	0	0	0	0	0	0	0	0	0	12	0	0	0	0	0	0	0
ASV01213	GTAATACGGAGGAGGCAAGCGTTATCCGGAATTATTGGGCGTAAAGCGTTCGTAGGTGGCTTTTCAAGTCGGCGGTCAAAGACCCGGGCTCAACTCGGGAAAGGCCGTGGAAACTGGAAAGCTAGAGTGCGGTAGGGGTAGAGGGAATTCCCGGTGTAGCGGTGAAATGCGTAGATATCGGGAAGAACACCGGTGGCGAAAGCGCTCTACTGGGCCGCAACTGACACTGAGGGACGAAAGCTAGGGGAGCGAATGGGATTAG	262	0	0	0	0	0	0	0	0	0	0	0	0	0	0	0	0	0	0	0	0	0	0	0	0	0	0	0	0	0	0	0	0	0	0	0	0	19	0	0	0	0	0	0	0	0	0	0
ASV01218	GTAATACGGAGGGTGCAAGCGTTAATCGGAATTACTGGGCGTAAAGCGCACGCAGGCGGTTGGATAAGCTAGATGTGAAAGCCCCGGGCTCAACCTGGGAATAGCATTTAGAACTGTCCGACTAGAGTCTTGTAGAGGGGGGTAGAATTCCAGGTGTAGCGGTGAAATGCGTAGAGATCTGGAGGAATACCGGTGGCGAAGGCGGCCCCCTGGACAAAGACTGACGCTCAGGTGCGAAAGCGTGGGGAGCAAACAGGATTAG	262	21	0	0	0	0	0	93	14	0	0	0	0	0	0	0	0	0	0	0	0	0	0	0	0	0	0	0	19	0	0	0	11	19	0	0	0	0	0	0	0	0	0	0	0	0	0	0
ASV01216	GTAATACGGAGGATCCAAGCGTTATCCGGAATCATTGGGTTTAAAGGGTCCGTAGGCGGTTTGATAAGTCAGTGGTGAAAGCCCATCGCTCAACGATGGAACGGCCATTGATACTGTCAGACTTGAATTACAAGGAAGTAACTAGAATATGTAGTGTAGCGGTGAAATGCTTAGATATTACATGGAATACCAATTGCGAAGGCAGGTTACTACTTGTGGATTGACGCTGATGGACGAAAGCGTGGGGAGCGAACAGGATTAG	262	27	0	0	0	0	0	0	0	0	0	0	0	0	0	0	0	0	0	0	0	0	0	0	0	0	0	0	30	0	0	0	49	20	0	34	0	0	0	27	0	0	0	0	0	0	0	0
ASV01217	GTAATACGGAGGATGCGAGCGTTATCCGGATTCATTGGGTTTAAAGGGTGCGTAGGCGGGAGACTAAGTCAGTGGTGAAATCATACGGCTTAACTGTATTAAGCCATTGATACTAGTTTTCTAGAGTGCAAATGGAGTGGGCGGAATATGTCATGTAGCGGTGAAATGCATAGATATGACATAGAACACCGATCGCGAAGGCAGCTCACTAAGATGTAACTGACGCTGATGCACGAAAGCGTGGGGATCAAACAGGATTAG	261	0	0	0	0	0	0	0	0	0	0	0	0	0	0	0	0	0	3	0	0	4	0	83	22	0	0	0	0	0	0	0	0	0	0	0	0	0	0	0	0	0	0	0	0	0	0	0
ASV01222	GTAATACGTATGGTGCAAGCGTTATCCGGATTTACTGGGTGTAAAGGGAGCGCAGGCGGTGCGGCAAGTCTGATGTGAAAGCCCGGGGCTCAACCCCGGTACTGCATTGGAAACTGTCGTACTAGAGTGTCGGAGGGGTAAGCGGAATTCCTAGTGTAGCGGTGAAATGCGTAGATATTAGGAGGAACACCAGTGGCGAAGGCGGCTTACTGGACGATAACTGACGCTGAGGCTCGAAAGCGTGGGGAGCAAACAGGATTAG	262	16	98	0	0	0	0	0	0	0	0	0	0	0	0	0	0	0	0	0	0	0	0	0	0	0	0	0	0	0	0	0	38	0	0	0	0	0	0	0	0	0	0	0	0	0	0	0
ASV01223	GTAATACGTAGGGTGCAAGCGTTAATCGGAATTACTGGGCGTAAAGCGTGCGCAGGCGGTTGTGCAAGTCTGATGTGAAAGCCCCGGGCTTAACCTGGGAACGGCATTGGAGACTGCACGACTAGAGTGCGTCAGAGGGGGGTAGAATTCCACGTGTAGCAGTGAAATGCGTAGAGATGTGGAGGAATACCGATGGCGAAGGCAGCCCCCTGGGATGACACTGACGCTCATGCACGAAAGCGTGGGGAGCAAACAGGATTAG	262	0	0	0	0	0	0	200	0	0	0	0	0	0	0	0	0	0	0	0	0	0	0	0	0	0	0	0	0	0	0	0	0	0	0	0	0	0	0	0	0	43	0	0	0	0	0	0
ASV01195	GTAATACAGAGGTCCCAAGCGTTGTTCGGAATCACTGGGCGTAAAGGGTGCGTAGGCGGCGGTGTAAGTCAGATGTGAAATGCCAGGGCTCAACCTTGGAACTGCATCCGATACTGCATTGCTTGAGTACTGGAGGGGAGTCTGGAATTCACGGTGGAGCAGTGAAATGCGTGGATATCGTGAGGAACACTAGTGGCGTAGGCGAGACTCTGGACAGTTACTGACGCTGAGGCACGAAGGCCAGGGGAGCAAACGGGATTAG	262	0	0	0	0	0	0	0	0	0	0	0	0	0	0	0	0	2	0	0	0	0	0	0	0	0	0	0	0	0	0	0	0	0	0	0	0	0	0	0	0	11	0	0	55	0	0	0
ASV01227	GTAAGACGAGGGATCCTAGCGTTGTTCGGAATTATTGGGCGTAAAGCGGGTGCAGGTGGCCTTGTAAGTCGAGTGTGAAAGCCTAGGGCTTAACCCTAGAAGTGCATTCGATACTGCGAGGCTTGAGTGTTGGAGAGGCTATTGGAATTCCTGGTGTAGTGGTGAAATACGTAGATATCAGGAGGAATACCGGAGGCGAAGGCGGATAGCTGGCCAAACACTGACGCTCAGACCCGAAAGCGTGGGTATCAAACAGGATTAG	262	0	0	0	0	0	0	0	0	0	0	0	0	0	0	0	0	0	0	0	0	0	0	0	0	0	0	0	0	0	0	0	0	0	0	0	0	0	0	0	0	0	0	0	0	0	9	0
ASV01228	GTAATACGTAGGACCCAAGCGTTGTCCGGATTTACTGGGTATAAAGGGTGCGCAGGCGGATCTGTGCGTCGAAGGTTAAAGACCAGAGCTCAACTCTGGGAGTGCCCTCGATACGGCAGGTCTTGAGTACGAGAGAGGATAGTAGAATTCCTGGTGTAGCGGTGAAATGCGTAGATATCAGGAGGAATACCAGTGGCGAAGGCGGCTATCTGGCTCGTAACTGACGCTCAGGCACGAAAGCGTGGGGATCAAACAGGATTAG	262	0	0	0	0	0	37	0	20	0	0	0	0	0	0	0	0	0	0	0	0	0	0	0	0	0	0	0	0	8	0	0	0	0	0	0	0	0	0	0	0	0	8	0	0	0	0	0
ASV01193	GTAATACGGAGGATCCGAGCGTTATCCGGATTTATTGGGTTTAAAGGGTGCGTAGGCGGTTTATTAAGTCAGTGGTGAAATCTTGCAGCTTAACTGTAAAATTGCCATTGATACTGATAGACTTGAGTATAGTTGAGGTAGGCGGAATGTGTTGTGTAGCGGTGAAATGCATAGATATAACACAGAACACCGATTGCGAAGGCAGCTTACTAAGCTATAACTGACGCTGAGGCACGAAAGCGTGGGTAGCGAACAGGATTAG	262	0	0	0	0	0	0	0	0	0	0	0	0	0	0	0	0	0	0	0	0	0	0	0	0	0	0	0	10	0	0	11	30	19	0	21	0	0	0	0	38	26	0	72	0	0	0	0
ASV01230	GTAATACAGAGGGTGCAAGCGTTAATCGGAATTACTGGGCGTAAAGCGTGCGTAGGCGGTTGAATAAGTCTGATGTGAAATCCCCGAGCTTAACTTGGGAACTGCATCAGATACTGTTTAGCTAGAGTAGGGTAGAGGAAAGCGGAATTCCAGGTGTAGCGGTGAAATGCGTAGATATCTGGAGGAACACCAGTGGCGAAGGCGGCTTTCTGGACTCATACTGACGCTCAGGCACGAAAGCGTGGGGAGCAAACAGGATTAG	262	0	0	0	0	0	0	0	0	0	0	0	0	0	0	0	0	0	0	0	0	0	0	0	0	0	0	0	0	47	0	0	0	0	0	26	0	0	0	0	0	0	20	118	0	0	0	0
ASV01237	GTAATACGTAGGTGGCAAGCGTTATCCGGAATTACTGGGCGTAAAGGGCGTGTAGGCGGGAAGACAAGTCGGGAGTGAAATCCCAGGGCTTAACCCTGGAGCTGCTTCCGAAACTGTCTTTCTTGAGTGTCGGAGAGGAAAGTGGAATTCCCAGTGTAGCGGTGAAATGCGTAGAGATTGGGAGGAACACCAGTGGCGAAGGCGACTTTCTGGACGATAACTGACGCTGAGGCGCGAAAGCGTGGGGAGCAAACAGGATTAG	262	0	0	0	7	0	82	0	12	0	0	0	0	0	0	0	0	0	0	0	0	0	0	0	0	0	0	0	0	0	0	0	0	0	0	13	0	0	0	0	0	0	0	23	0	0	0	0
ASV01234	GTAATACGGAGGATCCAAGCGTTATCCGGATTTATTGGGTTTAAAGGGTGCGTAGGCGGGAGATTAAGTCAGTGGTGAAAGTTTGCAGCTCAACTGTAAAATTGCCATTGAAACTGATTTTCTTGAGTGCAAATGAGGTAGGCGGAATGTGTTGTGTAGCGGTGAAATGCTTAGATATAACACAGAACCCCGATTGCGAAGGCAGCTTACTGGGATGCAACTGACGCTGAGGCACGAAAGCGTGGGGATCAAACAGGATTAG	262	53	15	0	0	0	0	0	0	0	0	0	0	0	0	0	0	0	0	0	0	0	0	0	0	0	0	0	37	0	22	0	9	33	0	0	38	0	0	0	0	0	0	0	0	0	0	0
ASV01235	GTAATACGGAGGGGGCTAGCGTTGTTCGGAATTACTGGGCGTAAAGCGCACGTAGGCGGTTTTGCAAGTCAGAGGTGAAAGCCCGGAGCTCAACTCCGGAATTGCCTTTGAGACTGCATCACTTGAACGTCGGAGAGGTGAGTGGAATTCCGAGTGTAGAGGTGAAATTCGTAGATATTCGGAAGAACACCAGTGGCGAAGGCGGCTCACTGGACGACTGTTGACGCTGAGGTGCGAAAGCGTGGGGAGCAAACAGGATTAG	262	0	0	0	0	0	0	0	0	0	0	0	0	0	0	0	0	0	0	0	0	0	0	0	0	0	0	0	0	0	0	0	0	0	0	0	0	0	0	0	0	0	0	0	0	0	0	0
ASV01240	GTACTACGGAGGATGCGAGCGTTATCCGGATTTATTGGGTTTAAAGGGTGCGCAGGCGGCCTGATAAGTCAGCGGTGAAATATCGGGGCTCAACCCCGGCACTGCCGTTGAAACTGTCAGACTTGAGTATAGATGAAGTAGGCGGAATTCGTTGTGTAGCGGTGAAATGCATAGATATAACGAAGAACCCCGATTGCGTAGGCAGCTTACTAAACTATAACTGACGCTCATGCACGAAAGCGTGGGTATCAAACAGGATTAG	262	0	0	0	0	0	0	0	0	0	0	0	0	0	0	0	0	0	0	0	0	0	0	0	0	0	0	0	0	0	0	0	0	0	0	0	0	0	0	0	0	0	0	0	0	0	0	0
ASV01242	GTAATACGAAGGGGGCGAGCGTTGTTCGGAATTACTGGGCGTAAAGGGTGTGTAGGCGGTTTGATAAGATAGGGGTGAAATCCCGGGGCTCAACCTCGGAATTGCCTTTATAACTATTTGACTTGAGTAACAGAGAGGATAGTGGAATACCCAGTGTAGAGGTGAAATTCGTAGATATTGGGTAGAACACCGGTGGCGAAGGCGACTATCTGGCTGTTTACTGACGCTGAGGCACGAAAGCATGGGGATCAAACAGGATTAG	262	0	0	0	0	0	0	0	0	0	0	0	0	0	0	0	0	0	0	0	0	0	0	0	0	0	0	0	0	0	0	0	0	0	0	0	0	0	0	0	0	0	0	0	8	0	0	0
ASV01244	GTAATACGGAGGATCCAAGCGTTATCCGGAATCATTGGGTTTAAAGGGTCCGTAGGCGGCCTTATAAGTCAGTGGTGAAAGTTTTTGGCTTAACCAAAAAATTGCCATTGATACTGTAGGGCTTGAATGTCTGTGAAGTAACTAGAATATGTAGTGTAGCGGTGAAATGCTTAGATATTACATGGAATACCGATTGCGAAGGCAGGTTACTAACAGATGATTGACGCTGATGGACGAAAGCGTGGGTAGCGAACAGGATTAG	262	0	0	0	0	0	0	0	0	0	0	0	0	0	0	0	0	0	0	0	0	0	0	0	0	0	0	0	0	0	0	0	0	0	0	0	0	0	0	0	0	0	0	0	0	21	0	0
ASV01070	GTACTACGTAGGGTGCAAGCGTTAATCGGAATTACTGGGCGTAAAGCGTGCGCAGGCGGTTATATAAGACAGATGTGAAATCCCCGGGCTCAACCTGGGAACTGCATTTGTGACTGTATAGCTAGAGTACGGCAGAGGGGGATGGAATTCCGCGTGTAGCAGTGAAATGCGTAGATATGCGGAGGAACACCGATGGCGAAGGCAATCCCCTGGGCCTGTACTGACGCTCATGCACGAAAGCGTGGGGAGCAAACAGGATTAG	262	0	0	0	0	0	0	0	0	0	0	0	0	0	0	0	0	0	0	0	0	0	0	0	0	0	0	0	0	0	0	0	0	0	0	0	0	0	0	157	78	0	0	0	0	0	0	0
ASV01246	GTAATACGGAGGGTGCAAGCGTTGTTCGGAATCACTGGGCGTAAAGGGCGCGCAGGCGGTTTGGTAAGTCAGATGTGAAAGCCCACGGCTTAACCGTGGAAGTGCATTTGATACTGCCAGACTTGAGTACCAGAGGGGAAAGTGGAATTCCCGGTGTAGAGGTGAAATTCGTAGATATCGGGAGGAATACCGGTGGCGAAGGCGACTTTCTGGCTGGATACTGACGCTGAGGCGCGAAAGCGTGGGGAGCAAACAGGATTAG	262	0	23	0	0	0	19	0	0	0	0	0	0	0	0	0	0	0	0	0	0	0	0	0	0	0	0	0	6	6	2	0	0	7	0	6	3	1	0	0	0	0	0	9	0	0	0	0
ASV01248	GTAATACGTAGGGGGCAAGCGTTATCCGGAATTATTGGGCGTAAAGAGTACGTAGGTGGTCTCTTAAGCGCAGGGTTTAAGGCAATGGCTTAACCATTGTTCGCCCTGTGAACTGGGAGACTTGAGTGTAGGAGAGGAAAGTGGAATTCCTAGTGTAGCGGTGAAATGCGTAGATATTAGGAGGAACATCAGTGGCGAAGGCGACTTTCTGGACTATTACTGACACTGAGGTACGAAAGCGTGGGGAGCAAACAGGATTAG	261	20	0	0	0	0	0	0	0	0	0	0	0	0	0	0	0	0	0	0	0	0	0	0	0	0	0	0	37	28	0	0	0	26	0	0	0	0	0	0	0	0	11	46	0	0	0	0
ASV01226	GTAATACGGAGGATGCGAGCGTTATCCGGATTTATTGGGTTTAAAGGGTGCGTAGGCGGAAAAATAAGTCAGTGGTGAAAACCTTCAGCTTAACTGGAGACTTGCCATTGATACTGTTATTCTTGAGTATAGTTAAGGTAGGCGGAATGTGTAATGTAGCGGTGAAATGCTTAGATATTACACAGAACACCAATTGCGAAGGCAGCTTACTGAGCTATAACTGACGCTGATGCACGAAAGCGTGGGGAGCGAACAGGATTAG	262	15	0	0	0	0	0	0	0	0	0	0	0	0	0	0	0	0	0	0	0	0	0	0	0	0	0	0	16	0	22	0	23	39	0	20	23	0	0	0	0	0	0	26	0	0	0	0
ASV01111	GTAATACAGAGGGGGCAAGCGTTATTCGGAATTACTGGGCGTAAAGGGCGCGTAGGCGGTTTTTTAAGTCGGATGTGTAATCCCCGAGCTCAACTTGGGAACTGCATCCGAAACTGGGAAGCTAGAGTACTGGAGAGGGTGGTAGAATTCCACGTGTAGCGGTGAAATGCGTAGAGATGTGGAGGAATACCAGTGGCGAAGGCGGCCACCTGGACAGTAACTGACGCTGAGGCGCGAAAGTGTGGGGAGCAAACAGGATTAG	262	0	0	0	15	0	20	0	0	0	0	0	0	0	0	0	0	0	0	0	0	0	0	0	0	0	0	0	0	0	0	0	0	0	0	0	0	0	0	29	33	21	50	0	0	0	0	0
ASV01249	GTAATACGTAGGGGGCAAGCGTTATCCGGATTTACTGGGTGTAAAGGGAGCGTAGACGGATGGACAAGTCTGATGTGAAAGGCTGGGGCTCAACCCCGGGACTGCATTGGAAACTGCCCGTCTTGAGTGCCGGAGAGGTAAGCGGAATTCCTAGTGTAGCGGTGAAATGCGTAGATATTAGGAGGAACACCAGTGGCGAAGGCGGCTTACTGGACGGTAACTGACGTTGAGGCTCGAAAGCGTGGGGAGCAAACAGGATTAG	262	25	0	11	0	0	0	0	0	0	0	0	0	0	0	0	0	0	0	0	0	0	0	0	0	0	0	0	150	0	0	12	0	21	0	0	0	13	0	0	0	0	0	0	0	0	0	0
ASV01253	GTAATACGTAGGGGGCAAGCGTTATCCGGAATTACTGGGTGTAAAGGGTGAGTAGGTTGGCTTGTAAGTCATATGTGAAATACCGATGCTTAACATCGGGGCTGCATAAGAAACTACAAGCCTAGAGTACAGGAGAGGTAAGCGGAATTCCTAGTGTAGCGGTGAAATGCGTAGATATTAGGAGGAACACCAGTGGCGAAGGCGGCTTACTGGACTGTAACTGACGTTGAGGCTCGAAAGCGTGGGGAGCAAACAGGATTAG	262	0	0	0	0	0	0	0	0	102	0	38	0	0	0	0	0	0	0	0	0	0	0	0	0	0	0	0	0	0	0	0	0	0	0	0	0	0	0	0	0	0	0	0	0	0	0	0
ASV01254	GTAATACGGAGGGTGCAAGCGTTATCCGGATTTATTGGGTTTAAAGGGTCCGTAGGCGGATCTGTAAGTCAGTGGTGAAATCTCACAGCTTAACTGTGAAACTGCCATTGATACTGCAGGTCTTGAGTAAGGTAGAAGTGGCTGGAATAAGTAGTGTAGCGGTGAAATGCATAGATATTACTTAGAACACCAATTGCGAAGGCAGGTCACTATGTCTTAACTGACGCTGATGGACGAAAGCGTGGGGAGCGAACAGGATTAG	262	0	0	0	0	0	0	0	0	0	0	0	0	0	0	0	0	0	78	0	0	0	0	0	0	0	0	0	0	0	0	0	0	0	0	0	0	0	0	0	0	0	0	0	0	0	0	0
ASV01231	GTAATACGAAGGGTGCAAGCGTTGTTCGGATTTATTGGGCGTAAAGCGCGCGTAGGCGGACCTGTAAGTCAGATGTGAAATCTCGGTGCTCAACACCGAAACTGCGTCTGAAACTGCGGGTCTAGAATCTTGGAGGGGGAGTGGGAATTTCGCATGTAGGGGTAAAATCCGTAGAGATGCGAAGGAACACCAGAGGCGAAGGCGCACTCCTGGACAAGTATTGACGCTGAGGCGCGAAAGCGTGGGGATCAAACAGGATTAG	262	0	0	0	0	0	23	0	0	0	0	0	0	0	0	0	0	0	0	0	0	0	0	0	0	0	0	0	0	0	0	0	0	0	0	0	0	0	0	0	0	0	0	0	0	0	0	0
ASV01257	GTAATACGGAGGGTGCAAGCGTTAATCGGAATCACTGGGCGTAAAGCGCGCGTAGGCGGCTTAGTAAGTCAGAGGTGAAATCCCACGGCTCAACCGTGGAACTGCCTTTGATACTGCTTTGCTTGAGTTTGTGAGAGGATAGTGGAATTCCAGGTGTAGGAGTGAAATCCGTAGAGATCTGGAGGAACATCAGTGGCGAAGGCGACTATCTGGCACAACACTGACGCTGAGGTGCGAAAGCGTGGGTATCAAACAGGATTAG	262	0	0	0	0	0	0	0	0	0	0	0	0	0	0	0	0	0	0	0	0	0	0	0	62	0	75	0	0	0	0	0	0	0	0	0	0	0	0	0	0	0	0	0	25	0	0	26
ASV01255	GTAATACGTAGGTGGCAAGCGTTGTCCGGATTTATTGGGCGTAAAGCGAGCGCAGGCGGTTTCTTAAGTCTGATGTGAAAGCCCTCGGCTCAACCGAGGAAGGTCATTGGAAACTGGGGAACTTGAATGCAGAAGAGGAGAGTGGAATTCCATGTGTAGCGGTGAAATGCGTAGATATATGGAGGAACACCAGTGGCGAAGGCGACTCTCTGGTCTGTAATTGACGCTGAGGCTCGAAAGCGTGGGGAGCAAACAGGATTAG	262	25	0	0	0	0	0	0	0	0	0	0	0	0	0	0	0	0	0	0	0	0	0	0	0	0	0	0	0	0	0	0	0	0	0	38	167	0	0	0	0	0	0	0	0	0	0	0
ASV00536	GTAATACGAAGGGTGCAAGCGTTACTCGGAATTACTGGGCGTAAAGCGTGCGTAGGTGGTCGTTTAAGTCCGTTGTGAAAGCCCTGGGCTCAACCTGGGAACTGCAGTGGATACTGGACGACTAGAGTGTGGTAGAGGGTAGCGGAATTCCTGGTGTAGCAGTGAAATGCGTAGAGATCAGGAGGAACATCCATGGCGAAGGCAGCTACCTGGACCAACACTGACACTGAGGCACGAAAGCGTGGGGAGCAAACAGGATTAG	262	0	0	0	0	0	0	0	0	0	0	0	0	0	0	0	0	0	0	0	0	0	0	0	0	0	0	0	0	0	0	0	0	0	0	0	0	0	0	0	0	211	0	0	0	0	0	0
ASV01260	GTAATACGTAGGGTGCAAGCGTTAATCGGAATTACTGGGCGTAAAGCGTGCGCAGGCGGTTTTGTAAGACAGTCGTGAAATCCCCGGGCTCAACCTGGGAATTGCGATTGTGACTGCAAGGCTGGAGTGCGGCAGAGGGGGATGGAATTCCGCGTGTAGCAGTGAAATGCGTAGATATGCGGAGGAACACCGATGGCGAAGGCAATCCCCTGGGCCTGCACTGACGCTCATGCACGAAAGCGTGGGGAGCAAACAGGATTAG	262	0	0	0	0	0	0	0	0	0	0	0	0	0	0	0	0	0	0	0	0	0	0	0	0	0	0	0	0	0	0	0	0	0	0	0	0	0	0	0	0	0	0	0	0	0	50	0
ASV01258	GTAATACGGAGGGGGCTAGCGTTGTTCGGAATTACTGGGCGTAAAGCGCACGTAGGCGGACCGGAAAGTTGGGGGTGAAATCCCGGGGCTCAACCTCGGAACTGCCTTCAAAACTATCGGTCTGGAGTTCGAGAGAGGTGAGTGGAATTCCGAGTGTAGAGGTGAAATTCGTAGATATTCGGAGGAACACCAGTGGCGAAGGCGGCTCACTGGCTCGATACTGACGCTGAGGTGCGAAAGCGTGGGGAGCAAACAGGATTAG	262	0	0	0	0	0	0	0	0	0	0	0	0	0	0	0	0	0	0	0	0	0	0	0	0	0	0	0	0	0	0	0	0	0	0	0	0	33	0	0	0	0	0	0	0	0	0	0
ASV01206	GTAATACAGAGGGGGCAAGCGTTATTCGGAATTACTGGGCGTAAAGGGCGCGTAGGCGGTTCTTTAAGTCGGATGTGCAATCCCCGAGCTCAACTTGGGAACTGCATCCGAAACTGGGGAGCTAGAGTGCTGGAGAGGGTGGTAGAATTCCACGTGTAGCGGTGAAATGCGTAGAGATGTGGAGGAATACCAGTGGCGAAGGCGGCCACCTGGACAGTAACTGACGCTGAGGCGCGAAAGTGTGGGTAGCAAACAGGATTAG	262	0	0	35	1	0	8	7	7	0	0	0	0	0	0	0	0	0	0	0	0	0	0	0	0	0	0	0	3	10	0	0	0	2	9	5	0	0	0	5	22	10	2	10	0	0	0	0
ASV01190	GTAATACGGAGGATGCAAGCGTTATCCGGATTCATTGGGTTTAAAGGGTGCGCAGGCGGATTATTAAGTCAGGGGTGAAATCCCACGGCTCAACCGTGGAACTGCCTTTGATACTGATAGTCTAGAGTATAGTTGAAGTTGGCGGAATGTGTCATGTAGCGGTGAAATGCTTAGATATGACACAGAACACCGATCGCGAAGGCAGCTAGCTAAGCTATAACTGACGCTCATGCACGAAAGCGTGGGGATCAAACAGGATTAG	262	17	0	0	8	0	14	0	9	0	0	0	0	0	0	0	0	0	0	0	0	0	0	0	0	0	0	0	0	23	0	0	0	15	0	0	0	0	0	0	6	0	0	0	0	0	0	0
ASV01268	GTAATACGTAGGGGGCGAGCGTTGTCCGGAATTACTGGGCGTAAAGCGCACGCAGGCGGATATATAAGTCGGCCGTGAAAGTCAGTGGCTTACCCATTGAATGTCGGTCGATACTGTGTATCTGGAGTGTGAGAGAGGGAAGTGGAATTCCCGGTGTAGCGGTGAAATGCGTAGATATCGGGAGGAACACCAGTGGCGAAGGCGGCTTCCTGGCTCACAACTGACGCTCATGTGCGAAAGCTAGGGTAGCGAACGGGATTAG	262	0	0	0	0	0	0	0	0	0	0	1	5	0	0	0	0	23	0	6	3	10	5	4	6	2	7	0	0	0	0	0	0	0	0	0	0	0	0	0	0	0	0	0	6	0	10	8
ASV01266	GTAATACAGAGGGTGCAAGCGTTAATCGGAATTACTGGGCGTAAAGCGCGCGTAGGCGGTTTATTAAGTCGGATGTGAAATCCCTGGGCTCAACCTAGGCACTGCATCCGATACTGGTAGACTAGAGTGTGGGAGAGGAAGGTAGAATTCCAGGTGTAGCGGTGAAATGCGTAGAGATCTGGAGGAATACCGATGGCGAAGGCAGCCTTCTGGCCTAACACTGACGCTGAGGTGCGAAAGCATGGGGAGCAAACAGGATTAG	262	54	0	0	0	0	0	0	0	0	0	0	0	0	0	0	0	0	0	0	0	0	0	0	0	0	0	0	24	0	0	0	0	0	0	29	0	0	0	15	0	0	0	0	0	0	0	0
ASV01264	GTAATACGTAGGTGGCAAGCGTTGTCCGGAATTATTGGGCGTAAAGAGCATGTAGGCGGGAATCTAAGTCTGTTGTGAAAATGCGGGGCTCAACCCCGTATTGCGATGGAAACTGGGTTTCTTGAGTGCAGGAGAGGAAAGGGGAATTCCCAGTGTAGCGGTGAAATGCGTAGATATTGGGAGGAACACCAGTGGCGAAGGCGCCTTTCTGGACTGTGTCTGACGCTGAGATGCGAAAGCCAGGGTAGCGAACGGGATTAG	261	0	0	0	0	0	0	0	0	0	0	0	0	0	0	0	0	0	0	0	0	0	0	0	0	0	0	0	0	0	25	0	65	53	0	0	41	9	0	0	0	0	0	0	0	0	0	0
ASV01119	GTAATACGGAGGGAGCTAGCGTTGTTCGGAATTACTGGGCGTAAAGCGCACGTAGGCGGCTTTGTAAGTTAGAGGTGAAAGCCTGGAGCTCAACTCCAGAATTGCCTTTAAGACTGCATCGCTTGAATCCAGGAGAGGTGAGTGGAATTCCGAGTGTAGAGGTGAAATTCGTAGATATTCGGAAGAACACCAGTGGCGAAGGCGGCTCACTGGACTGGTATTGACGCTGAGGTGCGAAAGCGTGGGGAGCAAACAGGATTAG	262	0	0	0	0	0	0	0	0	0	0	0	0	0	0	0	0	0	0	0	0	0	0	0	0	0	0	0	0	0	0	0	0	0	0	0	0	0	0	0	0	0	0	0	0	0	0	0
ASV01199	GTAATACGAAGGGGGCTAGCGTTGTTCGGAATTACTGGGCGTAAAGCGCATGTAGGCGGATATTTAAGTCAGGGGTGAAATCCCAGAGCTCAACTCTGGAACTGCCTTTGATACTGGGTATCTTGAGTATGGAAGAGGTGAGTGGAATTCCGAGTGTAGAGGTGAAATTCGTAGATATTCGGAGGAACACCAGTGGCGAAGGCGGCTCACTGGTCCATTACTGACGCTGAGGTGCGAAAGCGTGGGGAGCAAACAGGATTAG	262	0	0	0	37	0	21	0	30	0	0	0	0	0	0	0	0	0	0	0	0	0	0	0	0	0	0	0	0	4	0	0	0	0	0	0	0	0	0	0	0	58	0	2	0	0	0	0
ASV01272	GTAATACGGAGGATGCAAGCGTTATCCGGAATGATTGGGCGTAAAGAGTCCGTAGGTGGCGAGTCAAGTCGATTGTCAAAGAGCGAGGCTTAACTTCGTGAAGGCAGTGGAAACTGACTAGCTAGAGAGCAGTAGGGGCAGAAGGAATTCCTGGTGTAGCGGTGAAATGCGTAGAGATCAGGAAGAACACCGGTGGCGAAAGCGTTCTGCTGGGCTGCGACTGACACTGAGGGACGAAAGCTAGGGGAGCGAATGGGATTAG	262	0	0	17	0	0	0	0	0	0	0	0	0	0	0	0	0	0	0	0	0	0	0	0	0	0	0	0	0	0	129	0	0	0	0	0	0	0	0	0	0	0	0	0	0	0	0	0
ASV01274	GTAATACGTAGGGTGCAAGCGTTAATCGGAATTACTGGGCGTAAAGCGTGCGCAGGCGGTCATGCAAGACAGGTGTGAAATCCCCGGGCTTAACCTGGGAACTGCACTTGTGACTGCATGGCTTGAGTGCGGCAGAGGGGGATGGAATTCCGCGTGTAGCAGTGAAATGCGTAGATATGCGGAGGAACACCGATGGCGAAGGCAATCCCCTGGGCCTGCACTGACGCTCATGCACGAAAGCGTGGGGAGCAAACAGGATTAG	262	0	0	19	51	0	0	0	0	0	0	0	0	0	0	0	0	0	0	0	0	0	0	0	0	0	0	0	13	0	16	0	0	0	0	0	0	0	0	0	0	0	0	0	0	0	0	0
ASV00722	GTAATACGTAGGGTGCAAGCGTTAATCGGAATTACTGGGCGTAAAGCGTGCGCAGGCGGTTGTGCAAGACAGGTGTGAAATCCCCGAGCTCAACTTGGGAACTGCACTTGTGACTGCACGGCTAGAGTACGGTAGAGGGGAGTGGAATTCCGCGTGTAGCAGTGAAATGCGTAGATATGCGGAGGAACACCGATGGCGAAGGCAGCTCCCTGGACCTGTACTGACGCTCATGCACGAAAGCGTGGGGAGCAAACAGGATTAG	262	14	0	0	16	0	39	0	18	0	0	0	0	0	0	0	0	0	0	0	0	0	0	0	0	0	0	0	0	0	16	0	0	0	0	12	0	0	0	0	0	0	0	0	0	0	0	0
ASV01276	GTAATACGTAGGGTGCGAGCGTTGTCCGGAATTACTGGGCGTAAAGAGCTCGTAGGCGGTTTGTCGCGTCGTCTGTGAAATTCTGCAACTCAATTGCAGGCGTGCAGGCGATACGGGCAGACTTGAGTACTACAGGGGAGACTGGAATTCCTGGTGTAGCGGTGAAATGCGCAGATATCAGGAGGAACACCGGTGGCGAAGGCGGGTCTCTGGGTAGTAACTGACGCTGAGGAGCGAAAGCGTGGGTAGCGAACAGGATTAG	262	0	0	0	0	0	0	0	0	0	0	0	0	0	0	0	0	0	0	0	0	5	0	97	26	11	14	0	0	0	0	0	0	0	0	0	0	8	0	0	0	0	0	0	0	0	0	0
ASV01275	GTAATACGTAGGGTGCGAGCGTTAATCGGAATTACTGGGCGTAAAGCGTGCGCAGGCGGTCTTGTAAGACAGGCGTGAAATCCCCGGGCTCAACCTGGGAATTGCGCTTGTGACTGCAAGGCTGGAGTGCGGCAGAGGGGGATGGAATTCCGCGTGTAGCAGTGAAATGCGTAGATATGCGGAGGAACACCGATGGCGAAGGCAATCCCCTGGGCCTGCACTGACGCTCATGCACGAAAGCGTGGGGAGCAAACAGGATTAG	262	0	0	0	0	0	0	0	0	0	0	0	0	0	0	0	0	0	0	0	0	0	0	0	0	0	0	0	0	0	86	21	0	0	0	0	0	0	0	0	0	0	0	0	0	0	0	0
ASV01277	GTACTACAGAGGGTGCGAGCGTTAATCGGATTTACTGGGCGTAAAGCGTGCGTAGGCGGCTGATTAAGTCGGATGTGAAATCCCTGAGCTTAACTTAGGAATTGCATTCGATACTGGTCAGCTAGAGTATGGGAGAGGATGGTAGAATTCCAGGTGTAGCGGTGAAATGCGTAGAGATCTGGAGGAATACCGATGGCGAAGGCAGCCATCTGGCCTAATACTGACGCTGAGGTACGAAAGCATGGGGAGCAAACAGGATTAG	262	223	0	0	0	0	0	0	0	0	0	0	0	0	0	0	0	0	0	0	0	0	0	0	0	0	0	0	0	0	0	0	0	0	0	0	0	0	0	0	0	0	0	0	0	0	0	0
ASV01279	GTAATACGGAGGATGCAAGCGTTATCCGGATTCATTGGGTTTAAAGGGTGCGTAGGCGGCATTTTAAGTCAGAGGTGAAAAACCAGCGCTCAACGCTGCGTGAGCCTTTGATACTGAAGCGCTAGGATTCGGATGAGGCAGATGGAATGTGTAATGTAGCGGTGAAATGCTTAGATATTACACAGAACACCGATTGCGAAGGCATTCTGCTAGCCCGTTATCGACGCTGAGGCACGAAAGCGTGGGGATCAAACAGGATTAG	262	0	0	0	0	0	0	0	0	0	0	0	0	0	0	0	0	0	0	0	0	0	0	0	0	0	0	0	0	23	0	0	0	0	0	18	0	0	0	0	35	80	11	27	0	0	0	0
ASV01278	GTAATACGGAGGGTGCAAGCGTTAATCGGAATCACTGGGCGTAAAGCGCACGTAGGCGGCACGTTAAGTCAGATGTGAAACCCCTGGGCTCAACCTGGGAATGGCATTTGATACTGGCGGGCTCGAGTCTGAGAGAGGGAGGTGGAATTCCAGGTGTAGCGGTGAAATGCGTAGATATCTGGAGGAACACCGGTGGCGAAGGCGGCCTCCTGGCTCATGACTGACGCTGAGGTGCGAAAGCGTGGGGAGCAAACAGGATTAG	262	0	0	0	0	0	0	0	0	0	0	0	0	0	0	0	0	0	0	0	0	0	0	0	0	0	0	0	0	0	0	0	0	0	0	0	0	54	0	0	0	0	0	0	0	0	0	0
ASV01250	GTAATACGTAGGTGACAAGCGTTATCCGGAATTACTGGGCGTAAAGCGCACGCAGGCGGCGCTGTAAGTCTGACGTGAAATCTCCTGGCTTAACTGGGAGGGGTCGTTGGAAACTGCAGTGCTTGAGGCGGTGAGAGGGGTGTAGAATTCCCGGTGTAGTGGTGGAATGCGTAGATATCGGGAGGAATACCAGTGGCGAAAGCGGCACCCTGGCACTGGCCTGACGCTCATGTGCGAAGGCGTGGGGAGCGAACGGGATTAG	262	0	0	0	11	0	0	0	0	0	0	0	0	0	0	0	0	0	0	0	0	0	0	0	0	0	0	0	0	0	18	0	0	0	0	0	0	55	0	0	0	0	0	0	0	0	0	0
ASV00862	GTAATACGTAGGGTGCAAGCGTTAATCGGAATTACTGGGCGTAAAGCGTGCGCAGGCGGTTATGCAAGACAGAGGTGAAATCCCCGGGCTCAACCTGGGAACTGCCTTTGTGACTGCATGGCTAGAGTACGGTAGAGGGGGATGGAATTCCGCGTGTAGCAGTGAAATGCGTAGATATGCGGAGGAACACCGATGGCGAAGGCAATCCCCTGGACCTGTACTGACGCTCATGCACGAAAGCGTGGGGAGCAAACAGGATTAG	262	0	0	0	0	0	0	0	0	0	0	0	0	0	0	0	0	0	0	0	0	0	0	0	0	0	0	0	0	0	0	0	0	0	0	0	0	0	0	0	0	0	0	0	0	0	0	0
ASV00343	GTAATACGTATGTCGCAAGCGTTATCCGGAATTATTGGGCATAAAGCGCGTCTAGGCGGTTTACTAAGTCTGATGTGAAAATGCGGAGCTCAACTCCGTATTGCGTTGGAAACTGGTAGACTAGAGTATTGGAGAGGTAGGCGGAACTACAAGTGTAGAGGTGAAATTCGTAGATATTTGTAGGAATGCCAATGACGAAGGTAGCTTACTGGACAAATACTGACGCTGAAGCGCGAAAGCTAGGGGAGCAAACAGGATTAG	261	0	0	0	0	0	0	0	0	0	0	0	0	0	0	0	0	0	0	0	0	0	0	0	0	0	0	0	28	0	0	0	0	0	0	0	0	0	0	0	0	55	124	0	0	0	0	0
ASV01267	GTAATACGTAGGTGGCAAGCGTTGTCCGGAATTATTGGGCGTAAAGGGAGCGCAGGTGGGAATATCAGTCTGTCTTAAAAGTTCGGGGCTCAACCCCGTGATGGGATGGAAACTATATTTCTTGAGTGCAGGAGAGGAAAGTGGAATTCCTAGTGTAGCGGTGAAATGCGTAGATATTAGGAGGAACACCAGTGGCGAAGGCGACTTTCTGGACTGTAACTGACACTGAGGCTCGAAAGCCAGGGTAGTGAACGGGATTAG	261	0	0	0	136	0	0	0	0	0	0	0	0	0	0	0	0	0	0	0	0	0	0	0	0	0	0	0	0	0	0	0	0	10	0	0	0	0	0	0	0	24	0	20	0	0	0	0
ASV01284	GTAATACGTAGGTGGCAAGCGTTGTCCGGAATTATTGGGCGTAAAGGGCGTGTAGGCGGTAAAATAAGTCTGATGTGAAATCTCATAGCTCAACTATGAAACTGCATTGGAAACTGTTTAACTAGAGTGTCGGAGAGGAAAGCGGAATTCCATGTGTAGCGGTGAAATGCGTAGATATATGGAGGAACACCAGTGGCGAAGGCGGCTTTCTGGACGACTACTGACGCTGAGGCGCGAAAGCGTGGGGAGCAAACAGGATTAG	262	0	0	0	0	19	0	0	0	0	0	0	0	0	0	0	0	0	0	0	0	0	0	0	0	0	6	0	0	0	0	0	0	0	0	0	0	0	0	0	0	0	0	0	0	0	0	0
ASV01286	GTAATACGGAGGATGCGAGCGTTATCCGGATTTATTGGGTTTAAAGGGTGCGTAGGCGGGATGATAAGTCAGCGGTGAAAGTTTGAGGCTCAACCTTAAAATTGCCGTTGAAACTGTCGTTCTTGAGTATATTTGAAGTAAGCGGAATTCGTGGTGTAGCGGTGAAATGCATAGATATCACGAAGAACTCCAATTGCGAAGGCAGCTTACTAAACTATAACTGACGCTGAAGCACGAAAGCGTGGGTATCAAACAGGATTAG	262	0	0	0	0	0	0	0	0	0	0	0	0	0	0	0	0	0	0	0	0	0	0	0	0	0	61	0	0	0	0	0	0	0	0	0	0	0	0	0	0	0	0	0	0	0	0	0
ASV01285	GTAATACGTAGGGTGCAAGCGTTAATCGGAATTACTGGGCGTAAAGCGTGCGCAGGCGGTGCTGTAAGACAGGCGTGAAATCCCCGGGCTTAACCTGGGAATGGCGCTTGTGACTGCAGTGCTGGAGTGCGGCAGAGGGGGATGGAATTCCGCGTGTAGCAGTGAAATGCGTAGATATGCGGAGGAACACCGATGGCGAAGGCAATCCCCTGGGCCTGCACTGACGCTCATGCACGAAAGCGTGGGGAGCAAACAGGATTAG	262	0	0	0	0	0	0	0	0	0	0	0	0	0	0	0	0	0	0	0	0	0	0	0	0	0	0	0	0	0	0	0	0	0	0	0	0	0	0	0	0	0	0	0	0	0	0	0
ASV01288	GTAATACGGAGGAGGCAAGCGTTATCCGGAATGATTGGGCGTAAAGAGTTCGTAGGTGGTAATGAAAGTTTGCCGTTAAAGACTAAGGCTTAACCTTAGGAGAGCGGTGAAAACTCCATAACTAGAGTATGGAAGGGGCAGAGGGAATTCCTGGTGTAGCGGTGAAATGCGTAGAGATCAGGAGGAACATCGGTGGCGAAAGCGCTCTGCTAGGCCAAAACTGACACTGAGGAACGAAAGCTAGGGGAGCGAAAGGGATTAG	262	0	0	0	42	0	0	0	0	0	0	0	0	0	0	0	0	0	0	0	0	0	0	0	0	0	8	0	29	0	0	0	3	0	0	0	0	0	0	0	0	0	0	21	0	0	0	0
ASV01196	GTAATACGTAGGGTGCGAGCGTTAATCGGAATTACTGGGCGTAAAGCGTGCGCAGGCGGTTGTGTAAGTCAGATGTGAAATCCCCGGGCTCAACCTGGGAACTGCATTTGAGACTGCACGGCTAGAGTGTAGCAGAGGGGGGTAGAATTCCACGTGTAGCAGTGAAATGCGTAGAGATGTGGAGGAATACCGATGGCGAAGGCAGCCCCCTGGGTTACTACTGACGCTCATGCACGAAAGCGTGGGGAGCAAACAGGATTAG	262	0	0	0	0	0	24	0	70	0	0	0	0	0	0	0	0	0	0	0	0	0	0	0	0	0	0	0	0	0	0	0	0	0	0	0	0	29	0	0	0	0	0	0	0	0	0	0
ASV01289	GTAATACGGAGGGTGCAAGCGTTATCCGGATTTATTGGGTTTAAAGGGTGCGTAGGCGGTTTGATAAGTCAGCGGTGAAATATTTCAGCTTAACTGGAAGGGTGCCGTTGATACTGTCAGGCTTGAATTTAGTTGCTGTGGGTGGAATGTGTGGTGTAGCGGTGAAATGCATAGATATCACACAGAATATCGATTGCGAAGGCAGCTCACAAAGCTAACATTGACGCTGATGCACGAAAGTGTGGGGATCAAACAGGATTAG	262	0	112	0	0	0	0	0	0	0	0	0	0	0	0	0	0	0	0	0	0	0	0	0	0	0	0	0	0	0	0	0	19	0	0	39	0	0	0	13	0	0	0	0	0	0	0	0
ASV01287	GTAAGACGGAGGATGCAAGCGTTATCCGGAATGATTGGGCGTAAAGCGTCCGCAGGTGGCTTTTCAAGTCTGCTGTCAAAGACTGTGGCTTAACTACAGAAAGGCAGTGGAAACTGAAAGGCTAGAGTATGGTAGGGGCAGAGGGAATTCCCGGTGTAGCGGTGAAATGCGTAGAGCTCGGGAAGAACACCGGTGGCGAAAGCGCTCTGCTGGGCCATAACTGACACTCAGGGACGAAAGCTAGGGGAGCGAAAGGGATTAG	262	0	0	0	0	0	0	0	0	0	0	0	0	0	0	0	0	0	0	0	0	0	0	0	0	0	0	0	0	0	184	35	0	0	0	0	0	0	0	0	0	0	0	0	0	0	0	0
ASV01293	GTAATACGGAGGATGCAAGCGTTATCCGGATTCATTGGGTTTAAAGGGTGCGTAGGCGGCTTTTTAAGTCAGTGGTGAAATCCTGCCGCTTAACGGTAGAATTGCCATTGATACTGAAGAGCTTGAGTACAATTGAGGTAAGCGGAATGTGTAGTGTAGCGGTGAAATGCTTAGATATTACACAGAACACCAATTGCGAAGGCAGCTTACTAAACTGTTACTGACGCTGATGCACGAAAGCGTGGGGAGCGAACAGGATTAG	262	0	0	0	0	0	0	0	0	0	0	0	0	0	0	0	0	0	0	0	0	0	0	0	0	0	0	0	0	0	0	0	0	30	0	0	0	0	0	0	18	0	33	31	0	0	0	0
ASV01291	GTAATACGTAGGTGGCAAGCGTTGTCCGGATTTATTGGGCGTAAAGCGAGCGCAGGCGGTCTTTTAAGTCTGATGTGAAAGCCCCCGGCTTAACCGGGGAGGGTCATTGGAAACTGGAAGACTTGAGTGCAGAAGAGGAGAGTGGAATTCCATGTGTAGCGGTGAAATGCGTAGATATATGGAGGAACACCAGTGGCGAAGGCGGCTCTCTGGTCTGTAACTGACGCTGAGGCTCGAAAGCGTGGGGAGCAAACAGGATTAG	262	0	0	0	0	0	0	0	0	0	0	0	0	0	0	0	0	0	0	0	0	0	0	0	0	0	0	0	0	0	0	0	0	0	0	0	218	0	0	0	0	0	0	0	0	0	0	0
ASV01062	GTAATACGTAGGTCCCGAGCGTTGTCCGGATTTATTGGGCGTAAAGCGAGCGCAGGCGGTTTGATAAGTCTGAAGTTAAAGGCTGTGGCTCAACCATAGTTCGCTTTGGAAACTGTCAAACTTGAGTGCAGAAGGGGAGAGTGGAATTCCATGTGTAGCGGTGAAATGCGTAGATATATGGAGGAACACCGGTGGCGAAAGCGGCTCTCTGGTCTGTAACTGACGCTGAGGCTCGAAAGCGTGGGGAGCGAACAGGATTAG	261	0	0	0	0	0	0	0	0	0	0	0	0	0	0	0	0	0	0	0	0	0	6	0	0	0	0	0	84	0	0	0	0	0	0	0	0	21	0	0	0	0	0	0	22	0	0	0
ASV00852	GTAATACAGAGGGTGCGAGCGTTAATCGGATTTACTGGGCGTAAAGCGTGCGTAGGCGGCTTTTTAAGTCGGATGTGAAATCCCTGAGCTTAACTTAGGAATTGCATTCGATACTGGAAAGCTAGAGTATGGGAGAGGATGGTAGAATTCCAGGTGTAGCGGTGAAATGCGTAGAGATCTGGAGGAATACCGATGGCGAAGGCAGCCATCTGGCCTAATACTGACGCTGAGGTACGAAAGCATGGGGAGCAAACAGGATTAG	262	0	0	0	0	0	0	0	0	0	0	0	0	0	0	0	0	0	0	0	0	0	27	22	0	11	0	0	0	0	0	0	0	0	0	0	0	0	0	0	0	0	0	0	0	0	0	129
ASV01294	GTAATACGGAGGGTGCAAGCGTTAATCGGAATTACTGGGCGTAAAGCGCGCGTAGGCGGTTCGTTAAGTCCGCTGTGAAAGCCCCGGGCTCAACCTGGGAATGGCAGAGGATACTGGCGAGCTAGAGTATGGTAGAGGAGAGTGGAATTTCCGGTGTAGCAGTGAAATGCGTAGAGATCGGAAGGAACACCAGTGGCGAAGGCGGCTCTCTGGACCAATACTGACGCTGAGGTGCGAAAGCGTGGGGAGCAAACAGGATTAG	262	0	0	0	0	0	0	0	0	0	0	0	0	0	0	13	0	0	0	0	0	0	0	0	0	0	0	0	0	0	13	0	0	0	0	0	0	191	0	0	0	0	0	0	0	0	0	0
ASV01296	GTAATACGTAGGGTGCGAGCGTTAATCGGAATTACTGGGCGTAAAGCGTGCGCAGGCGGTTTTTTAAGATAGGCGTGAAATCCCCGGGCTTAACCTGGGAACTGCGCTTATGACTGGAAGACTAGAGTACGGCAGAGGGGGGTGGAATTCCACGTGTAGCAGTGAAATGCGTAGAGATGTGGAGGAACACCAATGGCGAAGGCAGCCCCCTGGGCCGATACTGACGCTCATGCACGAAAGCGTGGGGAGCAAACAGGATTAG	262	0	0	0	0	0	0	0	0	0	0	0	0	0	0	0	0	0	0	0	0	0	0	0	0	0	0	0	0	0	0	0	0	0	0	0	0	0	0	0	0	0	0	0	0	0	0	0
ASV01297	GTAATACGGAGGGCGCAAGCGTTAATCGGAATCACTGGGCGTAAAGCGTGCGTAGGCTGCTTGATAAGTCAGACGTGAAATCCCTCGGCTCAACCGGGGAACTGCGTTTGATACTGTCGAGCTAGAGTCCTGGAGAGGGTGGCGGAATTCCTGGTGTAGGAGTGAAATCCGTAGATATCAGGAGGAACACCGGTGGCGAAGGCGGCCACCTGGACAGGTACTGACGCTGAGGCACGAAAGCGTGGGGAGCAAACAGGATTAG	262	0	0	0	11	0	6	50	0	0	0	0	0	0	0	0	0	0	0	0	0	0	0	0	0	0	0	0	0	0	0	0	0	0	0	0	0	0	0	0	0	0	0	11	0	0	0	0
ASV01298	GTAATACGGAGGATGCAAGCGTTATCCGGATTCATTGGGTTTAAAGGGTGCGCAGGTGGGAAAATAAGTCAGTGGTGAAATACTGCCGCTTAACGGTAGAATTGCCATTGATACTGTTTTTCTTGAGTATGGTTGAGGTAGGTGGAATGTGTTGTGTAGCGGTGAAATGCATAGATATGACACAGAACGCCAATTGCGAAGGCAGCTTACTAAGCCATTACTGACGCTGAGGCACGAAAGCGTGGGGATCGAACAGGATTAG	262	0	0	0	0	0	0	0	0	0	0	0	0	0	0	0	0	0	0	0	0	0	0	0	0	0	0	0	0	0	0	0	0	0	0	23	0	37	0	0	12	0	0	15	0	0	0	0
ASV01139	GTAATACGAAGGGTGCAAGCGTTACTCGGAATTACTGGGCGTAAAGCGTGCGTAGGTGGTTTGTTAAGTCTGATGTGAAAGCCCTGGGCTCAACCTGGGAATGGCATTGGAAACTGGCAGGCTAGAGTGCGGTAGAGGATGGCGGAATTCCCGGTGTAGCAGTGAAATGCGTAGAGATCGGGAGGAACATCTGTGGCGAAGGCGGCCATCTGGACCAGCACTGACACTGAGGCACGAAAGCGTGGGGAGCAAACAGGATTAG	262	0	0	0	0	0	0	0	0	0	0	0	0	0	0	0	0	0	0	0	0	0	0	0	0	0	0	0	0	0	0	0	0	0	0	0	0	0	0	0	0	0	0	0	0	0	0	0
ASV01299	GTAATACGTAGGGGGCGAGCGTTATCCGGAATTATTGGGCGTAAAGGGTTCGCAGGTGGACCAATAAGTCAGGTGTGAAAGGTAGTGGCTCAACCACTGCAAGCACCTGAAACTGTAGGTCTTGAGTGCAGGAGAGGAAAGTGGAATTCCTGGTGTAGGAGTGAAATCCGTAGAGATCAGGAGGAACATCAGTGGCGAAGGCGACTGTCTGGCACAACACTGACGCTGAGGTGCGAAAGCGTGGGTATCAAACAGGATTAG	261	0	0	0	0	0	0	0	0	0	0	0	24	0	0	0	0	0	0	0	0	0	0	0	0	0	0	0	0	0	0	0	0	0	0	0	0	0	0	0	0	0	0	0	0	0	0	0
ASV01300	GTAATACGTAGGGTGCAAGCGTTAATCGGAATTACTGGGCGTAAAGCGTGCGCAGGCGGTTGTGTAAGACAGGTGTGAAATCCCCGGGCTTAACCTGGGAACTGCACTTGTGACTGCACGGCTAGAGTGCGGCAGAGGGGGATGGAATTCCGCGTGTAGCAGTGAAATGCGTAGATATGCGGAGGAACACCGATGGCGAAGGCAATCCCCTGGGCCTGCACTGACGCTCATGCACGAAAGCGTGGGGAGCAAACAGGATTAG	262	0	0	0	0	0	51	0	0	0	0	0	0	0	0	0	0	0	0	0	0	0	0	0	0	0	0	0	0	0	42	24	0	0	0	0	35	0	0	0	0	0	0	0	0	0	0	0
ASV01302	GTAATACGGAGGGTGCAAGCGTTAATCGGAATTACTGGGCGTAAAGCGTGCGTAGGCGGTTATTTAAGTCAGATGTGAAAGCCCCGGGCTTAACCTGGGAATGGCATTTGATACTGGATGACTGGAGTTTAGGAGAGGTAAGTGGAATTTCAGGTGTAGCGGTGAAATGCGTAGATATCTGAAGGAACACCAGTGGCGAAGGCGACTTACTGGCCTAAAACTGACGCTGAGGCACGAAAGCATGGGTAGCAAACAGGATTAG	262	0	0	0	0	0	0	0	0	0	0	0	0	0	0	0	0	0	0	0	0	0	0	0	0	0	0	0	0	0	0	13	0	0	0	0	0	0	0	0	0	0	0	0	0	0	0	0
ASV01304	GTAATACATATGTCGCAAGCGTTATCCGGATTTATTGGGCGTAAAGCGCGTCTAGGCGGTTTATTAAGTCTGATGTGAAAATGCGGGGCTCAACTCCGTATTGCGTTGGAAACTGGTAGACTAGAGTACTGGAGAGGTGGGCGGAACTACAAGTGTAGAGGTGGAATTCGTAGATATTAGGAGGAACACCAGTGGCGAAGGCGGCTTACTGGACTGTAACTGACGTTGAGGCTCGAAAGCGTGGGGAGCAAACAGGATTAG	261	0	0	0	0	0	0	0	0	0	0	0	0	0	0	54	41	0	0	0	0	0	0	0	0	0	0	0	0	0	0	0	0	0	0	0	0	0	26	0	0	0	0	0	0	0	0	0
ASV01086	GTAATACGTATGTCGCAAGCGTTATCCGGAATTATTGGGCATAAAGCGCGTCTAGGCGGTTTACTAAGTCTGATGTGAAAATGCGGGGCTCAACTCCGTATTGCGTTGGAAACTGGTAGACTAGAGTATTGGAGAGGTAAGCGGAACTACAAGTGTAGAGGTGAAATTCGTAGATATTTGTAGGAATGCCAATTGGGAAGCCAGCTTACTGGACAAATACTGACGCTGAAGCGCGAAAGCTAGGGGAGCAAACAGGATTAG	261	8	0	28	5	0	0	5	0	0	0	0	0	0	0	0	0	0	0	0	0	0	0	0	0	0	0	0	0	0	0	0	5	3	0	31	0	0	0	0	2	7	2	1	0	0	0	0
ASV01283	GTAATACGAAGGGGGCTAGCGTTGTTCGGAATTACTGGGCGTAAAGGGCGCGTAGGCGGCCCTATCAGTCAGGCGTGAAAGCCCTGGGCTTAACCTGGGAACTGCGCTTGATACTGTAGGGCTTGAGGACGGGAGAGGATGGTGGAATTCCCAGTGTAGAGGTGAAATTCGTAGATATTGGGAAGAACACCGGTGGCGAAGGCGACCATCTGGACCGGACCTGACGCTGAGGCGCGAAAGCGTGGGGAGCAAACAGGATTAG	262	0	0	0	0	0	0	0	0	0	0	0	0	0	0	0	0	0	0	0	0	0	0	0	0	0	0	0	90	0	16	0	0	19	0	0	0	0	0	16	0	6	8	0	0	0	0	0
ASV01282	GTAATACGTAGGTGACAAGCGTTATCCGGAATTACTGGGCGTAAAGCGCACGCAGGCGGCTGCTTAAGTCTGACGTGAAATCTCCTGGCTTAACTGGGAGGGGTCGTTGGAAACTGGGTGGCTTGAGGTGGTGAGAGGGGTGCAGAATTCCCGGTGTAGTGGTGGAATGCGTAGATATCGGGAGGAATACCAGTGGCGAAAGCGGCACCCTGGCACTGACCTGACGCTCATGTGCGAAAGCGTGGGGAGCAAACGGGATTAG	262	0	0	0	0	0	0	0	0	0	0	0	4	0	0	0	0	0	0	0	0	0	0	0	0	0	0	0	0	0	0	0	0	0	0	0	0	0	0	0	0	0	0	0	0	0	0	0
ASV01311	GTAATACGGAGGGTGCAAGCGTTAATCGGAATCACTGGGCGTAAAGCGCACGTAGGCGGCTTTGTAAGTCAGCGGTGCAAGCCCTTCGCTCAACGAAGGAATTGCCGTTGATACTGCTTAGCTTGAGTTTGTGAGAGGATAGTGGAATTCCTGGTGTAGGAGTGAAATCCGTAGAGATCAGGAGGAACATCAGTGGCGAAGGCGACTGTCTGGCACAACACTGACGCTGAGGTGCGAAAGCGTGGGTATCAAACAGGATTAG	262	0	0	0	0	0	0	0	0	36	6	14	6	0	2	0	2	0	0	0	0	0	0	1	0	1	2	0	0	0	0	0	0	0	0	0	0	0	5	0	0	0	0	0	0	0	0	0
ASV01313	GTAATACGGAGGATGCAAGCGTTATCCGGATTTATTGGGTTTAAAGGGTGCGTAGGCGGAATAATAAGTCAGTGGTGAAATACCCCGGCTCAACCGGGGAACTGCCATTGATACTGTTAATCTAGAGTATATTTGATGTGGGCGGAATGTAGCATGTAGCGGTGAAATGCTTAGATATGCTACAGAACACCGATTGCGAAGGCAGCTCACTAAACTATAACTGACGCTGAGGCACGAAAGCGTGGGGAGCAAACAGGATTAG	262	7	0	0	19	0	4	0	5	0	0	0	0	0	0	0	0	0	0	0	0	0	0	0	0	0	0	0	6	0	0	0	0	16	0	10	0	0	0	0	0	0	0	18	0	0	0	0
ASV01312	GTAATACGGAGGGTGCAAGCGTTGTTCGGAATTACTGGGCGTAAAGCGCGCGTAGGCGGTGTGCTAAGTCAGATGTGAAAGCCCTCGGCTTAACCGGGGACGTGCATTTGAAACTGGCAGACTTGAGTACTGGAGGGGGTGGTGGAATTCCCGGTGTAGAGGTGAAATTCGTAGATATCGGGAGGAATACCGGTGGCGAAGGCGACCACCTGGCCAGATACTGACGCTGAGGTGCGAAAGCGTGGGGAGCAAACAGGATTAG	262	0	0	0	0	0	0	27	0	0	0	0	0	0	0	0	0	0	0	0	0	0	0	0	0	0	0	0	0	0	0	0	0	0	0	16	0	0	0	0	0	0	0	0	0	0	0	0
ASV00996	GTAATACGTAGGTGGCAAGCGTTATCCGGAATTATTGGGCGTAAAGAGCGCGCAGGTGGTTGATTAAGTCTGATGTGAAAGCCCACGGCTTAACCGTGGAGGGTCATTGGAAACTGGTCAACTTGAGTGCAGAAGAGGGAAGTGGAATTCCATGTGTAGCGGTGAAATGCGTAGAGATATGGAGGAACACCAGTGGCGAAGGCGGCTTCCTGGTCTGTAACTGACACTGAGGCGCGAAAGCGTGGGGAGCAAACAGGATTAG	262	0	0	0	0	0	0	0	0	0	0	0	0	0	0	0	0	0	0	0	0	0	0	0	0	0	0	0	0	0	0	0	0	0	0	0	0	0	0	0	0	0	0	0	0	0	0	0
ASV01316	GTAATACGGAGGGCGCGAGCGTTAATCGGAATCACTGGGCGTAAAGCGTGCGTAGGCTGTTTGATAAGTCAGGCGTGAAATCCCTCGGCTCAACCGGGGAACTGCGCTTGATACTGTCGAACTCGAGTCCTGGAGAGGGTGGCGGAATTCCTGGTGTAGGAGTGAAATCCGTAGATATCAGGAGGAACACCGGTGGCGAAGGCGGCCACCTGGACAGGTACTGACGCTGAGGCACGAAAGCGTGGGGAGCAAACAGGATTAG	262	0	0	0	9	0	11	26	0	0	0	0	0	0	0	0	0	0	0	0	0	0	0	0	0	0	0	0	0	0	0	0	0	0	0	0	0	0	0	0	0	9	0	25	0	0	0	0
ASV01318	GTAATACGTAGGGTGCGAGCGTTAATCGGAATTACTGGGCGTAAAGCGTGCGCAGGTGGTTGTATAAGTCAGATGTGAAATCCCCGGGCTCAACCTGGGAACTGCATTTGAGACTGTACGGCTAGAGTGTAGCAGAGGGGGGTGGAATTCCACGTGTAGCAGTGAAATGCGTAGAGATGTGGAGGAACACCGATGGCGAAGGCAGCCCCCTGGGCTATTACTGACACTCATGCACGAAAGCGTGGGGAGCAAACAGGATTAG	262	21	0	0	0	0	0	0	0	0	0	0	0	0	0	0	0	0	0	0	0	0	0	0	0	0	0	0	0	0	0	0	0	16	0	0	0	0	0	0	0	24	0	64	0	0	0	0
ASV01238	GTAATACGGAGGGGGCAAGCGTTGTTCGGAGTGACTGGGCGTAAAGCGCACGTAGGTTGCGTGGTAAGTTATTGGTTAAAGGCGTCAGCTTAACTGGCGTAGTGCCAGTAAAACTACCATGCTAGAGTATCGGAGAGGAATGCGGAATATCTGGTGTAGCGGTGGAATGCGTAGATATCAGATGGAACACCTGTTGCGAAGGCGGCATTCTGGTCGATAACTGACACTGAGGTGCGAAAGCGTGGGGAGCAAACAGGATTAG	262	0	0	0	0	0	0	0	0	0	0	0	0	0	0	0	0	0	0	0	0	0	0	0	0	0	0	0	0	0	0	0	0	0	0	0	0	0	0	0	0	0	0	0	0	0	0	0
ASV01320	GTAATACGTAGGGGGCGAGCGTTGTCCGGAATTACTGGGCGTAAAGCGCACGCAGGCGGGTTGTTAAGTCGGCTGTGAAAAGCACGGGCTCAACCTGTGTCTTGCGGTCGATACTGGCAGCCTCGAGTACGAGAGAGGGAAGTGGAATTCCCGGTGTAGCGGTGAAATGCGTAGATATCGGGAGGAACACCAGTGGCGAAGGCGGCTTCCTGGCTCGTGACTGACGCTCATGTGCGAAAGCTGGGGGAGCGAACGGGATTAG	262	4	0	0	0	0	5	0	0	0	0	0	0	0	0	0	0	0	0	0	0	0	0	0	0	0	0	0	0	10	0	0	7	31	0	28	50	8	0	0	0	0	0	0	0	0	0	0
ASV01321	GTAATACGTAGGGGGCAAGCGTTATCCGGAATCACTGGGTGTAAAGGGTGAGTAGGCGGTCATACAAGTCATGTGTGAAATCCCTGTGCTTAACATGGGGACTGCACAAGAAACTGTAAGACTAGAGTACAGGAGAGGTAAGTGGAATTCCTAGTGTAGCGGTGAAATGCGTAGATATTAGGAGGAACACCAGTGGCGAAGGCGACTTACTGGACTGAAACTGACGCTGAGTCACGAAAGCGTGGGGAGCAAACAGGATTAG	262	0	0	0	0	0	0	0	0	0	0	0	0	0	0	0	0	0	0	0	0	0	0	0	0	0	0	0	0	0	0	0	0	0	0	0	0	0	0	0	0	0	0	0	0	0	0	0
ASV01135	GTAATACGTAGGGTGCGAGCGTTAATCGGAATTACTGGGCGTAAAGCGTGCGCAGGCGGTTTTGTAAGACAGGCGTGAAATCCCCGGGCTCAACCTGGGAACTGCGCTTGTGACTGCAAGGCTAGAGTACGGCAGAGGGGGGTGGAATTCCACGTGTAGCAGTGAAATGCGTAGAGATGTGGAGGAACACCGATGGCGAAGGCAGCCCCCTGGGTCGATACTGACGCTCATGCACGAAAGCGTGGGTAGCAAACAGGATTAG	262	0	0	0	0	0	21	0	3	0	0	0	0	0	0	0	0	0	0	0	0	0	0	0	0	0	0	0	0	0	1	3	0	0	0	0	0	0	0	2	2	2	0	1	0	0	0	0
ASV01322	GTAATACGTAGGGGGCAAGCGTTATCCGGATTCATTGGGCGTAAAGAGCTCGTAGGCGGCCCGTTAGGTCAGGAGTCAAATTCGGGGGCTCAACCCCCGCGCGCTTCTGATACCGGCGGGCTTGAGTTTGGTAGGGGAAGGTGGAATTCCCAGTGTAGCGGTGGAATGCGCAGATATTGGGAAGAACACCGGTGGCGAAGGCGGCCTTCTGGGCCATAACTGACGCTGAGGAGCGAAAGCTAGGGGAGCGAACAGGATTAG	261	8	7	0	5	0	0	0	0	0	0	0	0	0	0	0	0	0	0	0	0	0	0	0	0	0	0	0	8	0	17	0	14	71	0	0	0	0	0	0	0	0	0	5	0	0	0	0
ASV01323	GTAATACGAAGGGTGCTAGCGTTGTTCGGAATTACTGGGCGTAAAGCGCGCGCAGGCGGTCTTGTAAGTCAGAGGTGAAATGCCCAAGCTTAACTTGGGAATTGCCTTTGATACTATGAGACTAGAGGGTGTGAGAGGATAGCGGAATATCCAGTGTAGAGGTGAAATTCGTAGATATTGGATAGAACATCAGTGGCGAAGGCGGCTATCTGGCACACTTCTGACGCTTAGGCGCGAAAGCGTGGGGATCAAACAGGATTAG	262	0	0	0	0	0	0	0	0	50	0	0	0	0	0	0	0	0	0	0	8	0	0	0	0	0	29	0	0	0	0	0	0	0	0	0	0	0	0	0	0	0	0	0	0	0	0	0
ASV01150	GTAATACGAAGGGGGCTAGCGTTGCTCGGAATCACTGGGCGTAAAGGGCGCGTAGGCGGCGTTTTAAGTCGGGGGTGAAAGCCTGTGGCTCAACCACAGAATGGCCTTCGATACTGGGACGCTTGAGTATGGTAGAGGTTGGTGGAACTGCGAGTGTAGAGGTGAAATTCGTAGATATTCGCAAGAACACCGGTGGCGAAGGCGGCCAACTGGACCATTACTGACGCTGAGGCGCGAAAGCGTGGGGAGCAAACAGGATTAG	262	0	0	0	0	0	0	0	0	0	0	0	0	0	0	0	0	0	0	0	0	0	0	0	0	0	0	0	0	0	0	0	0	0	0	0	0	9	0	0	0	0	0	0	0	0	0	0
ASV00809	GTAATACGTAGGGGGCAAGCGTTATCCGGAATCACTGGGCGTAAAGGGAGCGTAGGCGGTTAGACAAGCCAGAGGTGAAAGGCAATAGCTTAACTATTGTAAGCCTTTGGAACTGTTTGACTTGAGTGCAGGAGAGGAAAGTGGAATTCCTAGTGTAGCGGTGAAATGCGTAGATATTAGGAGGAACACCAGTGGCGAAGGCGACTTTCTGGACTGTAACTGACGCTGAGGCTCGAAAGCGTGGGGAGCGAACAGGATTAG	261	0	0	0	0	0	0	167	0	0	0	0	0	0	0	0	0	0	0	0	0	0	0	0	0	0	0	0	0	0	0	0	0	0	0	0	34	0	0	0	0	0	0	0	0	0	0	0
ASV01327	GTAATACAGAGGGTGCAAGCGTTGTTCGGAATTACTGGGCGTAAAGGGCGTGCAGGCGGCTTGTCAAGTCAGATGTGAAAGCCCACGGCTCAACCGTGGAAGCGCATTTGAAACTGGCAGGCTTGAGTACCAGAGGGGAAAGTGGAATTCCCGGCGTAGAGGTGAAATTCGTAGATATCGGGAGGAATACCGGTGGCGAAGGCGACTTTCTGGCTGGATACTGACGCTGAGACGCGAAAGCGCGGGGAGCAAACAGGATTAG	262	0	0	0	0	0	0	0	0	0	0	0	0	0	0	0	0	0	0	0	0	0	0	0	0	0	0	0	0	0	0	0	0	0	0	0	0	0	0	0	0	0	0	0	0	0	0	0
ASV00228	GTAATACGAAGGGTGCAAGCGTTACTCGGAATTACTGGGCGTAAAGCGTGCGTAGGTGGTCGTTTAAGTCCGTTGTGAAAGCCCTGGGCTCAACCTGGGAACTGCAGTGGATACTGGGCGACTAGAGTGTGGTAGAGGGTAGCGGAATTCCTGGTGTAGCAGTGAAATGCGTAGAGATCAGGAGGAACATCCATGGCGAAGGCAGCTACCTGGACCAACACTGACACTGAGGCACGAAAGCGTGGGGAGCAAACAGGATTAG	262	0	0	0	0	0	0	5	0	0	0	0	0	0	0	0	0	0	0	0	0	0	0	0	0	0	0	0	0	0	0	0	0	0	0	0	0	0	0	0	0	0	0	0	0	0	0	0
ASV01335	GTAATACGGAGGATCCAAGCGTTATCCGGAATCATTGGGTTTAAAGGGTCCGTAGGCGGCTTTATAAGTCAGTGGTGAAATCTCCCCGCTCAACGGGGAAACTGCCATTGATACTGTAGTGCTTGAATTATTAGGAAGTAACTAGAATATGTAGTGTAGCGGTGAAATGCTTAGAGATTACATGGAATACCAATTGCGAAGGCAGGTTACTACTAATGGATTGACGCTGATGGACGAAAGCGTGGGTAGCGAACAGGATTAG	262	0	0	42	0	7	11	0	0	0	0	0	0	0	0	0	0	0	0	0	0	0	0	0	0	0	0	0	0	8	1	8	0	3	0	0	8	0	0	0	8	0	0	5	0	0	0	0
ASV01180	GTAATACGGAGGATGCGAGCGTTATCCGGATTCATTGGGTTTAAAGGGTGCGTAGGCGGACTATTAAGTCAGTGGTGAAATCCTGCAGCTTAACTGCAGAACTGCCATTGATACTGATAGCCTTGAGTTTGGTTAAGGTAGGCGGAATGTGTAATGTAGCGGTGAAATGCTTAGATATTACACAGAACACCAATTGCGTAGGCAGCTTACTGAGCCGACACTGACGCTGAGGCACGAAAGCGTGGGGATCGAACAGGATTAG	262	0	0	9	4	0	0	0	0	0	0	0	0	0	0	0	0	0	0	0	0	0	0	0	0	0	0	0	0	0	23	8	9	35	0	9	38	31	0	0	4	0	0	0	0	0	0	0
ASV01342	GTAATACGGAGGGTGCAAGCGTTACTCGGAATCACTGGGCGTAAAGGATGCGTAGGCTGTAATATAAGTCAGAAGTGAAATCCAACGGCTTAACCGTTGAACTGCTTTTGAAACTGTTTTACTAGAATATGGGAGAGGTAGATGGAATTGGTGGTGTAGGGGTAAAATCCGTAGATATCACCAGGAATACCGATTGCGAAGGCGATCTACTGGAACATTATTGACGCTGAGGCATGAAAGCGTGGGGAGCAAACAGGATTAG	262	0	0	0	41	0	0	0	0	0	0	0	0	0	0	0	0	0	0	0	0	0	0	0	0	0	0	0	0	0	0	0	0	0	0	24	0	7	0	0	13	0	0	0	0	0	0	0
[truncated: 5,698 more rows]
[truncated: 62 more columns]
